# Supplementary material for: The Complete Chloroplast Genome of Catha edulis: A Comparative Analysis of Genome Features with Related Species
Source: Int J Mol Sci. 2018 Feb 9;19(2):525. doi: 10.3390/ijms19020525 (PMC5855747; doi:10.3390/ijms19020525)
Supplement: Supplementary file 1 [file ijms-19-00525-s001.zip]

Archive with 14 entries (13 files):
- ijms-258961-supplementary Files/
- ijms-258961-supplementary Files/figure S1-S3.pdf
- ijms-258961-supplementary Files/Figure S1.tif
- ijms-258961-supplementary Files/Figure S2.tif
- ijms-258961-supplementary Files/Figure S3.tif
- ijms-258961-supplementary Files/Supplement data matrix.nex
- ijms-258961-supplementary Files/table S1.xlsx
- ijms-258961-supplementary Files/table S2.xlsx
- ijms-258961-supplementary Files/table S3.xlsx
- ijms-258961-supplementary Files/table S4.xlsx
- ijms-258961-supplementary Files/table S5.xlsx
- ijms-258961-supplementary Files/table S6.xlsx
- ijms-258961-supplementary Files/~$Supplementary table S4- SSRs comparison within eight species20170429.xlsx
- ijms-258961-supplementary Files/~$table S4.xlsx
