# Supplementary material for: The Complete Chloroplast Genome of Catha edulis: A Comparative Analysis of Genome Features with Related Species
Source: Int J Mol Sci. 2018 Feb 9;19(2):525. doi: 10.3390/ijms19020525 (PMC5855747; doi:10.3390/ijms19020525)
Supplement: Supplementary file 1 [file ijms-19-00525-s001.zip › ijms-258961-supplementary Files/Supplement data matrix.nex]

#NEXUS
BEGIN DATA;
dimensions ntax=26 nchar=68185;
format missing=?
interleave=yes datatype=DNA gap= -;

matrix
Catha_edulis         ATGATTTTCAAATCTTTTATACTAGGTAATCTAGTATCCTTATCCCTGAA
Euonymus_japonicus   ATGATTTTCAAATCTTTTATACTAGGTAATCTAGTATCCTTATCCCTGAA
Glycine_canescens    ATGATTTTTCAATCTTTTATACTGGATAATCTAGTATTCTTATGCATGAA
Glycine_falcata      ATGATTTTTCAATCTTTTATACTGGATAATCTAGTATTCTTATGCATGAA
Hevea_brasiliensis   ATGATTTTTCAATCTTTTATACTAGGTAATCTAGTATCCTTATGCATGAA
Manihot_esculenta    ATGATTTTTCAATCTTTTATACCAGGTAATCTAGTATCCTTATGCATGAA
Morus_indica         ATGATTTTTCAATCTTTTATACTAGGTAATCTAGTATCCTTATGCATGAA
Morus_mongolica      ATGATTTTTCAATCTTTTATACTAGGTAATCTAGTATCCTTATGCATGAA
Morus_notabilis      ATGATTTTTCAATCTTTTATACTAGGTAATCTAGTATCCTTATGCATGAA
Populus_balsamifera  ATGATTTTGAAATCTTTTATACTAGGTAATCTAGTATCCTTATGCATGAA
Populus_euphratica   ATGATTTTGAAATCTTTTATACTAGGTAATCTAGTATCCTTATGCATGAA
Populus_fremontii    ATGATTTTGAAATCTTTTATACTAGGTAATCTAGTATCCTTATGCATGAA
Populus_tremula      ATGATTTTGAAATCTTTTATACTAGGTAATCTAGTATCCTTATGCATGAA
Populus_trichocarpa  ATGATTTTGAAATCTTTTATACTAGGTAATCTAGTATCCTTATGCATGAA
Prunus_persica       ATGATTTTAAAATCTTTTATACTAGGTAATCTAGTATCCTTATGCATGAA
Prunus_yedoensis     ATGATTTTAAAATCTTTTATACTAGGTAATCTAGTATCCTTATGCATGAA
Prunus_maximowiczii  ATGATTTTAAAATCTTTTATACTAGGTAATCTAGTATCCTTATGCATGAA
Prunus_mume          ATGATTTTAAAATCTTTTATACTAGGTAATCTAGTATCCTTATGCATGAA
Prunus_padus         ATGATTTTAAAATCTTTTATACTAGGTAATCTAGTATCCTTATGCATGAA
Ricinus_communis     ATGATTTTTAAATCTTTTATACTAGGTAATCTAGTATCCTTATGCATGAA
Salix_interior       ATGATTTTGAAATCTTTTATACTAGGTAATCTAGTATCCTTATGCATGAA
Salix_purpurea       ATGATTTTGAAATCTTTTATACTAGGTAATCTAGTATCCTTATGCATGAA
Salix_suchowensis    ATGATTTTGAAATCTTTTATACTAGGTAATCTAGTATCCTTATGCATGAA
Trifolium_aureum     ATGATTTTGAAACCTTTTGTAGTAAATTCTCTAGTGACTTTATGCCTTAA
Trifolium_boissieri  ATGATTTTGAAACCTTTTGTAGTAAATTCTCTAGTGACTTTATGCCTAAA
Viola_seoulensis     ATGATTTTGAAATCTTTTATACTAGGTAATCTAGTATCCTTATGTATGAA

Catha_edulis         GATAATCAATTCGGTCGTTGTGGTCGGACTCTACTATGGATTTCTGACCA
Euonymus_japonicus   GATAATCAATTCGGTCGTTGTGGTCGGACTCTACTATGGATTTCTGACCA
Glycine_canescens    GATAATTAATTCGATAGTTGTGGTCGGACTCTATTATGGATTTCTGACCA
Glycine_falcata      GATAATTAATTCGATAGTTGTGGTCGGACTCTATTATGGATTTCTGACCA
Hevea_brasiliensis   GATAATCAATTCGGTCGTTGTGGTCGGACTCTATTATGGATTTCTGACCA
Manihot_esculenta    GATAATCAATTCGGTCGTTGTGGTCGGACTCTATTATGGATTTCTGACCA
Morus_indica         GATAATAAATTCGGTCGTTGTGGTCGGACTCTATTATGGATTTCTGACCA
Morus_mongolica      GATAATAAATTCGGTCGTTGTGGTCGGACTCTATTATGGATTTCTGACCA
Morus_notabilis      GATAATAAATTCGGTCGTTGTGGTCGGACTCTATTATGGATTTCTGACCA
Populus_balsamifera  GATAATCAATTCGGTCGTTGTGGTCGGACTCTATTATGGATTTCTGACCA
Populus_euphratica   GATAATCAATTCGGTCGTTGTGGTCGGACTCTATTATGGATTTCTGACCA
Populus_fremontii    GATAATCAATTCGGTCGTTGTGGTCGGACTCTATTATGGATTTCTGACCA
Populus_tremula      GATAATCAATTCGGTCGTTGTGGTCGGACTCTATTATGGATTTCTGACCA
Populus_trichocarpa  GATAATCAATTCGGTCGTTGTGGTCGGACTCTATTATGGATTTCTGACCA
Prunus_persica       GATAATCAATTCGGTCGTTGTGGTCGGACTCTATTATGGATTTTTGACCA
Prunus_yedoensis     GATAATCAATTCGGTCGTTGTGGTCGGACTCTATTATGGATTTCTGACCA
Prunus_maximowiczii  GATAATCAATTCGGTCGTTGTGGTCGGACTCTATTATGGATTTCTGACCA
Prunus_mume          GATAATCAATTCGGTCGTTGTGGTCGGACTCTATTATGGATTTCTGACCA
Prunus_padus         GATAATCAATTCGGTCGTTGTGGTCGGACTCTATTATGGATTTCTGACCA
Ricinus_communis     GATAATCAATTTGGTCGTTGTGGTCGGACTCTATTATGGATTTCTGACCA
Salix_interior       GATAATCAATTCGGTCGTTGTGGTCGGACTCTATTATGGATTTCTGACCA
Salix_purpurea       GATAATCAATTCGGTCGTTGTGGTCGGACTCTATTATGGATTTCTGACCA
Salix_suchowensis    GATAATCAATTCGGTCGTTGTGGTCGGACTCTATTATGGATTTCTGACCA
Trifolium_aureum     AATAGTGAATTCAGCCGTTGTGATAGGACTCTATTATGGATTTCTAAGCA
Trifolium_boissieri  AATAGTGAATTCAGCCGTTGTGATAGGACTCTATTATGGATTTCTAAGCA
Viola_seoulensis     GATAATCAATTCGGTCGTTGTGGTCGGACTCTATTATGGATTTCTGACCA

Catha_edulis         CATTTTCCATAGGACCCTCTTATCTCTTCCTTCTCCAAGCTCGGGTTATG
Euonymus_japonicus   CATTTTCCATAGGACCCTCTTATCTCTTCCTTCTCCGAGCTCGGGTTATG
Glycine_canescens    CATTTTCCATAGGGCCCTCTTATCTCTTCCTTCTTCGAGCTAGGCTTGTG
Glycine_falcata      CATTTTCCATAGGGCCCTCTTATCTCTTCCTTCTTCGAGCTAGGCTTGTG
Hevea_brasiliensis   CATTCTCCATGGGACCCTCTTATCTCTTCCTTCTCCGAGCTCGGGTTATA
Manihot_esculenta    CATTCTCCATGGGGCCTTCTTATCTCTTCCTTCTCCGAGCTCGGGTTATA
Morus_indica         CATTCTCCATAGGGCCCTCTTATCTCTTCCTTCTCCGAGCTCGTGTTATG
Morus_mongolica      CATTCTCCATAGGGCCCTCTTATCTCTTCCTTCTCCGAGCTCGTGTTATG
Morus_notabilis      CATTCTCCATAGGGCCCTCTTATCTCTTCCTTCTCCGAGCTCGTGTTATG
Populus_balsamifera  CATTCTCCATGGGACCCTCTTATCTCTTCCTTCTCCGAGCTCGGGTTATA
Populus_euphratica   CATTCTCCATGGGACCCTCTTATCTCTTCCTTCTCCGAGCTCGGGTTATA
Populus_fremontii    CATTCTCCATGGGACCCTCTTATCTCTTCCTTCTCCGAGCTCGGGTTATA
Populus_tremula      CATTCTCCATGGGACCCTCTTATCTCTTCCTTCTCCGAGCTCGGGTTATA
Populus_trichocarpa  CATTCTCCATGGGACCCTCTTATCTCTTCCTTCTCCGAGCTCGGGTTATA
Prunus_persica       CATTCTCCATAGGGCCCTCTTATCTCTTCCTTCTCCGAGCTCGGGTTATG
Prunus_yedoensis     CATTCTCCATAGGGCCCTCTTATCTCTTCCTTCTCCGAGCTCGGGTTATG
Prunus_maximowiczii  CATTCTCCATAGGGCCCTCTTATCTCTTCCTTCTCCGAGCTCGGGTTATG
Prunus_mume          CATTCTCCATAGGGCCCTCTTATCTCTTCCTTCTCCGAGCTCGGGTTATG
Prunus_padus         CATTCTCCATAGGGCCCTCTTATCTCTTCCTTCTCCGAGCTCGGGTTATG
Ricinus_communis     CATTCTCCATGGGGCCCTCTTATCTCTTCCTTCTCCGAGCTCGGGTTATA
Salix_interior       CATTCTCCATGGGACCCTCTTATCTCTTCCTTCTCCGAGCTCGGGTTATA
Salix_purpurea       CATTCTCCATGGGACCCTCTTATCTCTTCCTTCTCCGAGCTCGGGTTATA
Salix_suchowensis    CATTCTCCATGGGACCCTCTTATCTCTTCCTTCTCCGAGCTCGGGTTATA
Trifolium_aureum     CATTCTCCGTAGGGCCATCTTATCTCTTCCTTATTCGAGCCCAGGTTATG
Trifolium_boissieri  CATTCTCCGTAGGGCCATCTTATCTCTTCCTTATTCGAGCCCAGGTTATG
Viola_seoulensis     CATTCTCCATGGGGCCTTCTTATCTCTTCCTTCTCCGAGCTCGGGTTATA

Catha_edulis         ---------GAAGAAGGAACCGAGAAGAAGGTATCAGCAACAACAGGGTT
Euonymus_japonicus   GAAGAAGGAGAAGAAGGAACCGAGAAGAAGGTATCAGCAACAACAGGGTT
Glycine_canescens    ---------GAAGAAGGGACCGAGAAGAAAGTATCAGCAACAACTGGGTT
Glycine_falcata      ---------GAAGAAGGGACCGAGAAGAAAGTATCAGCAACCACTGGGTT
Hevea_brasiliensis   GAAGAAGGAGAAGAAGGAACTGAGAAGAAGGTATCAGCAACAACAGGTTT
Manihot_esculenta    GAAGAAGGAGAAGAAGGAACTGAGAAGAAGGTATCAGCAACAACAGGTTT
Morus_indica         GAAGAAGGAGAAGAAGGAACCGAGAAGAAAGTATCAGCAACAACCGGTTT
Morus_mongolica      GAAGAAGGAGAAGAAGGAACCGAGAAGAAAGTATCAGCAACAACCGGTTT
Morus_notabilis      GAAGAAGGAGAAGAAGGAACCGAGAAGAAAGTATCAGCAACAACCGGTTT
Populus_balsamifera  GAAGAAGGAGAAGAAGGAACCGAGAAGAAGGTATCAGCAACAACAGGTTT
Populus_euphratica   GAAGAAGGAGAAGAAGGAACCGAGAAGAAGGTATCAGCAACAACAGGTTT
Populus_fremontii    GAAGAAGGAGAAGAAGGAACCGAGAAGAAGGTATCAGCAACAACAGGTTT
Populus_tremula      GAAGAAGGAGAAGAAGGAACCGAGAAGAAGGTATCAGCAACAACAGGTTT
Populus_trichocarpa  GAAGAAGGAGAAGAAGGAACCGAGAAGAAGGTATCAGCAACAACAGGTTT
Prunus_persica       GAAGAAGGAGAAGAAGGAACCGAGAAGAAAGTATCAGCAACAACCGGTTT
Prunus_yedoensis     GAAGAAGGAGAAGAAGGAACCGAGAAGAAAGTATCAGCAACAACCGGTTT
Prunus_maximowiczii  GAAGAAGGAGAAGAAGGAACCGAGAAGAAAGTATCAGCAACAACCGGTTT
Prunus_mume          GAAGAAGGAGAAGAAGGAACCGAGAAGAAAGTATCAGCAACAACCGGTTT
Prunus_padus         GAAGAAGGAGAAGAAGGAACCGAGAAGAAAGTATCAGCAACAACCGGTTT
Ricinus_communis     GAAGAAGGAGAAGAAGGAACTGAGAAGAAGGTATCAGCAACAACAGGTTT
Salix_interior       GAAGAAGGAGAAGAAGGAACCGAGAAGAAGGTATCAGCAACAACAGGTTT
Salix_purpurea       GAAGAAGGAGAAGAAGGAACCGAGAAGAAGGTATCAGCAACAACAGGTTT
Salix_suchowensis    GAAGAAGGAGAAGAAGGAACCGAGAAGAAGGTATCAGCAACAACAGGTTT
Trifolium_aureum     ---------GAAGAGGGGGCCGAGACAAAAATATCAGCAACAACCGGGTT
Trifolium_boissieri  ---------GAAGAAGGGGCCGAGACAAAAATATCAGCAACAACCGGGTT
Viola_seoulensis     GAAGAAGGAGAAGAAGGAACCGAGAAGAAGATATCAGCAACAACAGGTTT

Catha_edulis         TATTACGGGACAGCTCATGATGTTCATATCGATCTATTATGCGCCTCTGT
Euonymus_japonicus   TATTACGGGACAGCTCATGATGTTCATATCGATCTATTATGCGCCTCTGT
Glycine_canescens    TATTACGGGACAGCTCATAATGTTCATATCGATCTATTATGCGCCTTTGC
Glycine_falcata      TATTACGGGACAGCTCATAATGTTCATATCGATCTATTATGCGCCTTTGC
Hevea_brasiliensis   TATTACGGGACAGCTCATGATGTTCATATCGATCTATTATGCGCCTCTGC
Manihot_esculenta    TATTACGGGACAGCTCATGATGTTCATATCGATCTATTATGCGCCTCTGC
Morus_indica         TATTACGGGACAGCTCATGATGTTCATATCGATCTATTATGCGCCTCTGC
Morus_mongolica      TATTACGGGACAGCTCATGATGTTCATATCGATCTATTATGCGCCTCTGC
Morus_notabilis      TATTACGGGACAGCTCATGATGTTCATATCGATCTATTATGCGCCTCTGC
Populus_balsamifera  TATTACGGGGCAGCTCATGATGTTCATATCGATCTATTATGCGCCTCTGC
Populus_euphratica   TATTACGGGGCAGCTCATGATGTTCATATCGATCTATTATGCGCCTCTGC
Populus_fremontii    TATTACGGGGCAGCTCATGATGTTCATATCGATCTATTATGCGCCTCTGC
Populus_tremula      TATTACGGGGCAGCTCATGATGTTCATATCGATCTATTATGCGCCTCTGC
Populus_trichocarpa  TATTACGGGGCAGCTCATGATGTTCATATCGATCTATTATGCGCCTCTGC
Prunus_persica       TATTACGGGACAGCTCATGATGTTCATATCGATCTATTATGTGCCTCTGC
Prunus_yedoensis     TATTACGGGACAGCTCATGATGTTCATATCGATCTATTATGTGCCTCTGC
Prunus_maximowiczii  TATTACGGGACAGCTCATGATGTTCATATCGATCTATTATGTGCCTCTGC
Prunus_mume          TATTACGGGACAGCTCATGATGTTCATATCGATCTATTATGTGCCTCTGC
Prunus_padus         TATTACGGGACAGCTCATGATGTTCATATCGATCTATTATGTGCCTCTGC
Ricinus_communis     TATTACGGGACAGCTCATGATGTTCATATCGATCTATTATGCGCCTCTGC
Salix_interior       TATTACGGGGCAGCTCATGATGTTCATATCGATCTATTATGCGCCTCTGC
Salix_purpurea       TATTACGGGGCAGCTCATGATGTTCATATCGATCTATTATGCGCCTCTGC
Salix_suchowensis    TATTACGGGGCAGCTCATGATGTTCATATCGATCTATTATGCGCCTCTGC
Trifolium_aureum     TATTACGGGACAGCTCATGATGTTCATATCAATCTATTATGCGCCTTTTC
Trifolium_boissieri  TATTACGGGACAGCTCATGATGTTCATATCAATCTATTATGCGCCCTTTC
Viola_seoulensis     TATTACGGGACAGCTCCTGATGTTCATATCGATCTATTATGCGCCTCTGC

Catha_edulis         ATCTAGCATTGGGTAGACCTCATACAATAACTGTCCTAGCCCTACCGTAT
Euonymus_japonicus   ATCTAGCATTTGGTAGACCTCATACAATAACTGTCCTAGCCCTACCGTAT
Glycine_canescens    ATTTAGCATTGGGTAGACCCCATATAATAACTGTCATAGCTCTACCCTAT
Glycine_falcata      ATTTAGCATTGGGTAGACCCCATATAATAACTGTCATAGCTCTACCCTAT
Hevea_brasiliensis   ATCTAGCATTGGGTAGACCTCATACAATAACTGTCCTAGCTCTACCCTAT
Manihot_esculenta    ATCTAGCATTGGGTAGACCTCATACAATAACTGTCCTAGCTCTACCCTAT
Morus_indica         ATCTAGCATTGGGTAGACCTCATACAATAACTGTCCTAGCTCTACCGTAT
Morus_mongolica      ATCTAGCATTGGGTAGACCTCATACAATAACTGTCCTAGCTCTACCGTAT
Morus_notabilis      ATCTAGCATTGGGTAGACCTCATACAATAACTGTCCTAGCTCTACCGTAT
Populus_balsamifera  ATCTAGCATTGGGTAGACCTCATACAATAACTGTCCTAGCTCTACCGTAT
Populus_euphratica   ATCTAGCATTGGGTAGACCTCATACAATAACTGTCCTAGCTCTACCGTAT
Populus_fremontii    ATCTAGCATTGGGTAGACCTCATACAATAACTGTCCTAGCTCTACCGTAT
Populus_tremula      ATCTAGCATTGGGTAGACCTCATACAATAACTGTCCTAGCTCTACCGTAT
Populus_trichocarpa  ATCTAGCATTGGGTAGACCTCATACAATAACTGTCCTAGCTCTACCGTAT
Prunus_persica       ATCTAGCATTGGGTAGACCTCATACAATAACTGTCCTAGCTCTACCGTAT
Prunus_yedoensis     ATCTAGCATTGGGTAGACCTCATACAATAACTGTCCTAGCTCTACCGTAT
Prunus_maximowiczii  ATCTAGCATTGGGTAGACCTCATACAATAACTGTCCTAGCTCTACCGTAT
Prunus_mume          ATCTAGCATTGGGTAGACCTCATACAATAACTGTCCTAGCTCTACCGTAT
Prunus_padus         ATCTAGCATTGGGTAGACCTCATACAATAACTGTCCTAGCTCTACCGTAT
Ricinus_communis     ATCTAGCATTGGGTAGACCTCATACAATAACTGTCCTAGCTCTACCCTAT
Salix_interior       ATCTAGCATTGGGTAGACCTCATACAATAACTGTCCTAGCTCTACCGTAT
Salix_purpurea       ATCTAGCATTGGGTAGACCTCATACAATAACTGTCCTAGCTCTACCGTAT
Salix_suchowensis    ATCTAGCATTGGGTAGACCTCATACAATAACTGTCCTAGCTCTACCGTAT
Trifolium_aureum     ATTTGGCATTGAATAGACCTCATACAATAACAGTCCTAACACTATCGTAT
Trifolium_boissieri  ATTTGGCATTGAATAGACCTCATACAATAACAGTCCTAACACTATCGTAT
Viola_seoulensis     ATCTAGCATTGGGTAGACCTCATACAATAACTGTCCTAGCTCTACCGTAT

Catha_edulis         CTTTTGTTTCATTTCTTCTGGAACAATCACAAACACTTTTTT--------
Euonymus_japonicus   CTTTTGTTTCATTTCTTCTGGAACAATCACAAACACTTTTTT--------
Glycine_canescens    CTTTTATTTCAGTTCTTCGGCAATAATCACAAAAACTTTTTG--------
Glycine_falcata      CTTTTATTTCAGTTCTTCGGCAATAATCACAAAAACTTTTTG--------
Hevea_brasiliensis   CTTTTGTTTCATTTCTTCTGGAACAATCACAAACACTTTTTT--------
Manihot_esculenta    CTTTTGTTTCATTTCTTCTGGAACAATCACAAACACTTTTTT--------
Morus_indica         CTTTTGTTTCATTTCTTCTGGAACAATCACAAACACTTTTTT--------
Morus_mongolica      CTTTTGTTTCATTTCTTCTGGAACAATCACAAACACTTTTTT--------
Morus_notabilis      CTTTTGTTTCATTTCTTCTGGAACAATCACAAACACTTTTTT--------
Populus_balsamifera  CTTTTGTTTCATTTCTTCTGGAACAATCACAAACACTTTTTT--------
Populus_euphratica   CTTTTGTTTCATTTCTTCTGGAACAATCACAAACACTTTTTT--------
Populus_fremontii    CTTTTGTTTCATTTCTTCTGGAACAATCACAAACACTTTTTT--------
Populus_tremula      CTTTTGTTTCATTTCTTCTGGAACAATCACAAACACTTTTTT--------
Populus_trichocarpa  CTTTTGTTTCATTTCTTCTGGAACAATCACAAACACTTTTTT--------
Prunus_persica       CTTTTGTTTCATTTCTTCTGGAACAATCACAAACACTTTTTT--------
Prunus_yedoensis     CTTTTGTTTCATTTCTTCTGGAACAATCACAAACACTTTTTT--------
Prunus_maximowiczii  CTTTTGTTTCATTTCTTCTGGAACAATCACAAACACTTTTTT--------
Prunus_mume          CTTTTGTTTCATTTCTTCTGGAACAATCACAAACACTTTTTT--------
Prunus_padus         CTTTTGTTTCATTTCTTCTGGAACAATCACAAACACTTTTTT--------
Ricinus_communis     CTTTTGTTTCATTTCTTCTGGAACAATCACAAACACTTTTTT--------
Salix_interior       CTTTTGTTTCATTTCTTCTGGAACAATCACAAACACTTTTTT--------
Salix_purpurea       CTTTTGTTTCATTTCTTCTGGAACAATCACAAACACTTTTTT--------
Salix_suchowensis    CTTTTGTTTCATTTCTTCTGGAACAATCACAAACACTTTTTT--------
Trifolium_aureum     CTTTTCTTTAATTTCCTATACAAAAATGACAAATACTACTATTCGGATCC
Trifolium_boissieri  CTTTTCTTTAATTTCCTATACAAAAATGACAAATACTACTATTCGGATCC
Viola_seoulensis     CTTTTGTTTCATTTCTTCTGGAACAATCACAAACACTTTTTT--------

Catha_edulis         -------------GATTATGGATCTACTACCACAAATTCAATGCGTAATC
Euonymus_japonicus   -------------GATTATGGATCTACTACCACAAATTCAATGCGTAATC
Glycine_canescens    -------------AATTATGGATACAAGAATCCAAATTCAATACGTAATT
Glycine_falcata      -------------AATTATGGATACAAGAATCCAAATTCAATACGTAATT
Hevea_brasiliensis   -------------GATTATGGATCTACTACCAGAAATTCAATGCGTAATC
Manihot_esculenta    -------------GATTATGGATCTACTACCAGAAATTCAATGCGTAATC
Morus_indica         -------------GATTATGGATCTACTAACAGAAATTCAATGCGTAATC
Morus_mongolica      -------------GATTATGGATCTACTAACAGAAATTCAATGCGTAATC
Morus_notabilis      -------------GATTATGGATCTACTAACAGAAATTCAATGCGTAATC
Populus_balsamifera  -------------GATTATGGATCTACTACCAGAAATTCAATGCGTAATC
Populus_euphratica   -------------GATTATGGATCTACTACCAGAAATTCAATGCGTAATC
Populus_fremontii    -------------GATTATGGATCTACTACCAGAAATTCAATGCGTAATC
Populus_tremula      -------------GATTATGGATCTACTACCAGAAATTCAATGCGTAATC
Populus_trichocarpa  -------------GATTATGGATCTACTACCAGAAATTCAATGCGTAATC
Prunus_persica       -------------GATTATGGATCTACTACCAGAAATTCAATGCGTAATC
Prunus_yedoensis     -------------GATTATGGATCTACTACCAGAAATTCAATGCGTAATC
Prunus_maximowiczii  -------------GATTATGGATCTACTACCAGAAATTCAATGCGTAATC
Prunus_mume          -------------GATTATGGATCTACTACCAGAAATTCAATGCGTAATC
Prunus_padus         -------------GATTATGGATCTACTACCAGAAATTCAATGCGTAATC
Ricinus_communis     -------------GATTATGGAGCTACTACCAGAAATTCAATGCGTAATC
Salix_interior       -------------GATTATGGATCTACTACCAGAAATTCAATGCGTAATC
Salix_purpurea       -------------GATTATGGATCTACTACCAGAAATTCAATGCGTAATC
Salix_suchowensis    -------------GATTATGGATCTACTACCAGAAATTCAATGCGTAATC
Trifolium_aureum     TGGATATGACTTGGATTTGGGATACAAGAATCAAAATTCAATACGTAAAA
Trifolium_boissieri  TGGATCCGACTTGGATTGGGGATACAAGAATCAAAATTCAATACGTAAAA
Viola_seoulensis     -------------GATTATGGATCCACTACCAGAAATTCAATGCGTAATC

Catha_edulis         TTAGCATTCAATGTGTATTCCTGAATAATCTCATTTTTCAATTATTCAAC
Euonymus_japonicus   TTAGCATTCAATGTGTATTCCTGAATAATCTCATTTTTCAATTATTCAAC
Glycine_canescens    TTAGTATTCAAAGAATCTTCTTTCAGAATCTGATTTTTCAGTTATTAAAC
Glycine_falcata      TTAGTATTCAAAGAATCTTCTTTCAGAATCTTATTTTTCAGTTATTAAAC
Hevea_brasiliensis   TTAGCATTCAATTTGTATTCCTGAATAATCTCATTTTTCAATTATTCAAC
Manihot_esculenta    TTAGCATTCAATTTGTATTCCTGAATAATCTCATTTTTCAATTATTCAAC
Morus_indica         TTAGCATTCAATGTGTATTCCTGAATAATCTCATTTTTCAATTATTCAAC
Morus_mongolica      TTAGCATTCAATGTGTATTCCTGAATAATCTCATTTTTCAATTATTCAAC
Morus_notabilis      TTAGCATTCAATGTGTATTCCTGAATAATCTCATTTTTCAATTATTCAAC
Populus_balsamifera  TTAGCATTCAATGTGTATTCCTGAATAATCTCATTTTTCAATTATTCAAC
Populus_euphratica   TTAGCATTCAATGTGTATTCCTGAATAATCTCATTTTTCAATTATTCAAC
Populus_fremontii    TTAGCATTCAATGTGTATTCCTGAATAATCTCATTTTTCAATTATTCAAC
Populus_tremula      TTAGCATTCAATGTGTATTCCTGAATAATCTCATTTTTCAATTATTCAAC
Populus_trichocarpa  TTAGCATTCAATGTGTATTCCTGAATAATCTCATTTTTCAATTATTCAAC
Prunus_persica       TTAGCATTCAATGTTTATTCCTGAATAATCTCATTTTTCAATTATTCAAC
Prunus_yedoensis     TTAGCATTCAATGTTTATTCCTGAATAATCTCATTTTTCAATTATTCAAC
Prunus_maximowiczii  TTAGCATTCAATGTTTATTCCTGAATAATCTCATTTTTCAATTATTCAAC
Prunus_mume          TTAGCATTCAATGTTTATTCCTGAATAATCTCATTTTTCAATTATTCAAC
Prunus_padus         TTAGCATTCAATGTTTATTCCTGAATAATCTCATTTTTCAATTATTCAAC
Ricinus_communis     TTAGCATTCAATTTGTATTCCTGAATAATCTCATTTTTCAATTATTCAAC
Salix_interior       TTAGCATTCAATGTGTATTCCTGAATAATCTAATTTTTCAATTATTCAAC
Salix_purpurea       TTAGCATTCAATGTGTATTCCTGAATAATCTAATTTTTCAATTATTCAAC
Salix_suchowensis    TTAGCATTCAATGTGTATTCCTGAATAATCTAATTTTTCAATTATTCAAC
Trifolium_aureum     TTACTATTTACAAAGTATTCTTGAACAATCTATTTTTTCAGTTATTAAAC
Trifolium_boissieri  TGACTATTTACAAAGTATTCTTGAACAATCTATTTTTTCAGTTATTAAAC
Viola_seoulensis     TTAGCATTCAATGTGTATTCCTGAATAATCTCATTTTTCAATTATTCAAC

Catha_edulis         CATTTCATTTTACCAAGTTCAATGTTAGTCAGATTAGTCAACATTTATAT
Euonymus_japonicus   CATTTCATTTTACCAAGTTCAATGTTAGTCAGATTAGTCAACATTTATAT
Glycine_canescens    CCCTTTTTTTTACCAAGTTCAATATTAATAAGATTAATAAATATTTATTT
Glycine_falcata      CCCTTTTTTTTACCAAGTTCAATATTAATAAGATTAATAAATATTTATTT
Hevea_brasiliensis   CATTTCATTTTACCAAGTTCAATGTTAGTCAGATTAGTCAACATTTATAT
Manihot_esculenta    CATTTCATTTTACCAAGTTCAATGTTAGTCAGATTAGTCAACATTTATAT
Morus_indica         CATTTCATTTTACCAAGTTCAATGTTAGTCAGATTAGTCAACATTTATAT
Morus_mongolica      CATTTCATTTTACCAAGTTCAATGTTAGTCAGATTAGTCAACATTTATAT
Morus_notabilis      CATTTCATTTTACCAAGTTCAATGTTAGTCAGATTAGTCAACATTTATAT
Populus_balsamifera  CATTTCATTTTACCAAGTTCAATGTTAGTCAGATTAGTCAACATTTATAT
Populus_euphratica   CATTTCATTTTACCAAGTTCAATGTTAGTCAGATTAGTCAACATTTATAT
Populus_fremontii    CATTTCATTTTACCAAGTTCAATGTTAGTCAGATTAGTCAACATTTATAT
Populus_tremula      CATTTCATTTTACCAAGTTCAATGTTAGTCAGATTAGTCAACATTTATAT
Populus_trichocarpa  CATTTCATTTTACCAAGTTCAATGTTAGTCAGATTAGTCAACATTTATAT
Prunus_persica       CATTTCATTTTACCAAGTTCAATGTTAGTCAGATTAGTCAACATTTATAT
Prunus_yedoensis     CATTTCATTTTACCAAGTTCAATGTTAGTCAGATTAGTCAACATTTATAT
Prunus_maximowiczii  CATTTCATTTTACCAAGTTCAATGTTAGTCAGATTAGTCAACATTTATAT
Prunus_mume          CATTTCATTTTACCAAGTTCAATGTTAGTCAGATTAGTCAACATTTATAT
Prunus_padus         CATTTCATTTTACCAAGTTCAATGTTAGTCAGATTAGTCAACATTTATAT
Ricinus_communis     CATTTCATTTTACCAAGTTCAATGTTAGTCAGATTAGTCAACATTTATAT
Salix_interior       CATTTCATTTTACCAAGTTCAATGTTAGTCAGATTAGTCAACATTTATAT
Salix_purpurea       CATTTCATTTTACCAAGTTCAATGTTAGTCAGATTAGTCAACATTTATAT
Salix_suchowensis    CATTTCATTTTACCAAGTTCAATGTTAGTCAGATTAGTCAACATTTATAT
Trifolium_aureum     CCCTTGCTTTTCCCAAGTTCAATCTTAATAAGATTAATGAACATTTATCT
Trifolium_boissieri  CCCTTGCTTTTCCCAAGTTCAATCTTAATAAGATTAATGAATATTTATCT
Viola_seoulensis     CATTTCATTTTACCAAGTTCAATGTTAGTCAGATTAGTCAACATTTATAT

Catha_edulis         GTTTCGATGCAACAACAAGATGTTATTTGTAACAAGTAGTTTTGTTGGTT
Euonymus_japonicus   GTTTCGATGCAACAACAAGATGTTATTTGTAACAAGTAGTTTTGTTGGTT
Glycine_canescens    GTTTCGATGCAACAATAAATTTATATTTTTAATAAGTAGTTTTGTTGGTT
Glycine_falcata      GTTTCGATGCAACAATAAATTGATATTTTTAATAAGTAGTTTTGTTGGTT
Hevea_brasiliensis   GTTTCGATGCAACAACAAGATGTTATTTGTAACAAGTAGTTTTGTTGGTT
Manihot_esculenta    GTTTCGATGCAACAACAAGATGTTATTTGTAACAAGTAGTTTTGTTGGTT
Morus_indica         GTTTCGATGCAACAACAAGATGTTATTTGTAACAAGTAGTTTTGTTGGTT
Morus_mongolica      GTTTCGATGCAACAACAAGATGTTATTTGTAACAAGTAGTTTTGTTGGTT
Morus_notabilis      GTTTCGATGCAACAACAAGATGTTATTTGTAACAAGTAGTTTTGTTGGTT
Populus_balsamifera  GTTTCGATGCAACAACAAGATGTTATTTGTAACAAGTAGTTTTGTTGGTT
Populus_euphratica   GTTTCGATGCAACAACAAGATGTTATTTGTAACAAGTAGTTTTGTTGGTT
Populus_fremontii    GTTTCGATGCAACAACAAGATGTTATTTGTAACAAGTAGTTTTGTTGGTT
Populus_tremula      GTTTCGATGCAACAACAAGATGTTATTTGTAACAAGTAGTTTTGTTGGTT
Populus_trichocarpa  GTTTCGATGCAACAACAAGATGTTATTTGTAACAAGTAGTTTTGTTGGTT
Prunus_persica       GTTTCGATGCAACAACAAGATGTTATTTGTAACAAGTAGTTTTGTTGGTT
Prunus_yedoensis     GTTTCGATGCAACAACAAGATGTTATTTGTAACAAGTAGTTTTGTTGGTT
Prunus_maximowiczii  GTTTCGATGCAACAACAAGATGTTATTTGTAACAAGTAGTTTTGTTGGTT
Prunus_mume          GTTTCGATGCAACAACAAGATGTTATTTGTAACAAGTAGTTTTGTTGGTT
Prunus_padus         GTTTCGATGCAACAACAAGATGTTATTTGTAACAAGTAGTTTTGTTGGTT
Ricinus_communis     GTTTCGATGCAACAACAAGATGTTATTTGTAACAAGTAGTTTTGTTGGTT
Salix_interior       GTTTCGATGCAACAACAAGATGTTATTTGTAACAAGTAGTTTTGTTGGTT
Salix_purpurea       GTTTCGATGCAACAACAAGATGTTATTTGTAACAAGTAGTTTTGTTGGTT
Salix_suchowensis    GTTTCGATGCAACAACAAGATGTTATTTGTAACAAGTAGTTTTGTTGGTT
Trifolium_aureum     GTTTCGATCCAACAATAAATTGTTATTCTTAACAAGTAGTTTTGTTGGTT
Trifolium_boissieri  GTTTCGATCCAACAATAAATTGTTATTCTTAACAAGTAGTTTTGTTGGTT
Viola_seoulensis     GTTTCGATGCAACAACAAGATGTTGTTTGTAACAAGTAGTTTTGTTGGTT

Catha_edulis         GGTTAATTGGTCACATTTTATTCATGAAATGGGTTGGGTTCGTATTAGTC
Euonymus_japonicus   GGTTAATTGGTCACATTTTATTCATGAAATGGGTTGGGTTCGTATTAGTC
Glycine_canescens    GGATAATAGGTCACACTTTTTTTATGAAATGCATTGAATTTCTATTAGTC
Glycine_falcata      GGATAATAGGTCACACTTTTTTTATGAAATGCATTGAATTTCTATTAGTC
Hevea_brasiliensis   GGTTAATTGGTCACATTTTATTCATGAAATGGGTTGGATTGATATTAGTC
Manihot_esculenta    GGTTAATTGGTCACATTTTATTCATGAAATGGGTTGGATTGATATTAGTC
Morus_indica         GGTTAATTGGTCACATTTTATTCATGAAATGGGTTGGATTGGTATTAGTC
Morus_mongolica      GGTTAATTGGTCACATTTTATTCATGAAATGGGTTGGATTGGTATTAGTC
Morus_notabilis      GGTTAATTGGTCACATTTTATTCATGAAATGGGTTGGATTGGTATTAGTC
Populus_balsamifera  GGTTAATTGGTCACATTTTATTCATGAAATGGGTTGGATTGATATTAGTC
Populus_euphratica   GGTTAATTGGTCACATTTTATTCATGAAATGGGTTGGATTGATATTAGTC
Populus_fremontii    GGTTAATTGGTCACATTTTATTCATGAAATGGGTTGGATTGATATTAGTC
Populus_tremula      GGTTAATTGGTCACATTTTATTCATGAAATGGGTTGGATTGATATTAGTC
Populus_trichocarpa  GGTTAATTGGTCACATTTTATTCATGAAATGGGTTGGATTGATATTAGTC
Prunus_persica       GGTTAATTGGTCACATTTTATTCATGAAATGGGTTGGATTGGTATTAGGC
Prunus_yedoensis     GGTTAATTGGTCACATTTTATTCATGAAATGGGTTGGATTGGTATTAGGC
Prunus_maximowiczii  GGTTAATTGGTCACATTTTATTCATGAAATGGGTTGGATTGGTATTAGGC
Prunus_mume          GGTTAATTGGTCACATTTTATTCATGAAATGGGTTGGATTGGTATTAGGC
Prunus_padus         GGTTAATTGGTCACATTTTATTCATGAAATGGGTTGGATTGGTATTAGGC
Ricinus_communis     GGTTAATTGGTCACATTTTATTCATGAAATGGGTTGGATTGATATTAGTC
Salix_interior       GGTTAATTGGTCACATTTTATTCATGAAATGGGTTGGATTGATATTAGTC
Salix_purpurea       GGTTAATTGGTCACATTTTATTCATGAAATGGGTTGGATTGATATTAGTC
Salix_suchowensis    GGTTAATTGGTCACATTTTATTCATGAAATGGGTTGGATTGATATTAGTC
Trifolium_aureum     GGTTAATTGGTCACATCTTTTTGATGAAATGGATTGGGTTGATATTAGTC
Trifolium_boissieri  GGTTAATTGGTCACATCTTTTTGATGAAATGTATTGGATTGATATTAGTC
Viola_seoulensis     GGTTAATTGGTCACATGTTATTCATGAAATGGGTTGGATTGATATTAGTC

Catha_edulis         TGGATACAGCAAAAAAATTCTATTAGATCTAATGTACTTATTCGATCTAA
Euonymus_japonicus   TGGATACAGCAAAAAAATTCTATTAGATCTAATGTACTTATTCGATCTAA
Glycine_canescens    CGCATACAACAAACTAATTTGATTAAATCTAACGTACGTATTCAATCAAA
Glycine_falcata      CGCATACAACAAACTAATTTGATTAAATCTAACGTACGTATTCAATCAAA
Hevea_brasiliensis   TGGATACAGCAAAATAATTCTATTAGATCTAATGTACTTTTTCGATCTAA
Manihot_esculenta    TGGATACAGCAAAATAATTCTATTAGATCTAATGTACTTTTTCGATCTAA
Morus_indica         TGGATACAGCAAAACAATTCTATT------------------AGATCTAA
Morus_mongolica      TGGATACAGCAAAACAATTCTATT------------------AGATCTAA
Morus_notabilis      TGGATACAGCAAAACAATTCTATT------------------AGATCTAA
Populus_balsamifera  TGGATACAGCAAAATAATTCTCTTAGATCGAATAAGTACATTCGATCTAA
Populus_euphratica   TGGATACAGCAAAATAATTCTCTTAGATCGAATAAGTACATTCGATCTAA
Populus_fremontii    TGGATACAGCAAAATAATTCTCTTAGATCGAATAAGTACATTCGATCTAA
Populus_tremula      TGGATACAGCAAAATAATTCTCTTAGATCGAATAAGTACATTCGATCTAA
Populus_trichocarpa  TGGATACAGCAAAATAATTCTCTTAGATCGAATAAGTACATTCGATCTAA
Prunus_persica       TGGATACAGCAAAATAATTCTATTAGATCTAATGTACTTATTAGATCTAA
Prunus_yedoensis     TGGATACAGCAAAATAATTCTATTAGATCTAATGTACTTATTAGATCTAA
Prunus_maximowiczii  TGGATACAGCAAAATAATTCTATTAGATCTAATGTACTTATTAGATCTAA
Prunus_mume          TGGATACAGCAAAATAATTATATTAGATCTAATGTACTTATTAGATCTAA
Prunus_padus         TGGATACAGCAAAATAATTCTATTAGATCTAATGTACTTATTAGATCTAA
Ricinus_communis     TGGATACAACAAAATAATTCTATTAGATCTAATGTACTTTTTCGATCTAA
Salix_interior       TGGATACAGCAAAATAATTCTCTTAGATCGAATAAGTACATTCGATCTAA
Salix_purpurea       TGGATACAGCAAAATAATTCTCTTAGATCGAATAAGTACATTCGATCTAA
Salix_suchowensis    TGGATACAGCAAAATAATTCTCTTAGATCGAATAAGTACATTCGATCTAA
Trifolium_aureum     TGGTTACAGCAAAAAAATGCGATCAAATCCAAGATAACTATGCGATTTGA
Trifolium_boissieri  TGGTTACAGCAAAAAAATTCGATCAAATCCAAGATAACTATGCGATTTGA
Viola_seoulensis     TGGATACAGCAAAATAATTCTCTTAGCTCTAATGTACTTATTCGATCTAA

Catha_edulis         TAAGTACCTTGTGTCAGAATTGAGAAATTCTATGGCTCGAATCTTGAGTA
Euonymus_japonicus   TAAGTACCTTGTGTCAGAATTGAGAAATTCTATGGCTCGAATCTTGAGTA
Glycine_canescens    TAAATACATTATGTCAGAATTTCTAAATTCTACGTTGAAAATCTTTCAAG
Glycine_falcata      TAAATACATTATGTCAGAATTTAGAAATTCTACGTTGAAAATCTTTCAAG
Hevea_brasiliensis   TAAGTACCTTGTGTCAGAATTGAGAAATTCTATGGCTCGAATCTTTAGTA
Manihot_esculenta    TAAGTACCTTGTGTCAGAATTGAGAAATTCTAGGGCTCGAATCTTTAGTA
Morus_indica         TAAGTACCTTATGTCAGAATTGAGAAATTTTATGGTTCGAATCTTTAGTA
Morus_mongolica      TAAGTACCTTATGTCAGAATTGAGAAATTTTATGGTTCGAATCTTTAGTA
Morus_notabilis      TAAGTACCTTATGTCAGAATTGAGAAATTTTATGGTTCGAATCTTTAGTA
Populus_balsamifera  TAAGTACCTTGTGTCAGAATTGAGAAATTCTATGGCTCGAATCTTTAGTA
Populus_euphratica   TAAGTACCTTGTGTCAGAATTGAGAAATTCTATGGCTCGAATCTTTAGTA
Populus_fremontii    TAAGTACCTTGTGTCAGAATTGAGAAATTCTATGGCTCGAATCTTTAGTA
Populus_tremula      TAAGTACCTTGTGTCAGAATTGAGAAATTCTATGGCTCGAATCTTTAGTA
Populus_trichocarpa  TAAGTACCTTGTGTCAGAATTGAGAAATTCTATGGCTCGAATCTTTAGTA
Prunus_persica       TAAGTACCTTGTGTCAGAATTGAGAAATTCTATGGCTCGAATCTTTAGTA
Prunus_yedoensis     TAAGTACCTTGTGTCAGAATTGAGAAATTCTATGGCTCGAATCTTTAGTA
Prunus_maximowiczii  TAAGTACCTTGTGTCAGAATTGAGAAATTCTATGGCTCGAATCTTTAGTA
Prunus_mume          TAAGTACCTTGTGTCAGAATTGAGAAATTCTATGGCTCGAATCTTTAGTA
Prunus_padus         TAAGTACCTTGTGTCAGAATTGAGAAATTCTATGGCTCGAATCTTTAGTA
Ricinus_communis     TAAGTACCTTGTGTCAGAATTGAGAAATTCTATGGCTCGAATCTTTAGTA
Salix_interior       TAAGTACCTTGTGTCAGAATTGAGAAATTCTATGGCTCGAATCTTTAGTA
Salix_purpurea       TAAGTACCTTGTGTCAGAATTGAGAAATTCTATGGCTCGAATCTTTAGTA
Salix_suchowensis    TAAGTACCTTGTGTCAGAATTGAGAAATTCTATGGCTCGAATCTTTAGTA
Trifolium_aureum     TAAGTACATTCTGTTACAATTGCGAAATTATGTGGGTCAAATATTTGTTG
Trifolium_boissieri  TAAGTACATTCTGTTACAATTGCGAAATTATGTGGGTCAAATATTTGTTG
Viola_seoulensis     TAAGTACCTTGTGTCAGAATTGAGAAATTCTATGGCTCGAATCTTTAGTA

Catha_edulis         TTCTCTTATTTATTACCTGTGTCTACTATTTAGGCAGAATACCGTCCCCC
Euonymus_japonicus   TTCTCTTATTTATTACCTGTGTCTACTATTTAGGCAGAATACCGTCACCC
Glycine_canescens    TTTTCTTATTTATTACTTGTTTATATTATTTAGGAAGAATACCTCCCCCT
Glycine_falcata      TTTTCTTATTTATTACTTGTTTATATTATTTAGGAAGAATACCTCCCCCT
Hevea_brasiliensis   TTCTCTTATTTATTACCTGTGTCTACTCTTTAGGCAGAATACCGTCACCC
Manihot_esculenta    TTCTCTTATTTATTACCTGTGTCTACTCTTTAGGCAGAATACCGTCACCC
Morus_indica         TTCTATTATTTATTACCTGTGTCTACTATTTAGGCAGAATACCGTCACCC
Morus_mongolica      TTCTATTATTTATTACCTGTGTCTACTATTTAGGCAGAATACCGTCACCC
Morus_notabilis      TTCTATTATTTATTACCTGTGTCTACTATTTAGGCAGAATACCGTCACCC
Populus_balsamifera  TTCTCTTATTTATTACCTGTGTCTACTCTTTAGGCAGAATACCGTCACCC
Populus_euphratica   TTCTCTTATTTATTACCTGTGTCTACTCTTTAGGCAGAATACCGTCACCC
Populus_fremontii    TTCTCTTATTTATTACCTGTGTCTACTCTTTAGGCAGAATACCGTCACCC
Populus_tremula      TTCTCTTATTTATTACCTGTGTCTACTCTTTAGGCAGAATACCGTCACCC
Populus_trichocarpa  TTCTCTTATTTATTACCTGTGTCTACTCTTTAGGCAGAATACCGTCACCC
Prunus_persica       TTCTCTTATTTATTACCAGTGTCTACTATTTAGGCAGAATACCGTCACCC
Prunus_yedoensis     TTCTCTTATTTATTACCAGTGTCTACTATTTAGGCAGAATACCGTCACCC
Prunus_maximowiczii  TTCTCTTATTTATTACCAGTGTCTACTATTTAGGCAGAATACCGTCACCC
Prunus_mume          TTCTCTTATTTATTACCAGTGTCTACTATTTAGGCAGAATACCGTCACCC
Prunus_padus         TTCTCTTATTTATTACCAGTGTCTACTATTTAGGCAGAATACCGTCACCC
Ricinus_communis     TTCTCTTATTTATTACCTGCGTCTACTCTTTAGGCAGAATACCGTCACCC
Salix_interior       TTCTCTTATTTATTACCTGTGTCTACTCTTTAGGCAGAATACCGTCACCC
Salix_purpurea       TTCTCTTATTTATTACCTGTGTCTACTCTTTAGGCAGAATACCGTCACCC
Salix_suchowensis    TTCTCTTATTTATTACCTGTGTCTACTCTTTAGGCAGAATACCGTCACCC
Trifolium_aureum     TTTTTTCATTTGTTATCCTTGCCCACTATTTAGGCAGAATACCACTTCCA
Trifolium_boissieri  TTTTTTCATTTGTTATCCTCGCCCACTATTTAGGCAGAATACCACTTCCG
Viola_seoulensis     TTCTCTTATTTATTACCTGTGTCTACTCTTTAGGCAGAATACCGTCACCC

Catha_edulis         CTTTTT---------------------------ACTAAGAAACTGAAAGA
Euonymus_japonicus   CTTTTT---------------------------ACTAAGAAACTGAAAGA
Glycine_canescens    TTTTTT---------------------------AGTAATAAATTGTCAGA
Glycine_falcata      TTTTTT---------------------------AGTAATAAATTGTCAGA
Hevea_brasiliensis   ATTTTT---------------------------ACTAAGAAACTGAAAGA
Manihot_esculenta    ATTTTT---------------------------ACTAAGAAACTGAAAGA
Morus_indica         ATTCTT---------------------------ACTAAGAAACTGAAAGA
Morus_mongolica      ATTCTT---------------------------ACTAAGAAACTGAAAGA
Morus_notabilis      ATTCTT---------------------------ACTAAGAAACTGAAAGA
Populus_balsamifera  ATTTTT---------------------------ACTAAGAAACTGAAAGA
Populus_euphratica   ATTTTT---------------------------ACTAAGAAACTGAAAGA
Populus_fremontii    ATTTTG---------------------------ACTAAGAAACTGAAAGA
Populus_tremula      ATTTTT---------------------------ACTAAGAAACTGAAAGA
Populus_trichocarpa  ATTTTT---------------------------ACTAAGAAACTGAAAGA
Prunus_persica       ATTGTT---------------------------ACTAAGAAACTGAAAGA
Prunus_yedoensis     ATTGTT---------------------------ACTAAGAAACTGAAAGA
Prunus_maximowiczii  ATTGTT---------------------------ACTAAGAAACTGAAAGA
Prunus_mume          ATTGTT---------------------------ACTAAGAAACTGAAAGA
Prunus_padus         ATTGTT---------------------------ACTAAGAAACTGAAAGA
Ricinus_communis     ATTTTT---------------------------ACTAAGAAACTGAAAGA
Salix_interior       ATTTTT---------------------------ACTAAGAAACTGAAAGA
Salix_purpurea       ATTTTT---------------------------ACTAAGAAACTGAAAGA
Salix_suchowensis    ATTTTT---------------------------ACTAAGAAACTGAAAGA
Trifolium_aureum     TATTTTTATATTGATGAAATGTTAGAACACGACGAGAAGGAAAAGGATCA
Trifolium_boissieri  TATTTTTATATTGATGAAATGTTAGAACACGACGAGAAGGAAAAGGATCA
Viola_seoulensis     ATTTTT---------------------------ACTAAGAAACTGAAAGA

Catha_edulis         AACCTCAGAAAGGGAAGAAAGGGGGGAAAGTGAGGAAGAAACAGATGTAG
Euonymus_japonicus   AACCTCAGAAAGGGAAGAAAGGGGGGAAAGTGAGGAAGAAACAGATGTAG
Glycine_canescens    AATTCAAGAAACCAATGAAATT------TATCAAAAAGGAAAAAAAAGGG
Glycine_falcata      AATTCAAGAAACTAATGAAATT------TATCAAAAAGGAAAAAAAAGGG
Hevea_brasiliensis   AACCTCAGAAACGGAAGAAAGG---------GAGGAAGAAACAGATGTAG
Manihot_esculenta    AACCTCAGAAACGGAAGAAAGG---------GAGGAAGAAACAGATGTAG
Morus_indica         AACGGAAGAAAGGGGGGAAAGT---------GAGGAAGAAAGAGAT----
Morus_mongolica      AACGGAAGAAAGGGGGGAAAGT---------GAGGAAGAAAGAGAT----
Morus_notabilis      AACGGAAGAAAGGGGGGAAAGT---------GAGGAAGAAAGAGAT----
Populus_balsamifera  AACCTCAGAAACGGAAGAAAGG---------GAGGAAGAAACAGATGTAG
Populus_euphratica   AACCTCAGAAACGGAAGAAAGG---------GAGGAAGAAACAGATGTAG
Populus_fremontii    AACCTCAGAAACGGAAGAAAGG---------GAGGAAGAAACAGATGTAG
Populus_tremula      AACCTCAGAAACGGAAGAAAGG---------GAGGAAGAAACAGATGTAG
Populus_trichocarpa  AACCTCAGAAACGGAAGAAAGG---------GAGGAAGAAACAGATGTAG
Prunus_persica       AACCTCAGAAACGGAAGAAACA---------------------GATGTAG
Prunus_yedoensis     AACCTCAGAAACGGAAGAAACA---------------------GATGTAG
Prunus_maximowiczii  AACCTCAGAAACGGAAGAAACA---------------------GATGTAG
Prunus_mume          AACCTCAGAAACGGAAGAAACA---------------------GATGTAG
Prunus_padus         AACGGAAGAAACA------------------------------GATGTAG
Ricinus_communis     AACCTCAGAAACGGAAGAAAGGGAGGAAAGTGAGGAAGAAACAGATGTAG
Salix_interior       AACCTCAGAAACGGAAGAAAGG---------GAGGAAGAAACAGATGTAG
Salix_purpurea       AACCTCAGAAACGGAAGAAAGG---------GAGGAAGAAACAGATGTAG
Salix_suchowensis    AACCTCAGAAACGGAAGAAAGG---------GAGGAAGAAACAGATGTAG
Trifolium_aureum     AATCAAGGAAAAGGATCAAATC------AAGGATGAAATCAATGAAATCG
Trifolium_boissieri  AATTAAGGAAAAGGATCAAATC------AAGGATGAAATCAATGAAATCG
Viola_seoulensis     AACCCCAGAAAGTGAGGAAAGT---------GAGGAAGAAACAGATGTAG

Catha_edulis         AAATAGAAACAACTTCTGAAACCAAAGGGACTAAACAGGAACAAGAGGAA
Euonymus_japonicus   AAATAGAAACAACTTCTGAAACCAAAGGGACTAAACAGGAACAAGAGGAA
Glycine_canescens    ATGTCGAAATAAATTTGCAAAGAGTACGAACTAACCAAAAACAAAAAAGA
Glycine_falcata      ATGTCGAAATAAATTTGCAAAGAGTACCAACTAAACAAAAACAAAAAAGA
Hevea_brasiliensis   AAATAGAAAAAACTTCCGAAACGAAGGGGACTAAACAGGAACAAGAGGGA
Manihot_esculenta    AAATAGAAAAAACTTCCGAAACGAAGGGGACTAAACAGGAACAAGAGGGA
Morus_indica         --GTAGAAAAAACTTCAGAAACGAAGGGGACTAAACAGGAACAAGAGGGA
Morus_mongolica      --GTAGAAAAAACTTCAGAAACGAAGGGGACTAAACAGGAACAAGAGGGA
Morus_notabilis      --GTAGAAAAAACTTCAGAAACGAAGGGGACTAAACAGGAACAAGAGGGA
Populus_balsamifera  AAATAGAAACAACTCCCGAAACGAAGGGGACTAAACAGGAACAAGAGGGA
Populus_euphratica   AAATAGAAACAACTCCCGAAACGAAGGGGACTAAACAGGAACAAGAGGGA
Populus_fremontii    AAATAGAAACAACTCCCGAAACGAAGGGGACTAAACAGGAACAAGAGGGA
Populus_tremula      AAATAGAAACAACTCCCGAAACGAAGGGGACTAAACAGGAACAAGAGGGA
Populus_trichocarpa  AAATAGAAACAACTCCCGAAACGAAGGGGACTAAACAGGAACAAGAGGGA
Prunus_persica       AAATAGAAACAACTTCCGAAACGAAGGGGACTAAACAGGAACAAGAGGGA
Prunus_yedoensis     AAATAGAAACAACTTCCGAAACGAAGGGGACTAAACAGGAACAAGAGGGA
Prunus_maximowiczii  AAATAGAAACAACTTCCGAAACGAAGGGGACTAAACAGGAACAAGAGGGA
Prunus_mume          AAATAGAAACAACTTCCGAAATGAAGGGGACTAAACAGGAACAAGAGGGA
Prunus_padus         AAATAGAAACAACTTCCGAAACGAAGGGGACTAAACAGGAACAAGAGGGA
Ricinus_communis     AAATAGAAACAACTTCCGAAACGAAGGGGACTAAACAG---------GGA
Salix_interior       AAATAGAAACAACTCCCGAAACGAAGGGGACTAAACAGGAACAAGAGGGA
Salix_purpurea       AAATAGAAACAACTCCCGAAACGAAGGGGACTAAACAGGAACAAGAGGGA
Salix_suchowensis    AAATAGAAACAACTCCCGAAACGAAGGGGACTAAACAGGAACAAGAGGGA
Trifolium_aureum     ATGTTGAAATAGATTCGGAAACGGAAGAAACTAAACAAGAACAAAATGGA
Trifolium_boissieri  ATGTTGAAATAGATTCGGAAACGGAAGAAACTAAACAAGAACAAAATGGA
Viola_seoulensis     AAATAGAAACAACTTCCGAAACGAAGGGGACTAAAAAGGAACAAGGGGGA

Catha_edulis         TCCACCGAAGAA------------GATCCTTCTTTTTACCTTTTGTCGGA
Euonymus_japonicus   TCCACCGAAGAA------------GATCCTTCTTCTTACCTTTTGTCGGA
Glycine_canescens    TCCAATAATAAA------------GAGCGTTTTCCTTCTATTTTTTCGAA
Glycine_falcata      TCCAATAATAAA------------GAGCGTTTTCCTTCTATTTTTTCGAA
Hevea_brasiliensis   TCCACCGAAGAA------------GATCCTTCTTCTTCCCTTTTTTCGGA
Manihot_esculenta    TCCACCGAAGAA------------GATCCTTCTTCTTCCCTTTTTTCGGA
Morus_indica         TCCACCGAAGAA------------GATCCTTCTCCTTCCCTTTTTTCGGA
Morus_mongolica      TCCACCGAAGAA------------GATCCTTCTCCTTCCCTTTTTTCGGA
Morus_notabilis      TCCACCGAAGAA------------GATCCTTCTCCTTCCCTTTTTTCGGA
Populus_balsamifera  TCCACCGAAGAA------------GATCCTTCTTCTTCCCTCTTTTCAGA
Populus_euphratica   TCCACCGAAGAA------------GATCCTTCTTCTTCCCTCTTTTCAGA
Populus_fremontii    TCCACCGAAGAA------------GAAGGATCTTCTTCCCTCTTTTCAGA
Populus_tremula      TCCACCGAAGAA------------GATCCTTCTTCTTCCCTCTTTTCAGA
Populus_trichocarpa  TCCACCGAAGAA------------GATCCTTCTTCTTCCCTCTTTTCAGA
Prunus_persica       TCCACCGAAGAA------------GATCCTTCCCCTTCCCTTTTTTCGGA
Prunus_yedoensis     TCCACCGAAGAA------------GATCCTTCCCCTTCCCTTTTTTCGGA
Prunus_maximowiczii  TCCACCGAAGAA------------GATCCTTCCCCTTCCCTTTTTTCGGA
Prunus_mume          TCCACCGAAGAA------------GATCCTTCCCCTTCCCTTTTTTCGGA
Prunus_padus         TCCACCGAAGAA------------GATCCT------TCCCTTTTTTCGGA
Ricinus_communis     TCCACCGAAGAA------------GATCCTTCTTCTTCCCTTTTTTCGGA
Salix_interior       TCCACCGAAGAA------------GATCCTTCTTCTTCCCTCTTTTCAGA
Salix_purpurea       TCCACCGAAGAA------------GATCCTTCTTCTTCCCTCTTTTCAGA
Salix_suchowensis    TCCACCGAAGAA------------GATCCTTCTTCTTCCCTCTTTTCAGA
Trifolium_aureum     TTCATCAAAGAATATCTCAAAGACTATCTTCGTAGTTATCTTTTTCCGGA
Trifolium_boissieri  TCCATCAAAGAATAC---------TATCTTCGTAGTTATCTTTTTCCGGA
Viola_seoulensis     TCCACCGAAGAA------------GATTCTTCTTCTTCCCCTTTTTCGGA

Catha_edulis         AGAAAAG---GACAAAATCAAAATCTATGAAACGAAAGAGAAAAAAGTAA
Euonymus_japonicus   AGAAAAG---GACAAAATA------GATGAAACGAAAGAGAAAAAAGTAA
Glycine_canescens    AAAAGATAAAAATTTATACAAAATTGAC----------------------
Glycine_falcata      AAAAGATAAAAATTTATACAAAATGGAC----------------------
Hevea_brasiliensis   AGAAAAGGAGGATCCGGACAAAATCGACGAAACGGAAGAGATCCAAGTGA
Manihot_esculenta    AGAAAAGGAGGATCCGGACAAAATCGACGAAACGGAAGAGATCCAAGTGA
Morus_indica         AGAAAAGGAGGATCCGGAAAAAATCGAT----------------------
Morus_mongolica      AGAAAAGGAGGATCCGGAAAAAATCGAT----------------------
Morus_notabilis      AGAAAAGGAGGATCCGGAAAAAATCGAT----------------------
Populus_balsamifera  AGAAAAGGAGAATCCTGACAAAATCGACGAAACGGAAGAGATCCGAGTGA
Populus_euphratica   AGAAAAGGAGAATCCTGACAAAATCGACGAAACGGAAGAGATCCGAGTGA
Populus_fremontii    AGAAAAGGAGAATCCTGACAAAATCGACGAAACGGAAGAGATCCGAGTGA
Populus_tremula      AGAAAAGGAGAATCCTGACAAAATCGACGAAACGGAAGAGATCCGAGTGA
Populus_trichocarpa  AGAAAAGGAGAATCCTGACAAAATCGACGAAACGGAAGAGATCCGAGTGA
Prunus_persica       AGAAAAGGAGGATCCGTACAAAATCGATGAAACGAAAGAGATACGAGTGA
Prunus_yedoensis     AGAAAAGGAGGATCCGTACAAAATCGATGAAACGAAAGAGATACGAGTGA
Prunus_maximowiczii  AGAAAAGGAGGATCCGTACAAAATCGATGAAACGAAAGAGATACGAGTGA
Prunus_mume          AGAAAAGGAGGATCCGTACAAAATCGATGAAACGAAAGAGATACGAGTGA
Prunus_padus         AGAAAAGGAGGATCCGTACAAAATCGATGAAACGAAAGAGATACGAGTGA
Ricinus_communis     AGAAAAGGAGGATCGGGACAAAATCGACGAAACGGAAGAGATCCAAGTGA
Salix_interior       AGAAAAGGAGAATCCTGACAAAATCGACGAAACGGAAGAGATCCGAGTGA
Salix_purpurea       AGAAAAGGAGAATCCTGACAAAATCGACGAAACGGAAGAGATCCGAGTGA
Salix_suchowensis    AGAAAAGGAGAATCCTGACAAAATCGACGAAACGGAAGAGATCCGAGTGA
Trifolium_aureum     AAAAGATAAGATTTTGGACAACATTGAGGATGAGGAC-------------
Trifolium_boissieri  AAAAGATAAGATTTTGGACAACATTGAGGATGAGGAC-------------
Viola_seoulensis     AGAAAAGGAGGATCCGGACAAAATCGACGAACCGGAAAAGATCCGAGTGA

Catha_edulis         ATGGGAATGGAAAAAAAAAAAAAAAGGATGAATCCCACTTTCAATTGAAA
Euonymus_japonicus   ATGTGAATGGAAAG------AGTAATGATGAATCCGACTTTCCATTGAAA
Glycine_canescens    -----------GAGGAGAAATATAAATTAGGATTTTCTTTC---------
Glycine_falcata      -----------GAGGATAAATATAAATTAGGATTTTCTTTC---------
Hevea_brasiliensis   ATGGA------AAGGAAAAAACAAAGGATGAATTCCATTTT---------
Manihot_esculenta    ATGGA------AAGGAAAAAACAAAGGATGAATTCCATTTT---------
Morus_indica         --------------------------------------------------
Morus_mongolica      --------------------------------------------------
Morus_notabilis      --------------------------------------------------
Populus_balsamifera  ATGGA------AAGGAAAAAACAAAGGATGAATTCCATTTT---------
Populus_euphratica   ATGGA------AAGGAAAAAACAAAGGATGAATTCCATTTT---------
Populus_fremontii    ATGGA------AAGGAAAAAACAAAGGATGAATTCCATTTT---------
Populus_tremula      ATGGA------AAGGAAAAAACAAAGGATGAATTCCATTTT---------
Populus_trichocarpa  ATGGA------AAGGAAAAAACAAAGGATGAATTCCATTTT---------
Prunus_persica       ATGGA------AAGGAAAAAACAAAGGATCAATTCCACTTT---------
Prunus_yedoensis     ATGGA------AAGGAAAAAACAAAGGATCAATTCCACTTT---------
Prunus_maximowiczii  ATGGA------AAGGAAAAAACAAAGGATCAATTCCACTTT---------
Prunus_mume          ATGGA------AAGGAAAAAACAAAGGATCAATTCCACTTT---------
Prunus_padus         ATGGA------AAGGAAAAAACAAAGGATCAATTCCACTTT---------
Ricinus_communis     ATGGA------AAGGAAAAAACAAAGGATGAATTCCATTTT---------
Salix_interior       ATGGA------AAGGAAAAAACAAAGGATGAATTCCATTTT---------
Salix_purpurea       ATGGA------AAGGAAAAAACAAAGGATGAATTCCATTTT---------
Salix_suchowensis    ATGGA------AAGGAAAAAACAAAGGATGAATTCCATTTT---------
Trifolium_aureum     --------------------------------------------------
Trifolium_boissieri  --------------------------------------------------
Viola_seoulensis     ATGGAAAGGAAAAAGAAAAAACAAAGGATGAATTCCATTTT---------

Catha_edulis         CAATTGAAAGAGACATGCTCTAAAAATAAAAAAGTTTATGATATTTTTTA
Euonymus_japonicus   ---GAGACATCATCTAAATCTAAAAAAAAAAAAGTTTATGATATTTTTTA
Glycine_canescens    --------------------------------------------------
Glycine_falcata      --------------------------------------------------
Hevea_brasiliensis   CACTTTAAAGAGACATGCTATAAAAATAGACCACTTTATGAAACTTTTTA
Manihot_esculenta    CACTTTAAAGAGACATGCTATAAAAATAGACCACTTTATGAAACTTTTTA
Morus_indica         ---TTTAAAGAGACACGATATAAAAATAAACCCGTTTATGAAACTTATTA
Morus_mongolica      ---TTTAAAGAGACACGATATAAAAATAAACCCGTTTATGAAACTTATTA
Morus_notabilis      ---TTTAAAGAGACACGATATAAAAATAAACCCGTTTATGAAACTTATTA
Populus_balsamifera  CACTTTAAAGAGACATGCTATAAAAATAGACCTGTTTATGAAACTTTTTA
Populus_euphratica   CACTTTAAAGAGACATGCTATAAAAATAGACCTGTTTATGAAACTTTTTA
Populus_fremontii    CACTTTAAAGAGACATGCTATAAAAATAGACCTGTTTATGAAACTTTTTA
Populus_tremula      CACTTTAAAGAGACATGCTATAAAAATAGACCTGTTTATGAAACTTTTTA
Populus_trichocarpa  CACTTTAAAGAGACATGCTATAAAAATAGACCTGTTTATGAAACTTTTTA
Prunus_persica       ------AAAGAGACACGCTATAAAAATAGACCCGTTTATGAAACTTATTA
Prunus_yedoensis     ------AAAGAGACACGCTATAAAAATAGACCCGTTTATGAAACTTATTA
Prunus_maximowiczii  ------AAAGAGACACGCTATAAAAATAGACCCGTTTATGAAACTTATTA
Prunus_mume          ------AAAGAGACACGCTATAAAAATAGACCCGTTTATGAAACTTATTA
Prunus_padus         ------AAAGAGACACGCTATAAAAATAGACCCGTTTATGAAACTTATTA
Ricinus_communis     CACTTTAACGAGACATGCTATAAAAATAGACCACTTTATGAAACTTTTTA
Salix_interior       CACTTTAAAGAGACATGCTATAAAAATAGGCCTGTTTATGAGACTTTTTA
Salix_purpurea       CACTTTAAAGAGACATGCTATAAAAATAGACCTGTTTATGAGACTTTTTA
Salix_suchowensis    CACTTTAAAGAGACATGCTATAAAAATAGACCTGTTTATGAGACTTTTTA
Trifolium_aureum     --------------------------------------------------
Trifolium_boissieri  --------------------------------------------------
Viola_seoulensis     CCCTTTCAAGAGACATGCTATAAAAATGGACCTTTTTATGAAACTTTTTA

Catha_edulis         TCTAGATGAGAATAAAGAAAATGAGAATAAAGAAAACCCAACGTTCGAAA
Euonymus_japonicus   TCTAAATGAGAAT---------------CAAGAAAACCCAACGTTCGAAA
Glycine_canescens    --------------------------------------------------
Glycine_falcata      --------------------------------------------------
Hevea_brasiliensis   TCTGGATGGGAAT------CAAGAAAATTCGAAGTTAGAAATATTGATAG
Manihot_esculenta    TCTGGATGGGAAT------CAAGAAAATTCGAAGTTAGAAATATTGATAG
Morus_indica         TCTGGATGTGGATCGGAATCAAGAAAATTCGAAGTTAGAAATATTT----
Morus_mongolica      TCTGGATGTGGATCGGAATCAAGAAAATTCGAAGTTAGAAATATTT----
Morus_notabilis      TCTGGATGTGGATCGGAATCAAGAAAATTCGAAGTTAGAAATATTT----
Populus_balsamifera  TTTAGATGGGAAT------CAAGAAAATTCGAAGTTAGAAATCTTTTTAG
Populus_euphratica   TTTAGATGGGAAT------CAAGAAAATTCGAAGTTAGAAATCTTTTTAG
Populus_fremontii    TTTAGATGGGAAT------CAAGAAAATTCGAAGTTAGAAATCTTTTTAG
Populus_tremula      TTTAGATGGGAAT------CAAGAAAATTCGAAGTTAGAAATCTTTTTAG
Populus_trichocarpa  TTTAGATGGGAAT------CAAGAAAATTCGAAGTTAGAAATCTTTTTAG
Prunus_persica       TCTGGATGGGAATCAAGAACAAGAAAATTCAAAGTTAGAAATATTA----
Prunus_yedoensis     TCTGGATGGGAATCAAGAACAAGAAAATTCAAAGTTAGAAATA-------
Prunus_maximowiczii  TCTGGATGGGAATCAAGAACAAGAAAATTCAAAGTTAGAAATATTT----
Prunus_mume          TCTGGATGGGAATCAAGAACAAGAAAATTCAAAGTTAGAAATATTT----
Prunus_padus         TCTGGATGGGAATCAAGAACAAGAAAATTCAAAGTTAGAAATATTT----
Ricinus_communis     TCTGGATGGGAAT------CAAGAAAATTCGAAGTTAGAAATATTGATAG
Salix_interior       TTTAGATGGGAAT------CCAGAAAATTCGAAGTTAGAAATCTTTTTAG
Salix_purpurea       TTTAGATGGGAAT------CCAGAAAATTCGAAGTTAGAAATCTTTTTAG
Salix_suchowensis    TTTAGATGGGAAT------CCAGAAAATTCGAAGTTAGAAATCTTTTTAG
Trifolium_aureum     --------------------------------------------------
Trifolium_boissieri  --------------------------------------------------
Viola_seoulensis     TCTAGATGGGAAT------CAAGAAAATTCGAAGTTAGAAATTTTGTTAG

Catha_edulis         TATTTCAAGATAAAAATATCTTTTGGTTTGAAAAACCTCTTGTAACTATA
Euonymus_japonicus   TATTTCAAGATAAAAATATAGTTTCGTTTGAAAAAACTCTTGTAACTAGA
Glycine_canescens    -----------------------------------------GTAAACATT
Glycine_falcata      -----------------------------------------GTAAACATT
Hevea_brasiliensis   ATAAAAAAAATAAAGATCTTTTCTGGTTTGAAAAACCTCTTGTAACTATT
Manihot_esculenta    ATAAAAAAAAGAAAGATCTTTTCTGGTTTGAAAAACCTCTTGTAACTATT
Morus_indica         --AAAGAAAAAAAAGAACTCCTCTGGTTTGAAAAACCTCTTGTGACTATT
Morus_mongolica      --AAAGAAAAAAAAGAACTCCTCTGGTTTGAAAAACCTCTTGTGACTATT
Morus_notabilis      --AAAGAAAAAAAAGAACTCCTCTGGTTTGAAAAACCTCTTGTGACTATT
Populus_balsamifera  ATAAAAAAGAGAAAGATCTCGTATGGTTTGAAAAACCTCGTGTAACTATT
Populus_euphratica   ATAAAAAAGATAAAGATCTCGTATGGTTTGAAAAACCTCGTGTAACTATT
Populus_fremontii    ATAAAAAAGATAAAGATCTCGTATGGTTTGAAAAACCTCGTGTAACTATT
Populus_tremula      ATAAAAAAGATAAAGATCTCGTATGGTTTGAAAAACCTCGTGTAACTATT
Populus_trichocarpa  ATAAAAAAGATAAAGATCTCGTATGGTTTGAAAAACCTCGTGTAACTATT
Prunus_persica       -----AAAAAAAGCGATCTCTTCTGGTTTGAAAAACCTATTGTGACTATT
Prunus_yedoensis     --------AAAAGCGATCTCTTCTGGTTTGAAAAACCTATTGTGACTATT
Prunus_maximowiczii  -----AAAAAAAGCGATCTCTTCTGGTTTGAAAAACCTATTGTGACTATT
Prunus_mume          -----AAAAAAAGTGATCTCTTCTGGTTTGAAAAACCTATTGTGACTATT
Prunus_padus         -----AAAAAAAGGGATCTCTTCTGGTTTGAAAAACCTATTGTGACTATT
Ricinus_communis     AAAAAAAAAAGAAAAATCTTTTCTGGTTTGAAAAACCTCTTGTAACTATT
Salix_interior       ATAAAAAAGATAAAGATCTCGTATGGTTTGAAAAACCTCGTGTAACTATT
Salix_purpurea       ATAAAAAAGATAAAGATCTCGTATGGTTTGAAAAACCTCGTGTAACTATT
Salix_suchowensis    ATAAAAAAGATAAAGATCTCGTATGGTTTGAAAAACCTCGTGTAACTATT
Trifolium_aureum     -----AAGGACGAGAATAATCTCTTCTTTGAAAAACCTCTTGTAACTACT
Trifolium_boissieri  -----AAGGACGAGAATAATCTCTTCTTTGAAAAACCTCTTGTAACTACT
Viola_seoulensis     ATAACAAAGATAAGGATAAATTTTGGTTTGAAAAACCTCTTGTAACTATT

Catha_edulis         CTTTTTGACTATAAACGATGGAATCGCCCATTTCGATATATAAAAAACAA
Euonymus_japonicus   CTTTTTGACTATAAACGATGGAATCGCCCATTTCGATATATAAAAAACAA
Glycine_canescens    CTTTTCAATTATAAACGATGGAATCGTCCATTTCGATATATAAAAAATAA
Glycine_falcata      CTTTTCAATTATAAACGATGGAATCGTCCATTTCGATATATAAAAAATAA
Hevea_brasiliensis   CTTTTTGACTCTAAACGTTGGAATCGTCCATTTCGATATATAAAAAATGA
Manihot_esculenta    CTTTTTGACTCTAAACGTTGGAATCGTCCATTTCGATATATAAAAAATGA
Morus_indica         CTTTTCGACTATAAACGCTGGAATCGTCCATTTCGTTATATCAAAAACGA
Morus_mongolica      CTTTTCGACTATAAACGCTGGAATCGTCCATTTCGTTATATCAAAAACGA
Morus_notabilis      CTTTTCGACTATAAACGCTGGAATCGTCCATTTCGTTATATCAAAAACGA
Populus_balsamifera  CTTTTCGACTATAAACGCTGGAATCGTCCATTTCGATATATAAAAAACGA
Populus_euphratica   CTTTTCGACTATAAACGCTGGAATCGTCCATTTCGATATATAAAAAACGA
Populus_fremontii    CTTTTCGACTATAAACGCTGGAATCGTCCATTTCGATATATAAAAAACGA
Populus_tremula      CTTTTCGACTATAAACGCTGGAATCGTCCATTTCGATATATAAAAAACGA
Populus_trichocarpa  CTTTTCGACTATAAACGCTGGAATCGTCCATTTCGATATATAAAAAACGA
Prunus_persica       CTTTTCGATTATAAACGGTGGAATCGCCCATTGCGGTATATAAAAAACAA
Prunus_yedoensis     CTTTTCGACTATAAACGGTGGAATCGTCCGTTGCGGTATATAAAAAACAA
Prunus_maximowiczii  CTTTTCGACTATAAACGGTGGAATCGTCCGTTGCGGTATATAAAAAACAA
Prunus_mume          CTTTTCGATTATAAACGGTGGAATCGCCCATTGCGGTATATAAAAAACAA
Prunus_padus         CTTTTCGACTATAAACGGTGGAATCGTCCGTTGCGGTATATAAAAAACAA
Ricinus_communis     CTTTTTGACTCGAAACGTTGGAATCGTCCATTACGATATATAAAAAATGA
Salix_interior       CTTTTCGACTATAAACGCTGGAATCGTCCATTTCGATATATAAAAAACGA
Salix_purpurea       CTTTTCGACTATAAACGCTGGAATCGTCCATTTCGATATATAAAAAACGA
Salix_suchowensis    CTTTTCGACTATAAACGCTGGAATCGTCCATTTCGATATATAAAAAACGA
Trifolium_aureum     CTTTTCGATTATCGAAAATGGAACAGGCCGTTGCGATATATAAAAAATGA
Trifolium_boissieri  CTTTTCGATTATCGAAAATGGAATAGGCCGTTGCGATATATAAAAAATGA
Viola_seoulensis     CTTTTTGACTCTAAACGCTGGAATTGTCCATTTCGATATATAAAAAACGA

Catha_edulis         CGGAAGAGAAAGGGCTGTAAGAAACGAAATGTCACAATTTTTTTTTTATA
Euonymus_japonicus   CGGAAGAGAAAAGGCTGTAAGAAATGAAATGTCACAATTTTATTTTTATA
Glycine_canescens    TCGATTTGAAAATATCGTAAAAAACGAAGTTTCAGAATTTTTTTTTCATA
Glycine_falcata      TCGATTTGAAAATATCGTAAAAAACGAAGTTTCAGAATTTTTTTTTCATA
Hevea_brasiliensis   TCAGTTTGAGAATGCTGTAAGAAAAGAAATGTCACAATATTTTTTTTATA
Manihot_esculenta    TCAGTTTGAGAATGCTGTAAGAAAAGAAATGTCACAATATTTTTTTTATA
Morus_indica         TAAATTTGAAAATGCTGTAAAAAATGAAATGTCACAATATTTTTTTCATA
Morus_mongolica      TAAATTTGAAAATGCTGTAAAAAATGAAATGTCACAATATTTTTTTCATA
Morus_notabilis      TAAATTTGAAAATGCTGTAAAAAATGAAATGTCACAATATTTTTTTCATA
Populus_balsamifera  TCAATTTAAGAATGCTGTAAGAAAGGAAATGTCACAATATTTTTTTTCTA
Populus_euphratica   TCAATTTAAGAATGCTGTAAGAAAGGAAATGTCACAATATTTTTTTTCTA
Populus_fremontii    TCAATTTAAGAATGCTGTAAGAAAGGAAATGTCACAATATTTTTTTTCTA
Populus_tremula      TCAATTTAAGAATGCTGTAAGAAAGGAAATGTCACAATATTTTTTTTCTA
Populus_trichocarpa  TCAATTTAAGAATGCTGTAAGAAAGGAAATGTCACAATATTTTTTTTCTA
Prunus_persica       TCGATTTGAAAATTATGTAAGAAATGAAATGTCACAATATTTTTTTTATA
Prunus_yedoensis     TCGATTTGAAAATTATGTAAGAAATGAAATGTCACAATATTTTTTTTATA
Prunus_maximowiczii  TCGATTTGAAAATTATGTAAGAAATGAAATGTCACAATATTTTTTTTATA
Prunus_mume          TCGATTTGAAAATTATGTAAGAAATGAAATGTCACAATATTTTTTTTATA
Prunus_padus         TCGATTTGAAAATTATGTAAGAAATGAAATGTCACAATATTTTTTTTATA
Ricinus_communis     TCAGTTTGAGAATGCTGTAAGAAATGAAATGTCACAATATTTTTTTTATA
Salix_interior       TCAATTTAAGAATGCTGTAAGAAAGGAAATGTCACAATATTTTTTTTCTA
Salix_purpurea       TCAATTTAAGAATGCTGTAAGAAAGGAAATGTCACAATATTTTTTTTCTA
Salix_suchowensis    TCAATTTAAGAATGCTGTAAGAAAGGAAATGTCACAATATTTTTTTTCTA
Trifolium_aureum     TCACTTTGAAAGGGTCGTAAGAGATGAAAATTCACAACTTTTTTTTCATA
Trifolium_boissieri  TCACTTTGAAAGGGTCGTAAGAGATGAAAATTCACAACTTTTTTTTCATA
Viola_seoulensis     TGAATTTAAGAATGCTGTAAAAAAAGAGATGTCACAATATTTTTTTTATA

Catha_edulis         CATGCCTAAGTGATGGAAAAGAAAAAATTCCTTTTACATACCTGCCGAGT
Euonymus_japonicus   CATGCCTAAGTGATGGAAAAGAAAAAATTCCTTTTACATACCTGCCGAGT
Glycine_canescens    CATGTCAAAGTGATGGAAAAGAAAGAATATCTTTTACGTATCCACCAAAT
Glycine_falcata      CATGTCAAAGTGATGGAAAAGAAAGAATATCTTTTACGTATCCACCTAAT
Hevea_brasiliensis   CATGTCGGAGTGATGGAAAAGAAAGAATATCTTTTACGTATCCACCCAGT
Manihot_esculenta    CATGTCGGAGTGATGGAAAAGAAAGAATATCTTTTACGTATCCACCCAGT
Morus_indica         CATGTGAAAGCGATGGAAAAAAAAGAATATCTTTTACGTACCCACCCAGT
Morus_mongolica      CATGTGAAAGCGATGGAAAAAAAAGAATATCTTTTACGTACCCACCCAGT
Morus_notabilis      CATGTGAAAGCGATGGAAAAAAAAGAATATCTTTTACGTACCCACCCAGT
Populus_balsamifera  CATGTCGAAGTGATGGAAAAGAAAGAATATCCTTTACGTATCCACCCAGT
Populus_euphratica   CATGTCGAAGTGATGGAAAAGAAAGAATATCCTTTACGTATCCACCCAGT
Populus_fremontii    CATGTCGAAGTGATGGAAAAGAAAGAATATCCTTTACGTATCCACCCAGT
Populus_tremula      CATGTCGAAGTGATGGAAAAGAAAGAATATCCTTTACGTATCCACCCAGT
Populus_trichocarpa  CATGTCGAAGTGATGGAAAAGAAAGAATATCCTTTACGTATCCACCCAGT
Prunus_persica       CATGTCAAAGTGATGGAAAAGAAAGAATATCTTTTACGTACCCCCCCAGT
Prunus_yedoensis     CATGTCAAAGTGATGGAAAAGAAAGAATATCTTTTACGTATCCCCCCAGT
Prunus_maximowiczii  CATGTCAAAGTGATGGAAAAGAAAGAATATCTTTTACGTATCCCCCCAGT
Prunus_mume          CATGTCAAAGTGATGGAAAAGAAAGAATATCTTTTACGTACCCCCCCAGT
Prunus_padus         CATGTCAAAGTGATGGAAAAGAAAGGATATCTTTTACATACCCCCCCAGT
Ricinus_communis     CATGTCGAAGTGATGGAAAAGAAAGAATATCTTTCACGTATCCGCCCAGC
Salix_interior       CATGTCGAAGTGATGGAAAAGAAAGAATATCCTTTACGTATCCACCCAGT
Salix_purpurea       CATGTCGAAGTGATGGAAAAGAAAGAATATCCTTTACGTATCCACCCAGT
Salix_suchowensis    CATGTCGAAGTGATGGAAAAGAAAGAATATCCTTTACGTATCCACCCAGT
Trifolium_aureum     TATGTCAAAGTGATGGAAAACAACGAATATCTTTTACGTATCCACCTAAT
Trifolium_boissieri  TATGTCAAAGTGATGGAAAACAACGAATATCTTTTACGTATCCACCTAAT
Viola_seoulensis     CATGTCAAAGTGATGGAAAAGAAAGAATATCTTTTACGTATCCACCCAGT

Catha_edulis         TTGTCCGTTTTTTTCGACCTGATAGAAAAAAAGATGCCTATATTC-----
Euonymus_japonicus   TTGTCCGTTTTTTTCGACCTAATAGAAAGAAAGATGCCTATATTT-----
Glycine_canescens    TTATCAACTTTTCATAAAATGATGGAAACCAAATTGGATCTCTTC-----
Glycine_falcata      TTATCAACTTTTCATAAAATGATGGAAACCAAATTGGATCTCTTC-----
Hevea_brasiliensis   TTGTCAACTTTTTTGGAAATGATACAAAGAAAGATATCTCTGTTT-----
Manihot_esculenta    TTGTCAACTTTTTTGGAAATGATACAAAGAAAGATATCTCCGTTT-----
Morus_indica         TTGTCAACTTTTTTCGAAATGATACAAAGAAAGATGTCTCTGTTC-----
Morus_mongolica      TTGTCAACTTTTTTCGAAATGATACAAAGAAAGATGTCTCTGTTC-----
Morus_notabilis      TTGTCAACTTTTTTCGAAATGATACAAAGAAAGATGTCTCTGTTC-----
Populus_balsamifera  TTGTCAACTTTTTTGGAAATGATACAAAGAAAGATGTCTCTGTTC-----
Populus_euphratica   TTGTCAACTTTTTTGGAAATGATACAAAGAAAGATGTCTCTGTTC-----
Populus_fremontii    TTGTCAACTTTTTTGGAAATGATACAAAGAAAGATGTCTCTGTTC-----
Populus_tremula      TTGTCAACTTTTTTGGAAATGATACAAAGAAAGATGTCTCTGTTC-----
Populus_trichocarpa  TTGTCAACTTTTTTGGAAATGATACAAAGAAAGATGTCTCTGTTC-----
Prunus_persica       TTGGCAACCTTTTTTGAAATGATAAAAAGTAAAATGTCTCTGTTC-----
Prunus_yedoensis     TTGGCAACCTTTTTTGAAATGATACAAAGTAAAATGTCTCTGTTC-----
Prunus_maximowiczii  TTGGCAACCTTTTTTGAAATGATACAAAGTAAAATGTCTCTGTTC-----
Prunus_mume          TTGGCAACCTTTTTTGAAATGATACAAAGTAAAATGTCTCTGTTC-----
Prunus_padus         TTGGCAACTTTTTTTGAAATGATACAAAGGAAAATGTCTCTGTTC-----
Ricinus_communis     TTGTCAACTTTTTTTGAAATGGTACAGAAAAAGATTTTTCTGTTCACAAC
Salix_interior       TTGTCAACTTTTTTGGAAATGATACAAAGAAAGATGTCTCTGTTC-----
Salix_purpurea       TTGTCAACTTTTTTGGAAATGATACAAAGAAAGATGTCTCTGTTC-----
Salix_suchowensis    TTGTCAACTTTTTTGGAAATGATACAAAGAAAGATGTCTCTGTTC-----
Trifolium_aureum     TTATCTGCTTTTCTTAAAATAATGGAACAAAAATTGGGTTACTTCATAAG
Trifolium_boissieri  TTATCCACTTTTCTGAAAATAATGGAACAAAAATTGGGTTACTTCATAAG
Viola_seoulensis     TTGTCAACTTTTTTTGAAATAATACAAAGAAAAATGTCTCTGTTC-----

Catha_edulis         -ACAACAGAAAAAATGACCTCTCCAGAATTATATAATCGTTGGGGTTATA
Euonymus_japonicus   -ACAACAGAAAAAATGACCTCTCCAAAATTATATAATCGTTGGAGTTATA
Glycine_canescens    -ACAAGAGATCCAATTTCCTATGATGAATTGTCTAATTATTGGAGCTATA
Glycine_falcata      -ACAAGAGATCCAATTTCCTATGATGAATTGTCTAATTATTGGAGCTATA
Hevea_brasiliensis   -ACAACAGAAAAACTCTCCTCTGATGAATTGTATAATCGTTGGAATTATA
Manihot_esculenta    -ACAACAGAAAAACTCTCCTCTGATGAATTGTATAATCGTTGGAATTATA
Morus_indica         -ACAACAGATAAACTTTACTCTGATGAATTATATAATAATTGGAGTTATA
Morus_mongolica      -ACAACAGATAAACTTTACTCTGATGAATTATATAATAATTGGAGTTATA
Morus_notabilis      -ACAACAGATAAACTTGACTCTGATGAATTATATAATAATTGGAGTTATA
Populus_balsamifera  -ACAACAGAAAAACTCTCCTCTGATGAATTGTATAATCATTGGAATTATA
Populus_euphratica   -ACAACAGAAAAACTCTCCTCTGATGAATTGTATAATCATTGGAATTATA
Populus_fremontii    -ACAACAGAAAAACTCTCCTCTGATGAATTGTATAATCATTGGAATTATA
Populus_tremula      -ACAACAGAAAAACTCTCCTCTGATGAATTGTATAATCATTGGAATTATA
Populus_trichocarpa  -ACAACAGAAAAACTCTCCTCTGATGAATTGTATAATCATTGGAATTATA
Prunus_persica       -AGAAAAGAAAAATTACCTTCTAATGAATTTTATAATCAGTGGAGTTATA
Prunus_yedoensis     -AGAAAAGAAAAATTACCTTCTAATGAATTTTATAATCAGTGGAGTTATA
Prunus_maximowiczii  -AGAAAAGAAAAATTACCTTCTAATGAATTTTATAATCAGTGGAGTTATA
Prunus_mume          -AGAAAAGAAAAATTAACTTCTAATGAATTTTATAATCAGTGGAGTTATA
Prunus_padus         -AGAAAAGAAGAATCCCCTTCTAATGAATTTTATAATCAGTGGAGTTATA
Ricinus_communis     AACAACAGAGAAACTCTCCTCTGATGAATTGTATAATCATTGGAATTATA
Salix_interior       -ACAACAGAAAAACTCTCCTCTGATGAATTGTATAATCATTGGAATTATA
Salix_purpurea       -ACAACAGAAAAACTCTCCTCTGATGAATTGTATAATCATTGGAATTATA
Salix_suchowensis    -ACAACAGAAAAACTCTCCTCTGATGAATTGTATAATCATTGGAATTATA
Trifolium_aureum     AGCTAAAACCTCCAATAATGATAATGAATTGTCTAATTATTGGATCCGGA
Trifolium_boissieri  AGCTAAAACCTCCTATAATGATAATGAATTGTCTAATTATTGGATCCGGA
Viola_seoulensis     -ACAACAGAAAAACTCGCCTCTGATGAATTGTATAATAATTGGAATTTTA

Catha_edulis         TGAATGAACAAAAAAAGAACAAACTAAATAATGAATTTCTAAATAGAGTA
Euonymus_japonicus   TGAATGACCAAAAAAAGAACAAACTAAATAATGAATTTCTAAATCGAGTA
Glycine_canescens    CTAATGAAGAAAAAAGAAACAAATTGAGCAATGAATTTCTAAATAGGGCA
Glycine_falcata      CTAATGAAGAAAAAAGAAACAAATTGAGCAATGAATTTCTAAATAGGGCA
Hevea_brasiliensis   AGAATGAACAAAAAAAGAAAATCCTAAATAATGAATTTATAAATAGAGTC
Manihot_esculenta    AGAATGAACAAAAAAAGAAAACCCTAAATAATGAATTTATAAACAGAGTC
Morus_indica         CTAATGAACAAAAAAGAAAAAACCTAAACAACAAATTGATAAATATAATC
Morus_mongolica      CTAATGAACAAAAAAGAAAAAACCTAAACAACAAATTGATAAATATAATC
Morus_notabilis      CTAATGAACAAAAAAGAAAAAACCTAAACAACAAATTTATAAATATAATC
Populus_balsamifera  ACAATGAACAAAAAAAGAAAAACCTAAGTAACGAGTTTATAAATAGAGTA
Populus_euphratica   ACAATGAACAAAAAAAGAAAAACCTAAGTAACGAGTTTATAAATAGAGTA
Populus_fremontii    ACAATGAACAAAAAAAGAAAAACCTAAGTAACGAGTTTATAAATAGAGTA
Populus_tremula      ACAATGAACAAAAAAAGAAAAACCTAAGTAACGAGTTTATAAATAGAGTA
Populus_trichocarpa  ACAATGAACAAAAAAAGAAAAACCTAAGTAACGAGTTTATAAATAGAGTA
Prunus_persica       GGAATGAACATAAAAAGAAAAAGCTAAACAATAAATTTTTAAATAGAGTA
Prunus_yedoensis     GGAATGAACATAAAAAGAAAAAGCTAAACAATAAATTTTTAAATAGAGTA
Prunus_maximowiczii  GGAATGAACATAAAAAGAAAAAGCTAAACAATAAATTTTTAAATAGAGTA
Prunus_mume          GGAATGAACATAAAAAGAAAAAGCTAAACAATAAATTTTTAAATAGAGTA
Prunus_padus         GAAATGAACATAAAAAGAAAAAGTTAAACAATAAATTTTTAAATAGAGTA
Ricinus_communis     AGAATGAACAAAAAAAGAAAAATCTAAGTAATGAATTTATAAACAGAGTC
Salix_interior       ACAATGAACAAAAAAAGAAAAACCTAAGTAACGAGTTTATAAATAGAGTA
Salix_purpurea       ACAATGAACAAAAAAAGAAAAACCTAAGTAACGAGTTTATAAATAGAGTA
Salix_suchowensis    ACAATGAACAAAAAAAGAAAAACCTAAGTAACGAGTTTATAAATAGAGTA
Trifolium_aureum     CAATTACAATTAAAAGAAAGAAACAAAGCAATGAATTTTTTCAAAGGGCA
Trifolium_boissieri  CAATTACAATTAAAAGAAAGAAACAAAGCAATGAATTTTTTCAAAGGGCA
Viola_seoulensis     ACAATGAGCAAAAAAAGAAAAACCTAAGTAACGAGTTTAGAAATAGAGTA

Catha_edulis         GAAACTCTAGATTTCCAT------------------TTTTTAGCTTTTAC
Euonymus_japonicus   GAAACTCTAGATTTCAAT------------------TTTTTAGCTTTTAC
Glycine_canescens    AAAGTTATGGATAAGGAA------------------TTTATTTATCTAGA
Glycine_falcata      AAAGTTATGGATAAGGAA------------------TTTATTTATCTAGA
Hevea_brasiliensis   CAGGCTCTAGATAAGGAA------------------TATCTTACTCTGAA
Manihot_esculenta    CAGGCTCTAGATAAGGGA------------------TATCTTACTCTGAA
Morus_indica         AAGGATCTTGACAAAGCT------CTAGATAGTAAATTCCTTATTTTGGA
Morus_mongolica      AAGGATCTTGACAAAGCT------CTAGATAGTAAATTCCTTATTTTGGA
Morus_notabilis      AAGGATCTTGACAAAGCT------CTAGATAGTAAATTCCTTATTTTGGA
Populus_balsamifera  GAAGTTCTAGATAAGGGG------------------TTTCGTGTTCTGAA
Populus_euphratica   GAAGTTCTAGATAAGGGG------------------TTTCGTGTTCTGAA
Populus_fremontii    GAAGTTCTAGATAAGGGG------------------TTTCGTGTTCTGAA
Populus_tremula      GAAGTTCTAGATAAGGGG------------------TTTCGTGTTCTGAA
Populus_trichocarpa  GAAGTTCTAGATAAGGGG------------------TTTCGTGTTCTGAA
Prunus_persica       AAAGCTCTCGACAAAACTCTAAATCTAAATAAAGAATTTATTGTTCTGAA
Prunus_yedoensis     AAAGCTCTCGACAAAACT------CTAAATAAAGAATTTATTGTTATGAA
Prunus_maximowiczii  AAAGTTCTCGACAAAATT------CTAAATAAAGAATTTATTGTTATGAA
Prunus_mume          AAAACTCTCGACAAAACTCTAAATCTAAATAAAGAATTTTTTGTTCTGAA
Prunus_padus         AAAGCTCTCGACAAAACTCTAAATCTAAATAAAGAATTTTTTGTTCTGAA
Ricinus_communis     CAGGCTCTAGATAAGGGA------------------TATCTTGTTCTGAA
Salix_interior       GAAGTTCTAGATAAGGGG------------------TTTCGTGTTCTGAA
Salix_purpurea       GAAGTTCTAGATAAGGGG------------------TTTCGTGTTCTGAA
Salix_suchowensis    GAAGTTCTAGATAAGGGG------------------TTTCGTGTTCTGAA
Trifolium_aureum     AAAGTTCTAGATAAGAAA---------TATAAGAAATTTCTTCCTGAGGA
Trifolium_boissieri  AAAGTTCTAGATAAGAAA---------TATAATAAATTTCTTCCTGAGGA
Viola_seoulensis     GAAGCT---------GGC------------------TCTCTTGCTCTGAA

Catha_edulis         TTTACTCGAAAAAAGAACTAGGTTGTGT------AAAAATACAAAAGAAT
Euonymus_japonicus   TTTACTCGAAAAAAGAACTAGATTATGT------AAAAATACAAAAGAAT
Glycine_canescens    TATATTAGAAAACCGAATTCGATTATCTAATGATGAAACTAAAACAAAAT
Glycine_falcata      TATATTAGAAAACCGAATTCGATTATCTAATGATGAAACTAAAACAAAAT
Hevea_brasiliensis   TACACTCGAAAAAAGGACTAGACTATGTAATGATAAAACTAAAAAAAAGT
Manihot_esculenta    TACACTCGAAAAAAGGGCTGGACTATGTAATGATAAAACTAAAAAAGAGT
Morus_indica         TGTACTAGAAAAAAGACCTAGATTGTGTCATGATAATACGAAAAAAAAAT
Morus_mongolica      TGTACTAGAAAAAAGACCTAGATTGTGTCATGATAATACGAAAAAAAAAT
Morus_notabilis      TGTACTAGAAAAAAGACCTAGATTGTGTCATGATAATACGAAAAAAAAAT
Populus_balsamifera  TATACTCGAAAAAAAGACTAGATTGTGTAATGATGAAACTAAAAAAGAAT
Populus_euphratica   TATACTCGAAAAAAAGACTAGATTGTGTAATGATGAAACTAAAAAAGAAT
Populus_fremontii    TATACTCGAAAAAAAGACTAGATTGTGTAATGATGAAACTAAAAAAGAAT
Populus_tremula      TATACTCGAAAAAAAGACTAGATTGTGTAATGATGAAACTAAAAAAGAAT
Populus_trichocarpa  TATACTCGAAAAAAAGACTAGATTGTGTAATGATGAAACTAAAAAAGAAT
Prunus_persica       TGTACTCGAAAAAAGAACTAGATTGTGTAATAATAAGACTAAAAAAGAAT
Prunus_yedoensis     TGTACTCGAAAAAAGAACTAGATTGTGTAATGATAAGACTAAAAAAGAAT
Prunus_maximowiczii  TGTACTCGAAAAAAGAACTAGATTGTGTAATGATAAGACTAAAAAAGAAT
Prunus_mume          TGTACTCGAAAAAAGAACTAGATTGTGTAATGATAAGACTAAAAAAGAAT
Prunus_padus         TGTACTCGAAAAAAGAACTAGATTGTGTAATGATAAGACTAAAAAAGAAT
Ricinus_communis     TACACTCGAAAAAAGGACTAGATTATGTAATGATAAAACGAAAAAAGAGT
Salix_interior       TATACTCGAAAAAAAGACTAGATTGTGTAATGATGAAACTAAAAAAGAAT
Salix_purpurea       TATACTCGAAAAAAAGACTAGATTGTGTAATGATGAAACTAAAAAAGAAT
Salix_suchowensis    TATACTCGAAAAAAAGACTAGATTGTGTAATGATGAAACTAAAAAAGAAT
Trifolium_aureum     TATATTTGAAAACAGAATTAGATTGTCCAAGGATAAGAGGAAAAAAAAAT
Trifolium_boissieri  TATATTTGAAAACCGAATTAGATTGTCTAAGGATAAGAGGAAAAAAAAAT
Viola_seoulensis     TACACTAGAAAAAAGGACTAGATTGTGTAATGATAAAACTAAAAAAGAAT

Catha_edulis         ACTTACCTAAAATTTATGATCCTTTATTGAATGGTCCCTCACGAGGAAGG
Euonymus_japonicus   ACTTACCTAAAATCTATGATCCTTTATTGAATGGTCCCTCACGCAGAAAG
Glycine_canescens    ATTTAACTAAAATATATGATCCTTTCCTGAACGGACGCTTTCGTGGACAA
Glycine_falcata      ATTTAACTAAAATATATGATCCTTTCCTGAACGGACGCTTTCGTGGACAA
Hevea_brasiliensis   ACTTACCTAAAATTTATGATCCCTTTTTGAGTGGGTCCTGCCGCGGGAAA
Manihot_esculenta    ACTTACCTAAAATTTATGATCCTTTTTTGAGTGGGTCCTGCCGCGGGAAA
Morus_indica         ACTTACCAAAAGTATATGATCCTTTCTTGAATGGGGCATACCGTGGACAA
Morus_mongolica      ACTTACCAAAAGTATATGATCCTTTCTTGAATGGGGCATACCGTGGACAA
Morus_notabilis      ACTTACCAAAAGTATATGATCCTTTCTTGAATGGGGCATACCGTGGACAA
Populus_balsamifera  ACTTACCTAAAATATATGATCCTTTTTTGAGTGGGCTCTATCGTGGAAAA
Populus_euphratica   ACTTACCTAAAATATATGATCCTTTTTTGAGTGGGCTCTATCGTGGAAAA
Populus_fremontii    ACTTACCTAAAATATATGATCCTTTTTTGAGTGGGCTCTATCGTGGAAAA
Populus_tremula      ACTTACCTAAAATATATGATCCTTTTTTGAGTGGGCTCTATCGTGGAAAA
Populus_trichocarpa  ACTTACCTAAAATATATGATCCTTTTTTGAGTGGGCTCTATCGTGGAAAA
Prunus_persica       ACTTAACAAAAATATATGATCCTTTCTTGAATGGACCCTACCGGGGACGG
Prunus_yedoensis     ACTTAAAAAAAATATATGATCCTTTCTTGAATGGACCCTACCGGGGACGG
Prunus_maximowiczii  ACTTAAAAAAAATATATGATCCTTTCTTGAATGGACCCTACCGGGGACGG
Prunus_mume          ACTTAACAAAAATATATGATCCTTTCTTGAATGGACCCTACCGGGGACGG
Prunus_padus         ACTTAACAAAAATATATGATCCTTTCTTGAATGGACCCTACCGGGGACGG
Ricinus_communis     ACTTACCAAAAATATATGATCCCTTATTGAGTGGGTCCTACCGTGGAAGA
Salix_interior       ACTTACCTAAAATATATGATCCTTTTTTGAGTGGGCTCTATCGTGGAAAA
Salix_purpurea       ACTTACCTAAAATATATGATCCTTTTTTGAGTGGGCTCTATCGTGGAAAA
Salix_suchowensis    ACTTACCTAAAATATATGATCCTTTTTTGAGTGGGCTCTATCGTGGAAAA
Trifolium_aureum     ACTTACCTAAAATATATGATCCTTTCTTGAGTGGACGCTTTCGCGGACAA
Trifolium_boissieri  ACTTACCTAAAATATATGATCCTTTCTTGAGTGGGCGCTTTCGTGGACAA
Viola_seoulensis     ACTTACCTAAAATATATGATCCTTTATTAAACGGGCCTTACCGCGCAAGA

Catha_edulis         ATCAAAAAGTTGTTTTTATTCCCA---------CTCAGAACTGAAACTTC
Euonymus_japonicus   ATCAAAAAGTTGTTTTTATTCCCA---------CTTAGAAATGAAAGTTC
Glycine_canescens    ATCCAAAATGATTTTTCAACCTCA---------ATCCAATATGAAAAAAC
Glycine_falcata      ATCCTAAATGATTTTTCAACCTCA---------ATCCAATATGAAAAAAC
Hevea_brasiliensis   ATCCAATTTTTTTTTTCACCCTCA---------CTCCTAAATAAAACTTC
Manihot_esculenta    ATCCAA---TTTTTTTCACCCTCATTCCTAAATATCCTAAATAAAACTTC
Morus_indica         ATTAAAAAAAGGTTTTCACTTTCA---------ATCAAAGATAAAGTTTC
Morus_mongolica      ATTAAAAAAAGGTTTTCACTTTCA---------ATCAAAGATAAAGTTTC
Morus_notabilis      ATTAAAAAAAGGTTTTCACTTTCA---------ATCAAAGATAAAGTTTC
Populus_balsamifera  GTCAATTTTTTTTTTTCACCCTCA---------ATCATAAATGAAATTTC
Populus_euphratica   GTCAATTTTTTTTTTTCACCCTCA---------ATCATAAATGAAATTTC
Populus_fremontii    GTCAATTTTTTTTTTTCACCCTCA---------ATCATAAATGAAATTTC
Populus_tremula      GTCAATTTTTTTTTTTCACCCTCA---------ATCATAAATGAAATTTC
Populus_trichocarpa  GTCAATTTTTTTTTTTCACCCTCA---------ATCATAAATGAAATTTC
Prunus_persica       ATCAAAAAATTGTTTACACCTTCA---------ATCATAAATGAAGCTTC
Prunus_yedoensis     ATCAAAAAATTGTTTACACCTTCA---------ATCATAAATGAAGTTTC
Prunus_maximowiczii  ATCAAAAAATTGTTTACACCTTCA---------ATCATAAATGAAGCTTC
Prunus_mume          ATCAAAAAATTGTTTACACCTTCA---------ATCATAAATGAAGCTTC
Prunus_padus         ATCAAAAAATTGTTTACACCTTCA---------ATCATAAATGAAGCTTC
Ricinus_communis     ACAAAATTTTTTTTTTCACCCTCAACACTA---AATATAAATAAAACTTC
Salix_interior       GTCCATTTTTTTTTTTCACCCTCA---------ATCATAAATGAAATTTC
Salix_purpurea       GTCCATTTTTTTTTTTCACCCTCA---------ATCATAAATGAAATTTC
Salix_suchowensis    GTCCATTTTTTTTTTTCACCCTCA---------ATCATAAATGAAATTTC
Trifolium_aureum     AGCAAAAAAAGCTTTTCACCATTA---------ATAAAAAATGAAACTTA
Trifolium_boissieri  AGCAAAAAAAGCTTTTCACCCTTA---------ATGAAAAAGGAAACTTA
Viola_seoulensis     GTCAAATGCTTTTTTTCATCCTCA---------ATAATAAATGAAATTTC

Catha_edulis         CATAAAGAAGTATATAGATCCACTCTGGATAAGGATAAATAGAATTCACG
Euonymus_japonicus   CAAAAAGAAGTATATAGATCCACCCTGGATAACGATAAATAGAATTCACG
Glycine_canescens    TTACAAAAAAAAT------CCCATTTTT------ATAAATAAAATTCATA
Glycine_falcata      TTACAAAAAAAAT------CCCATTTTG------ATAAATCAAATTCATA
Hevea_brasiliensis   CATAAAAAATTCAATAGAGATGCTTTGG------ATAAATAAAATTCATC
Manihot_esculenta    CATAAAAAATTCCATAGAGATGCTTTGG------ATAAATAAAATTCATC
Morus_indica         CATACAAAATTACATAGAAAGAGGTTGG------ATAAATAAGATCCACG
Morus_mongolica      CATACAAAATTACATAGAAAGAGGTTGG------ATAAATAAGATCCACG
Morus_notabilis      CATACAAAATTACATAGAAAGAGGTTGG------ATAAATAAGATCCACG
Populus_balsamifera  CATAAAAAATTACATAGAGATGCTTTGG------ATAAATAAAATTTATC
Populus_euphratica   CATAAAAAATTACATAGAGATGCTTTGG------ATAAATAAAATTTATC
Populus_fremontii    CATAAAAAATTACATAGAGATGCTTTGG------ATAAATAAAATTTATC
Populus_tremula      CATAAAAAATTACATAGAGATGCTTTGG------ATAAATAAAATTTATC
Populus_trichocarpa  CATAAAAAATTACATAGAGATGCTTTGG------ATAAATAAAATTTATC
Prunus_persica       TATAAAAAATTACATAGAAAGGGTTTGT------ATAAATAAAATTCATG
Prunus_yedoensis     TATAAAAAATTACATAGAAAGGGTTTGT------ATAAATAAAATTCATG
Prunus_maximowiczii  TATAAAAAATTACATAGAAAGGGTTTGT------ATAAATAAAATTCATG
Prunus_mume          TATAAAAAATTACATAGAAAGGGTTTGT------ATAAATAAAATTCATG
Prunus_padus         TATAAAAAATTACAGAGAAAGGGTTTGT------ATAAATAAAATTCATG
Ricinus_communis     TATAAAAAATTCCACGGAGATGGTTTGG------ATAAATAAAATTCATC
Salix_interior       CATAAAAAATTACATAGAGATGCTTTGG------ATAAATAAAATTTATC
Salix_purpurea       CATAAAAAATTACATAGAGATGCTTTGG------ATAAATAAAATTTATC
Salix_suchowensis    CATAAAAAATTACATAGAGATGCTTTGG------ATAAATAAAATTTATC
Trifolium_aureum     CACAACAAATAACATTTTG---------------ATAAATAAGATTCATG
Trifolium_boissieri  CACAACAAATAACATTTTG---------------ATAAATAAGATTCATG
Viola_seoulensis     CATAAAAAATTACATAGGGATGCTTTGG------ATAAATAAAATTCATC

Catha_edulis         GTCTTCTTTTTAATACTAAT------------------------------
Euonymus_japonicus   GTCTCCTTTTTACTACTAAT------------------------------
Glycine_canescens    GTATCCTTATTTCAAATAATACTTATAAAAAAAATAATAGTAAT------
Glycine_falcata      GTATCCTTATTTCAAATAATACTTATAAAAAAAATAATACTAAT------
Hevea_brasiliensis   TTATTCTTCTTATTACTAAT------------------------------
Manihot_esculenta    TTATTCTTCTTATTACTAAT------------------------------
Morus_indica         GTCTCTTTCTTATTATTAAT------------------------------
Morus_mongolica      GTCTCTTTCTTATTATTAAT------------------------------
Morus_notabilis      GTCTCTTTCTTATTATTAAT------------------------------
Populus_balsamifera  TTATCCTTCTTATTTCTAAT------------------------------
Populus_euphratica   TTATCCTTCTTATTTCTAAT------------------------------
Populus_fremontii    TTATCCTTCTTATTTCTAAT------------------------------
Populus_tremula      TTATCCTTCTTATTTCTAAT------------------------------
Populus_trichocarpa  TTATCCTTCTTATTTCTAAT------------------------------
Prunus_persica       GTATCCTTCTTATTATTAAT------------------------------
Prunus_yedoensis     GTATCCTTCTTATTATTAAT------------------------------
Prunus_maximowiczii  GTATCCTTCTTATTATTAAT------------------------------
Prunus_mume          GTATCCTTCTTATTATTAAT------------------------------
Prunus_padus         GTATCCTTCTTATTATTAAT------------------------------
Ricinus_communis     TTATTCTTCTTATTAGTAAT------------------------------
Salix_interior       TTATCCTTCTTATTTCTAAT------------------------------
Salix_purpurea       TTATCCTTCTTATTTCTAAT------------------------------
Salix_suchowensis    TTATCCTTCTTATTTCTAAT------------------------------
Trifolium_aureum     GGCTCCTTCTTTCTTTTAATAGTACTTGTGGAGATCCAGAATTGGAAGCT
Trifolium_boissieri  GTCTCCTTCTTTCTTTTAATAGTACTTGTGGAGATCCAGAATTGGAAGCT
Viola_seoulensis     TTATCCTTCTTTTTACTAATTTTTAT------------------------

Catha_edulis         ------------------------------------TATCGAGAATTTGA
Euonymus_japonicus   ---------------------------------------------TTTGA
Glycine_canescens    ------------------------------------TATCCAGAATTAGA
Glycine_falcata      ------------------------------------TTTCCAGAATTAGA
Hevea_brasiliensis   ------------------------------------TATCAAGAATTTGA
Manihot_esculenta    ------------------------------------TATCAAGAATTTGA
Morus_indica         ------------------------------------TATTTAGAATTTGA
Morus_mongolica      ------------------------------------TATTTAGAATTTGA
Morus_notabilis      ------------------------------------TATTTAGAATTTGA
Populus_balsamifera  ------------------------------------TATCAAGAATTTGA
Populus_euphratica   ------------------------------------TATCAAGAATTTGA
Populus_fremontii    ------------------------------------TATCAAGAATTTGA
Populus_tremula      ------------------------------------TATCAAGAATTTGA
Populus_trichocarpa  ------------------------------------TATCAAGAATTTGA
Prunus_persica       ------------------------------------TACTTAGAATTTGA
Prunus_yedoensis     ------------------------------------TACTTAGAATTTGA
Prunus_maximowiczii  ------------------------------------TACTTAGAATTTGA
Prunus_mume          ------------------------------------TACTTAGAATTTGA
Prunus_padus         ------------------------------------TACTTAGAATTTGA
Ricinus_communis     ------------------------------------TATATAGAATTTGA
Salix_interior       ------------------------------------TATCAAGAATTTGA
Salix_purpurea       ------------------------------------TATCAAGAATTTGA
Salix_suchowensis    ------------------------------------TATCAAGAATTTGA
Trifolium_aureum     AAAATAGATCAATTTGGTAGAAACGTATTATTAAAATTTCCAGAATTGGA
Trifolium_boissieri  AAAATAGATCAATTTGGTAGAAACGTATTATTAAAATTTCCAGAATTGGA
Viola_seoulensis     ------------------------------------TTTCAAGAATTTGA

Catha_edulis         CCAAAAA---CAAAGAATAGATATATTTGATAGAAAAGCATTTTCAATCG
Euonymus_japonicus   TCAAAAA---CAAAGAATAGATACATTTGATAGAAAAACTTTTTCAATCG
Glycine_canescens    GAAAAAA---------ATAAATATACTTGATAGAAAATCTTTAGTAACTA
Glycine_falcata      GAAAAAA---------AGAAATATACTTGATAGAAAATCTTTAGGAACTA
Hevea_brasiliensis   ATCAAAA---------ACAGATGGATTTAATAGAAAAGCATTTTCAATAG
Manihot_esculenta    ATCAAAA---------ACAGAT----------------------------
Morus_indica         AGAAAAA---AAACCATTTCATAGAATTGATAAAAGATTATTATCAACAG
Morus_mongolica      AGAAAAA---AAACCATTTCATAGAATTGATAAAAGATTATTATCAACAG
Morus_notabilis      AGAAAAA---AAACCATTTGATAGAATTGATAAAAGATTATTATCAACAG
Populus_balsamifera  ACCAAAA-------------------------------------------
Populus_euphratica   ACCAAAA-------------------------------------------
Populus_fremontii    ACCAAAA-------------------------------------------
Populus_tremula      ACCAAAA-------------------------------------------
Populus_trichocarpa  ACCAAAA-------------------------------------------
Prunus_persica       ACAAAAAACAAATCCATTTGATATAAATGATAGAAAATCATTAGTAACAG
Prunus_yedoensis     ACAAAAAACAAATCCATTTGATATAAATGATAGAAAATCATTAGTAACAG
Prunus_maximowiczii  ACAAAAAACAAATCCATTTGATATAAATGATAGAAAATCATTAGTAACAG
Prunus_mume          ACAAAAAACAAATCCATTTGATATAAATGATAGAAAATCATTAGTAACAG
Prunus_padus         ACAAAAAACAAATCCATTTGATATAAATGATAGAAAATCATTAGTAACAG
Ricinus_communis     ACCAAAA---------ACAGAT---------AGAAAATCATTTTCAACAG
Salix_interior       ACCAAAA---------ATAGAT----------------------------
Salix_purpurea       ACCAAAA---------ATGGAT----------------------------
Salix_suchowensis    ACCAAAA---------ATGGAT----------------------------
Trifolium_aureum     ACCTAAA---------ATGGATCAAGTTACTATAAAATATTTATTAACTG
Trifolium_boissieri  ACCTAAA---------ATGGATCAAGTTACTAAAAAATATTTATTAAATG
Viola_seoulensis     ACAAAAA---------ATAGATACATTTAATCAAAAATCATTTTTAACAA

Catha_edulis         AAATTAGGTATTTATTGAATTTAATGAGTAAATTTACTGAAAAAACACAA
Euonymus_japonicus   AAATTGGGTATTTATTGAATTTAATGAGTAAATTTACTGAAAAAACACAA
Glycine_canescens    CATTT---TTTTTTTTTAATCGAATCAGTAAATTTTCAAAAAAATTAGTA
Glycine_falcata      CATTT---TTTTTTTTTAATCTAATCAGTAAATTTTCAAAAAAATTAATA
Hevea_brasiliensis   AAAATGCTTATTTCTTAAACTTAATTAATGAATTTGTTGGAAAATCAAGA
Manihot_esculenta    --------------------------------------------------
Morus_indica         AAATGAATTTTTTCTTGAACTTAATCAATGAATTTAATGGAAAACCAACA
Morus_mongolica      AAATGAATTTTTTCTTGAACTTAATCAATGAATTTAATGGAAAACCAACA
Morus_notabilis      AAATGAATTTTTTCTTGAACTTAATCAATGAATTTAATGGAAAACCAACA
Populus_balsamifera  --------------------------------------------------
Populus_euphratica   --------------------------------------------------
Populus_fremontii    --------------------------------------------------
Populus_tremula      --------------------------------------------------
Populus_trichocarpa  --------------------------------------------------
Prunus_persica       AAATTGGTTATTTATTGAATTTAATCAATGAATTGGCTGTAAAATCAACA
Prunus_yedoensis     AAATTGGTTATTTATTGAATTTAATCAATGAATTGGCTGTAAAATCAACA
Prunus_maximowiczii  AAATTGGTTATTTATTGAATTTAATCAATGAATTGGCTGTAAAATCAACA
Prunus_mume          AAATCGGTTATTTATTGAATTTAATCAATGAATTGGCTGTAAAATCAACA
Prunus_padus         AAATTGGTTATTTATTGAATTTAATCAATGAATTGGCTGTAAAATCAACA
Ricinus_communis     AAATTGCTTATTTCTTAAACTTAATTAATGAATTTGCCGGAAAATCGACA
Salix_interior       --------------------------------------------------
Salix_purpurea       --------------------------------------------------
Salix_suchowensis    --------------------------------------------------
Trifolium_aureum     ACATTGGTTTTTTTGTTAACTTAATGAGTAAATTTTCGGAAAAATCAGTA
Trifolium_boissieri  ACATTGGTTTTTTTGTTAACTTAATGAGTAAATTTTCGGAAAAATCAGTA
Viola_seoulensis     AAATTAGTTATTTCTTACACTTAATTAATGAATTT---------------

Catha_edulis         ACAGTATTAAGTTTAAATTTTAAAGAACTTTCTTCATTTTCAAACCACGA
Euonymus_japonicus   GCAGTATCAAGTTTATATTTTAAAGAACTTTCTTCATTTTCAAAACACGA
Glycine_canescens    TCA------AGCTTGAGTTTTGAAACACTTTCTTTATTTCCAGAACATGA
Glycine_falcata      TCA------AGCTTGAGTTTTGAAACACTTTCTTTATTTCCAGAACATGA
Hevea_brasiliensis   TCA------AGTTTAAATTTTAAGGAACTTCCCTTATTTCCAGATCACAA
Manihot_esculenta    --------------------------------------------------
Morus_indica         TCA------AGTTTAAATTTTAAAAAATTTTATTTACTTCCTGAACATAA
Morus_mongolica      TCA------AGTTTAAATTTTAAAAAATTTTATTTACTTCCTGAACATAA
Morus_notabilis      TCA------AGTTTAAATTTTAAAAAATTTTATTTACTTCCTGAACATAA
Populus_balsamifera  --------------------------------------------------
Populus_euphratica   --------------------------------------------------
Populus_fremontii    --------------------------------------------------
Populus_tremula      --------------------------------------------------
Populus_trichocarpa  --------------------------------------------------
Prunus_persica       TCA------AGTTTAAATTTTCAAAGACTTTTTTTAGTTCCAGAACACGA
Prunus_yedoensis     TCA------AGTTTAAATTTTCAAAGACTTTTTTTACTTCCAGAACACGA
Prunus_maximowiczii  TCA------AGTTTAAATTTTCAAAGACTTTTTTTACTTCCAGAACACGA
Prunus_mume          TCA------AGTTTAAATTTTCAAAGAATTTTTTTAGTTCCAGAACACGA
Prunus_padus         TCA------AGTTTAAATTTTCAAAGACTTTTTTTAGTTCCAGAACACGA
Ricinus_communis     TCA------AGTTTCAATTTTAAGGGACTCCCTTTATTTCCAGATTACAA
Salix_interior       --------------------------------------------------
Salix_purpurea       --------------------------------------------------
Salix_suchowensis    --------------------------------------------------
Trifolium_aureum     TCA------AGTTTGAATTTTGACGGACGTTATTTATTTTCCGAACATGA
Trifolium_boissieri  TCA------AGTTTGAATTTTGACGGACTTTATTTATTTTCAGAACATGA
Viola_seoulensis     ------------------------------------------GATCACAA

Catha_edulis         ACAA------------AGAGGAGAGGATCAAAGAAAAATTTTAAAATTTT
Euonymus_japonicus   GCAT------------CGGGGAGAGGATCGAAGAAAA-------------
Glycine_canescens    ACAAGTCCAAATTCATTATGAAGAAGAAAAAAAACAAATAATAAAAATAT
Glycine_falcata      ACAAGTCCTAATTAATTATGAAGAAGAAAAAAAACAAATAATAAAAATAT
Hevea_brasiliensis   AGAAGAAAAAATG---TATTTAGAAAATCGAATAAAAATTTTAAAATTTT
Manihot_esculenta    --------------------------------------------------
Morus_indica         ACAATTACGAATT---AATTTAGAAGGACGAGAAAAAAAAATAAGATTTC
Morus_mongolica      ACAATTACGAATT---AATTTAGAAGGACGAGAAAAAAAAATAAGATTTC
Morus_notabilis      ACAATTACGAATT---AATTTAGAAGGACGAGAAAAAAAAATAAGATTTC
Populus_balsamifera  -------------------ATGGAGGATCGAATAAGAATTTTAAAATTTT
Populus_euphratica   -------------------ATGGAGGATCGAATAAGAATTTTAAAATTTT
Populus_fremontii    -------------------ATGGAGGATCGAATAAGAATTTTAAAATTTT
Populus_tremula      -------------------ATGGAGGATCGAATAAGAATTTTAAAATTTT
Populus_trichocarpa  -------------------ATGGAGGATCGAATAAGAATTTTAAAATTTT
Prunus_persica       ACAAGTAAGAATT---CATTCAGAGGATCAATTTAAAATTTTAAATTTTT
Prunus_yedoensis     ACAAGTAAGAATT---CATTCAGAGGATCAATTAAAAATTTTAAATTTTT
Prunus_maximowiczii  ACAAGTAAGAATT---CATTCAGAGGATCAATTAAAAATTTTAAATTTTT
Prunus_mume          ACAAGTAAGAATT---CATTCAGAGGATCAATTTAAAATTTTAAATTTTT
Prunus_padus         ACAAGTAAGAATT---CATTCAGAGGATCAATTAAAAATTTTAAATTTTT
Ricinus_communis     AGAAGAAAAAATG---GATTTAGAA---CTCTTACAAATTCTAAAATTTG
Salix_interior       -------------------GAAGAGGATCGAATAAGAATTTTAAAATTTG
Salix_purpurea       -------------------GAAGAGGATCGAATAAGAATTTTAAAATTTG
Salix_suchowensis    -------------------GAAGAGGATCGAATAAGAATTTTAAAATTTG
Trifolium_aureum     ACAAGTAAAAATA---TATTCCGAAGAAAAAAATAAAAAAAAAAAATTAT
Trifolium_boissieri  ACAAGTAAAAATA---TATTCCGAAGAAAAAAAAAAA------AAATTAT
Viola_seoulensis     AGACGAAAAAATG---GATTTAGAAAATCAAATAAAAATTTTGAAATATT

Catha_edulis         TCTTCGATACAGTTTTAGCTGATCCAAAAGATATAATAATG---------
Euonymus_japonicus   --------------------------------------------------
Glycine_canescens    TATTTGATGCAATTAGAACTGATTTGAACGAAAAAACAATAGTAAATGGA
Glycine_falcata      TATTTGATGCAATTAGAACTGATTTGAACGAAAAAACAATAGTAAATGGA
Hevea_brasiliensis   TATTTCATACAGTTATAGCGAATCCAAAAAATAAAACAATT---------
Manihot_esculenta    --------------ATAGCGAATCCAAAAAATAAAACAATT---------
Morus_indica         TATTTGAAAGATTTCTAACGGATCCTAACAATAAAACAATT---------
Morus_mongolica      TATTTGAAAGATTTCTAACGGATCCTAACAATAAAACAATT---------
Morus_notabilis      TATTTGAAAGATTTCTAACGGATCCTAACAATAAAACAATT---------
Populus_balsamifera  TATTTGATGCAATTATAGTGGATTCCAAGAATAAAAAAATT---------
Populus_euphratica   TATTTGATGCAATTATAGTGGATTCCAAGAATAAAAAAATT---------
Populus_fremontii    TATTTGATGCAATTGTAGTGGATTCAAAGAATAAAAAAATT---------
Populus_tremula      TATTTGATGCAATTATAGTGGATTCCAAGAATAAAAAAATT---------
Populus_trichocarpa  TATTTGATGCAATTATAGTGGATTCCAAGAATAAAAAAATT---------
Prunus_persica       TATTCGATGCAGTTAGAACTGTTCCGAACGATAAAACAATA---------
Prunus_yedoensis     TATTCGATGCAGTTAGAATTGTTCCGAACGATAAAACAATA---------
Prunus_maximowiczii  TATTCGATGCAGTTAGAATTGTTCCGAACGATAAAACAATA---------
Prunus_mume          TATTCGATGCAGTTAGAACTGTTCCGAACGATAAAACAATA---------
Prunus_padus         TATTCAATGCAGTTAGAACTGTTCCGAACGATAAAACAATA---------
Ricinus_communis     TATTTGATCCAGTTCTAGCGAATTCAAAAAATAAAACAATT---------
Salix_interior       TATTCAATGCAATTATAGTGGATTCCAAGAATAAAAAAATC---------
Salix_purpurea       TATTCAATGCAATTATAGTGGATTCCAAGAATAAAAAAATC---------
Salix_suchowensis    TATTCAATGCAATTATAGTGGATTCCAAGAATAAAAAAATC---------
Trifolium_aureum     TATTCGACGCAATTAGAACTGATCGTAACAATCTTTCAATTTTT------
Trifolium_boissieri  TATTCGACGCAATTAGAACTGATCGTAACAATCTTTCTATTTTT------
Viola_seoulensis     TATTCGATGGAGTTATAACAGATTACAATAATAAAACAATA---------

Catha_edulis         ---AAAAAAAAAAAAATTGGAATA---AATGAAATAAGTAAAAAAGTTCC
Euonymus_japonicus   ---------------ATTGGAATA---AATGAAATAAGTAAAAAAGTTCC
Glycine_canescens    AATAGAACAAAGTGTATTAGAATA---AACGAAATCCGTAAAAAAGTTCC
Glycine_falcata      AATAGAACAAAGTGTATTAGAATA---AACGAAATCCGTAAAAAAGTTCC
Hevea_brasiliensis   ---ATAAAAAATTCTACTGGAATA---AAAGAAATAAGTAAACAAGTTCC
Manihot_esculenta    ---AGAAAAAATTCTACTGGAATA---AAAGAAATAAGTAAACAAGTTCC
Morus_indica         ---AGAAAACAAGCTATTGGGATA---AAAGAAATCAGAAAAAAAATTCC
Morus_mongolica      ---AGAAAACAAGCTATTGGGATA---AAAGAAATCAGAAAAAAAATTCC
Morus_notabilis      ---AGAAAACAAGCTATTGGGATA---AAAGAAATCAGAAAAAAAATTCC
Populus_balsamifera  ---GTAAAAAAATCTACAGAAATAAAAAAAGAAATAAGTAAACAAATTCC
Populus_euphratica   ---GTAAAAAAATCTACAGAAATAAAAAAAGAAATAAGTAAACAAATTCC
Populus_fremontii    ---GTAAAAAAATCTACAGAAATAAAAAAAGAAATAAGTAAACAAATTCC
Populus_tremula      ---GTAAAAAAATCTACAGAAATAAAAAAAGAAATAAGTAAACAAATTCC
Populus_trichocarpa  ---GTAAAAAAATCTACAGAAATAAAAAAAGAAATAAGTAAACAAATTCC
Prunus_persica       ---AAAAAAAAATCTATTGAAATA---AAAGAAATTAATAAAAGAGTTCC
Prunus_yedoensis     ---AAAAAAAAATCTATTGAAATA---AAAGAAATTAATAAAAAAGTTCC
Prunus_maximowiczii  ---AAAAAAAAATATATTGAAATA---AAAGAAATTAATAAAAAAGTCCC
Prunus_mume          ---AAAAAAAAATCTATTGAAATA---AAAGAAATTAATAAAAAAGTTCC
Prunus_padus         ---AAAAAAAAATCTATTGGAATA---AAAGAAATTAATAAAAAAGTTCC
Ricinus_communis     ---AAAAATAATTCTCTTGGAATA---AAAGAAATAAATAAACAAGTTCC
Salix_interior       ---ACAAAAAAATCTACAGAAATAAAAAAAGAAATAAGTAAACAAATTCC
Salix_purpurea       ---ACAAAAAAATCTACAGAAATCAAAAAAGAAATAAGTAAACAAATTCC
Salix_suchowensis    ---ACAAAAAAATCTACAGAAATCAAAAAAGAAATAAGTAAACAAATTCC
Trifolium_aureum     ACTAGAAAGAAATGTAGTGAAATA---AACGAAATTGGTAAACAAGTTCC
Trifolium_boissieri  AATAGAAAGAGATGTAGTGAAATA---AACGAAATCAGTAAACAAGTTCC
Viola_seoulensis     ---------CAATCTATTGCAATA---AAAGAAATAAATAAAAAAATTCC

Catha_edulis         TCGATGGTCATACAAATTAATTAACGAGTTGGAACAACAAGAAAGAGAAC
Euonymus_japonicus   TCGCTGGTCATACAAATTAATCAACGAGTTGGAACAACAAGAAAGAGAAC
Glycine_canescens    TCGATGGTCATACAAATTTATTGACGAATTGGAACAACTGGAGGGAAAAA
Glycine_falcata      TCGATGGTCATACAAATTTATTGACGAATTGGAACAACTGGAGGGAAAAA
Hevea_brasiliensis   TCGATGGTCATACAAATTAATTGACGATTTGGAACAACAAGAGGGAGAAA
Manihot_esculenta    TCGATGGTCATACAAATTAATTAACGATTTGGAACAACAA----------
Morus_indica         GCAATGGTCATACAAATTAATCGACGATTTGGAACAAGAGGAGGGAGAAA
Morus_mongolica      GCAATGGTCATACAAATTAATCGACGATTTGGAACAAGAGGAGGGAGAAA
Morus_notabilis      GCAATGGTCATACAAATTAATCGACGATTTGGAACAAGAGGAGGGAGAAA
Populus_balsamifera  TCGATGGTCATACAAATTAATCGACGATTTGGAACAACAAGAGGGTGAAA
Populus_euphratica   TCGATGGTCATACAAATTAATCGACGATTTGGAACAACAAGAGGGTGAAA
Populus_fremontii    TCGATGGTCATACAAATTAATCGACGATTTGGAACAACAAGAGGGTGAAA
Populus_tremula      TCGATGGTCATACAAATTAATCGACGATTTGGAACAACAAGAGGGTGAAA
Populus_trichocarpa  TCGATGGTCATACAAATTAATCGACGATTTGGAACAACAAGAGGGTGAAA
Prunus_persica       TCGGTGGTCATACAAATTAATCAACGATTTAGAACAACAAGAGGGAGAAA
Prunus_yedoensis     TCGGTGGTCATACAAATTAATCAACGACTTAGAACAACAAGAGGGAGAAA
Prunus_maximowiczii  TCGGTGGTCATACAAATTAATCAACGACTTAGAACAACAAGAGGGAGAAA
Prunus_mume          TCGGTGGTCATACAAATTAATCACCGATTTAGAACAACAAGAGGGAGAAA
Prunus_padus         TCGGTGGTCATACAAATTAATCAACGATTTAGAACAACAAGAGGGAGAAA
Ricinus_communis     TCATTGGTCATACAAATTAATTGACGATTTGGAACAACAAGAGGGAGAAA
Salix_interior       TCGATGGTCATACAAATTAATTGACGATTTGGAACAACAAGAGGGTGAAA
Salix_purpurea       TCGATGGTCATACAAATTAATTGATGATTTGGAACAACAAGAGGGTGAAA
Salix_suchowensis    TCGATGGTCATACAAATTAATTGATGATTTGGAACAACAAGAGGGTGAAA
Trifolium_aureum     TCGATGGTCATACACCTTAATCAACGACGTGGAACAATTG----------
Trifolium_boissieri  TCGATGGTCATACACCTTAATCGACGACGTGGAACAATTG----------
Viola_seoulensis     TCTATGGTCATACAAATTAATCAGCGAGTTGAAACAACAAAAGGGTGAAA

Catha_edulis         ATGAAGAAATTGCGGTAAAGGATTATGCAATTCGTTCAAGAAAATTCAAA
Euonymus_japonicus   ATGAAGAAATTTTGGTAAAGGATTCTGAAATTCGTTCAAGAAAATCAAAA
Glycine_canescens    ATGAA---------GCAGAGAATTATCAAATTCGTTCTAGAAAAGCCAAA
Glycine_falcata      ATGAA---------GCAGAGAATTATCAAATTCGTTCTAGAAAAGCCAAA
Hevea_brasiliensis   ATGAAGAAAACATGTCGGAAGATTATGAAATTCGTTCACGAAAAGCCAAA
Manihot_esculenta    --GAAAAAAACATACCGCAAGATTCTCAAATGCGTTCACGAAAAACCAAA
Morus_indica         ACGAAGAAGCTTTGGGAACGGATTCTCAGATTCGTTCAAGAAAATGCAAA
Morus_mongolica      ACGAAGAAGCTTTGGGAACGGATTCTCAGATTCGTTCAAGAAAATGCAAA
Morus_notabilis      ACGAAGAAGCTTTGGGAACGGATTCTCAGATTCGTTCAAGAAAATGCAAA
Populus_balsamifera  ATGAAGAGAACGCGGCAGAGGATCATGAGATTCGTTCACGAAAAGCCAAA
Populus_euphratica   ATGAAGAGAACGCGGCAGAGGATCATGAGATTCGTTCACGAAAAGCCAAA
Populus_fremontii    ATGAAGAGAACGCGGCAGAGGATCATGAGATTCGTTCACGAAAAGCCAAA
Populus_tremula      ATGAAGAGAACGCGGCAGAGGATCATGAGATTCGTTCACGAAAAGCCAAA
Populus_trichocarpa  ATGAAGAGAACGCTGCAGAGGATCATGAGATTCGTTCACGAAAAGCCAAA
Prunus_persica       CAGAGGAAAGTGTGGTAGAGGATCATGAGATTCGTTCAAGAAAAGCCAAA
Prunus_yedoensis     CCGAGGAAAGTGTGGTAGAGGATCATGAGATTCGTTCAAGAAAAGCCAAA
Prunus_maximowiczii  CCGAGGAAAGTGTGGTAGAGGATCATGAGATTCGTTCAAGAAAAGCCAAA
Prunus_mume          CCGAGGAAAGTGTGGTAGAGGATCATGAGATTCGTTCAAGAAAAGCCAAA
Prunus_padus         CCGAGGAAAGTGTGGTAGAGGATCATGAGATTCGTTCAAGAAAAGCCAAA
Ricinus_communis     ATGAAGAAAACATGGCGGAAGATTATGAAATTCGTTCACGAAAAGCCAAA
Salix_interior       ATGAAGAAAACGCGGCGGAGGATCATGAGATTCGTTCACGAAAAGCCAAA
Salix_purpurea       ATGAAGAAAACGCGGCGGAGGATCATGAGATTCGTTCACGAAAAGCCAAA
Salix_suchowensis    ATGAAGAAAACGCGGCGGAGGATCATGAGATTCGTTCACGAAAAGCCAAA
Trifolium_aureum     --GCGCAAGGAATAGTAAAGGACGCTCAGATTCGTTCCGCAACCGCCGAA
Trifolium_boissieri  --GCGCAAGGAATAGTAAAGGACGCCCAGATTCGTTCCGCAACCGCCGAA
Viola_seoulensis     AGAAAGAAAACGCAGCAAAGGATCATGAGATTCGTTCACGAAAAGCCAAA

Catha_edulis         CGTGTAATAATTTTTACAGATAACAGG-----------------------
Euonymus_japonicus   CGTGTAATAATTTTTACAGAGACCAGG-----------------------
Glycine_canescens    CGTGTAGTCATTTTGACTAATAAATCGAAATTTTTT------AAGAAGTA
Glycine_falcata      CGTGTAGTCATTTTGACTAATAAATCGAAATTTTTT------AAGAAGTA
Hevea_brasiliensis   CGGGTAGTGATTTTTACTGATAATAAAAAAAATACA--------------
Manihot_esculenta    CGATTAGAGATTTTTAATAATAAAAATAAAAAAAAAATATATAAATATAT
Morus_indica         CGTGTATTGATTTTTAATCATGAACTCGAAAATACC--------------
Morus_mongolica      CGTGTATTGATTTTTAATCATGAACTCGAAAATACC--------------
Morus_notabilis      CGTGTATTGATTTTTAATCATGAACTCGAAAATACC--------------
Populus_balsamifera  CGTGTAGTAATTTTTACTGATAATCAAGAGAATCCT--------------
Populus_euphratica   CGTGTAGTAATTTTTACTGATAATCAAGAGAATCCT--------------
Populus_fremontii    CGTGTAGTAATTTTTACTGATAATCAAGAGAATCCT--------------
Populus_tremula      CGTGTAGTAATTTTTACTGATAATCAAGAGAATCCT--------------
Populus_trichocarpa  CGTGTAGTAATTTTTACTGATAATCAAGAGAATCCT--------------
Prunus_persica       CGCGTAGTAATTTTTACTGATAACCACCAGAATACT--------------
Prunus_yedoensis     CGCGTAGTGATTTTTACTGATAACCACCAGAATACT--------------
Prunus_maximowiczii  CGCGTAGTGATTTTTACTGATAACCACCAGAATACT--------------
Prunus_mume          CGCGTAGTAATTTTTACTGATAACCACCAGAATACT--------------
Prunus_padus         CGCGTAGTGATTTTTACTGATAACCACCAGAATACT--------------
Ricinus_communis     CGTGTAGTAATTTTTACCGATAATCAAGAAAATACA--------------
Salix_interior       CGTGTAGTAATTTTTACTGATAATCAAGAAAATCCC--------------
Salix_purpurea       CGTGTAGTAATTTTTACTGATAATCAAGAAAATCCG--------------
Salix_suchowensis    CGTGTAGTAATTTTTACTGATAATCAAGAAAATCCG--------------
Trifolium_aureum     CGCGTAGTTGTTTTTAATGCTAAAACAGATTCACTG--------------
Trifolium_boissieri  CGCATAGTTGTTTTTAATGCTAAAACAGATTCACTG--------------
Viola_seoulensis     CGTGTAGTGATTTTTACTAATAATCACCAAAATACT--------------

Catha_edulis         -GAT------------ACGTAC------AATAAT------ACGAAAGATA
Euonymus_japonicus   -GAT------------ACATAC------AATAAT------ACGAAAAATA
Glycine_canescens    CGAT------------ACTTAT------AATCCT------ACAGGAGATA
Glycine_falcata      CGAT------------ACTTAT------AATCCT------ACAGGAGATA
Hevea_brasiliensis   -GAT------------ACTTAT------AATAAT------ACCAAAGATA
Manihot_esculenta    GGAT------------ACTTAT------AATAAT------ACCAAAGATA
Morus_indica         -AAT------------GGTTAT------AGTAAT------TCCCAAGATA
Morus_mongolica      -AAT------------GGTTAT------AGTAAT------TCCCAAGATA
Morus_notabilis      -AAT------------GGTTAT------AGTAAT------TCCCAAGATA
Populus_balsamifera  -GATTCTAAT------ACTTAT------AATAATTCCAAAACTAAAGATA
Populus_euphratica   -GATTCTAAT------ACTTAT------AATAATTCCAAAACTAAAGATA
Populus_fremontii    -GATTCTAAT------ACTTAT------AATAATTCCAAAACTAAAGATA
Populus_tremula      -GATTCTAATACTTATACTTAT------AATAATTCCAAAACTAAAGATA
Populus_trichocarpa  -GATTCTAAT------ACTTAT------AATAATTCCAAAACTAAAGATA
Prunus_persica       -GAT------------GCTTAT------ACCAAT------ACCCAAGAAA
Prunus_yedoensis     -GAT------------GCTTAT------ACCAAT------ACCCAAGAAA
Prunus_maximowiczii  -GAT------------GCTTAT------ACCAAT------ACCCAAGAAA
Prunus_mume          -GAT------------GCTTAT------ACCAAT------ACCCAAGAAA
Prunus_padus         -GAT------------GCTTAT------ACGAAT------ACCCAAGAAA
Ricinus_communis     -GCT------------ACTTAT------AATAAT------ACCAAAGATA
Salix_interior       -GATTCTAAT------ACTTAT------AATAATTCCAAAACTAAAGATA
Salix_purpurea       -GATTCTAAT------ACTTAT------AATAATTCCAAAACTAAAGATA
Salix_suchowensis    -GATTCTAAT------ACTTAT------AATAATTCCAAAACTAAAGATA
Trifolium_aureum     -AAT------------TTTTTTCGTAGAAATAGA------GATATTGATA
Trifolium_boissieri  -AAT------------TTTTTGCCTAGAAATAGA------GATATTGATA
Viola_seoulensis     -GAT------------ACTTATAATAAAAATAATCCTAAAGCCAAAGATA

Catha_edulis         CTATTAACCCTAATGCTAATAATGGGGACAATAATCCTAATGCTAAGCCA
Euonymus_japonicus   CTACTAATCCTAATACTAATCATGGAGACAACAATCCTAATGCTAAGCCA
Glycine_canescens    CTGATAATGCTGAAAAA---------------------AAAAAAAAT---
Glycine_falcata      CTGATAATGCTGAAAAA---------------------AAAAAAAAT---
Hevea_brasiliensis   CAACGAATTCTGAT------------------------CAAATAGAA---
Manihot_esculenta    CAAAGAATTCTGATAAAATAAAAATAGAAGATAGAATAAAAATAGAA---
Morus_indica         CTAATAATAATGAT------------------------GAAAGGGAC---
Morus_mongolica      CTAATAATAATGAT------------------------GAAAGGGAC---
Morus_notabilis      CTAATAATAATGAT------------------------GAAAGGGAC---
Populus_balsamifera  CAACTAATTTTGAT------------------------CAAACAGGC---
Populus_euphratica   CAACTAATTTTGAT------------------------CAAACAGGC---
Populus_fremontii    CAACTAATTTTGAT------------------------CAAACAGGC---
Populus_tremula      CAACTAATTTTGAT------------------------CAAACAGGC---
Populus_trichocarpa  CAACTAATTTTGAT------------------------CAAACAGGC---
Prunus_persica       CTAATAATACTGAT------------------------CAAACAGCC---
Prunus_yedoensis     CTAATAATACTGAT------------------------CAAACAGAC---
Prunus_maximowiczii  CTAATAATACTGAT------------------------CAAACAGAC---
Prunus_mume          CTAATAATACTGAT------------------------CAAACAGCC---
Prunus_padus         CTAATAATACTGAT------------------------CAAACAGAC---
Ricinus_communis     CGACAGATTTTGAC------------------------CAAATAGAC---
Salix_interior       CAACTAATTTTGAT------------------------CAAACAGGC---
Salix_purpurea       CAACTAATTTTGAT------------------------CAAACGGGC---
Salix_suchowensis    CAACTAATTTTGAT------------------------CAAACGGGC---
Trifolium_aureum     TTGATAATATTGATAAGACTAATGACAAGGAGGATACTCCTGAAGCGAAG
Trifolium_boissieri  TTGATAATATTGATAAGACTAATGACAAGGAGGATACTCCTGAAGCGAAG
Viola_seoulensis     CAACTAATTCTGAT------------------------CAAACAAAA---

Catha_edulis         GTAGAAAGAGAAATAGCTTTAATACGTTATTCACAACAACCAGACTTTCG
Euonymus_japonicus   GTAGAAAGAGAAATAGCTTTAATACGTTATTCACAACAACCAGACTTTCG
Glycine_canescens    ---------GAATTGGCTTTAATACGTTATTCCCAACAATCGGATTTTCG
Glycine_falcata      ---------GAATTGGCTTTAATACGTTATTCCCAACAATCGGATTTTCG
Hevea_brasiliensis   ---------GAAGTGACTTTGATACATTATTCACAACAATCGGATTTTCG
Manihot_esculenta    ---------AAAGCGTCTTTGCTATATTATTCACACCAACCGGACTTTCG
Morus_indica         ---------GACATTGCTTTGATACGTTATTCGCAACAATCGGATTTTCG
Morus_mongolica      ---------GACATTGCTTTGATACGTTATTCGCAACAATCGGATTTTCG
Morus_notabilis      ---------GACATTGCTTTGATACGTTATTCGCAACAATCGGATTTTCG
Populus_balsamifera  ---------GAAGTGGCTTTGATACGTTATTCACAACAATCGGACTTTCG
Populus_euphratica   ---------GAAGTGGCTTTGATACGTTATTCACAACAATCGGACTTTCG
Populus_fremontii    ---------GAAGTGGCTTTGATACGTTATTCACAACAATCGGACTTTCG
Populus_tremula      ---------GAAGTGGCTTTGATACGTTATTCACAACAATCGGACTTTCG
Populus_trichocarpa  ---------GAAGTGGCTTTGATACGTTATTCACAACAATCGGACTTTCG
Prunus_persica       ---------GAAATTGCTTTAATACGTTATTCACAACAACCGGACTTTCG
Prunus_yedoensis     ---------GAAATTGCTTTAATACGTTATTCACAACAATCGGACTTTCG
Prunus_maximowiczii  ---------GAAATTGCTTTAATACGTTATTCACAACAATCGGACTTTCG
Prunus_mume          ---------GAAATTGCTTTAATACGTTATTCACAACAACCGGACTTTCG
Prunus_padus         ---------GAAATTGCTTTAATACGTTATTCACAACAATCGGACTTTCG
Ricinus_communis     ---------GAAGTTACTTTGATCCGTTATTCGCAACAATCAGACTTTCG
Salix_interior       ---------GAAGTGGCTTTGATACGTTATTCACAACAATCGGACTTTCG
Salix_purpurea       ---------GAAGTGGCTTTGATACGTTATTCACAACAATCGGACTTTCG
Salix_suchowensis    ---------GAAGTGGCTTTGATACGTTATTCACAACAATCGGACTTTCG
Trifolium_aureum     CGAAGTCAGGAATTAGCTCTAATAACTTTTTCACCCGAACCAGATTATAA
Trifolium_boissieri  CGAAGTCAGGAATTAGCTCTAATAACCCTTTCACCCGAACCAGATTATAA
Viola_seoulensis     ---------GAAATGGCTTTGATACGTTATTCACAACAATCAGACTTTCG

Catha_edulis         TCGTCACATAATAAAAGGCTCCATGCGCCCTCAAAGACGTAAAACAATTA
Euonymus_japonicus   TCGTGACATAATAAAAGGCTCCATGCGTCCTCAAAGACGTAAAACAATTA
Glycine_canescens    GAGAGACATAATCAAAGGATCTATACGTGCTCAAAGACGTAAAACAGTTA
Glycine_falcata      GAGAGACATAATCAAAGGATCTATACGTGCTCAAAGACGTAAAACAGTTA
Hevea_brasiliensis   CCGAGACATAATAAAAGGATCCGTGCGCGCACAAAGACGCAAAATAGCTA
Manihot_esculenta    CCGATGCATAATAAAAGGATCTGTGCGAGCACAAAGACGCAAAATAACTA
Morus_indica         TCGAGACATAATCAAAGGCTCAATGCGCGCTCAAAGGCGTAAAACAGTTA
Morus_mongolica      TCGAGACATAATCAAAGGCTCAATGCGCGCTCAAAGGCGTAAAACAGTTA
Morus_notabilis      TCGAGACATAATCAAAGGCTCAATGCGCGCTCAAAGGCGTAAAACAGTTA
Populus_balsamifera  TCGAGATATAATAAAGGGCTCCATGCGAACACAAAGGCGCAAAATAGCTA
Populus_euphratica   TCGAGATATAATAAAGGGCTCCATGCGAACACAAAGGCGTAAAATAGCTA
Populus_fremontii    TCGAGATATAATAAAGGGCTCCATGCGAACACAAAGGCGCAAAATAGCTA
Populus_tremula      TCGAGATATAATAAAGGGCTCCATGCGAACACAAAGGCGCAAAATAGCTA
Populus_trichocarpa  TCGAGATATAATAAAGGGCTCCATGCGAACACAAAGGCGCAAAATAGCTA
Prunus_persica       TCGAGACATAATCAAAGGCTCTATGCGCGCTCAAAGGCGTAAAACAGTTA
Prunus_yedoensis     TCGAGACATAATCAAAGGCTCTATGCGCGCTCAAAGGCGTAAAACAGTTA
Prunus_maximowiczii  TCGAGACATAATCAAAGGCTCTATGCGCGCTCAAAGGCGTAAAACAGTTA
Prunus_mume          TCGAGACATAATCAAAGGCTCTATGCGCGCTCAAAGGCGTAAAACAGTTA
Prunus_padus         TCGAGACATAATCAAAGGCTCTATGCGCGCTCAAAGGCGTAAAACAGTTA
Ricinus_communis     TCGAGACATAATAAAAGGATCCACGCGAGCACAAAGACGCAAAATAGCTA
Salix_interior       TCGAGATATAATAAAGGGTTCCATGCGAACACAAAGGCGCAAAATAGCTA
Salix_purpurea       TCGAGATATAATAAAGGGCTCCATGCGAACACAAAGGCGAAAAATAGCTA
Salix_suchowensis    TCGAGATATAATAAAGGGCTCCATGCGAACACAAAGGCGAAAAATAGCTA
Trifolium_aureum     CCGAGAAATAATCCGAGGATCTATGCGCCCTCAAAGGCGTAAAACAGTGA
Trifolium_boissieri  CCGAGAAATAATCCGAGGATCTATGCGCCCTCAAAGGCGTAAAACAGTGA
Viola_seoulensis     CCGAAATATAATAAAAGGCTCCATGCGAACACAAAGGCGCAAAACTACCA

Catha_edulis         CTTGGGAACTCTTTCAACCAAATATACATTCCCCTCTTTTTTTGGACCGA
Euonymus_japonicus   CTTGGGAACTCTTTCAACCAAATATACATTCCCCCCTTTTTTTGGACCGA
Glycine_canescens    CTTGGAAATTTTTTCAAAAACGGGTGCATTCCCCCCTTTTTTTGGATAAA
Glycine_falcata      CTTGGAAATTTTTTCAAAAACGGGTGCATTCCCCCCTTTTTTTGGATAAA
Hevea_brasiliensis   TTTGGGAACTGTTTCAAGCAAATGTGCATTCTCCTCTTTTTTTGGACAGA
Manihot_esculenta    TTTTTGAACTGTTTCGAGCAAATGTGCATTCTCCCCTTTTTTTGGACAGA
Morus_indica         TTTGGAAAACCTTTCAAGCAAACGTACACTCCCTTCCTTTTTTGGACAGA
Morus_mongolica      TTTGGAAAACCTTTCAAGCAAACGTACACTCCCTTCCTTTTTTGGACAGA
Morus_notabilis      TTTGGAAAACCTTTCAAGCAAACGTACACTCCCTTCCTTTTTTGGACAGA
Populus_balsamifera  TTTTGAAACTGTTTCAAGCAAATTTGCATTCTCCCCTTTTTTTAGACAGA
Populus_euphratica   TTTTGAAACTGTTTCAAGCAAATTTGCATTCTCCCCTTTTTTTAGACAGA
Populus_fremontii    TTTTGAAACTGTTTCAAGCAAATTTGCATTCTCCCCTTTTTTTAGACAGA
Populus_tremula      TTTTGAAACTGTTTCAAGCAAATTTGCATTCTCCCCTTTTTTTAGACAGA
Populus_trichocarpa  TTTTGAAACTGTTTCAAGCAAATTTGCATTCTCCCCTTTTTTTAGACAGA
Prunus_persica       CTTGGAAACTTTTTCAAGCAAATGTGCATTCCCCCCTTTTTTTGGACCGA
Prunus_yedoensis     CTTGGAAACTTTTTCAAGCAAATGTACATTCCCCCCTTTTTTTGGACCGA
Prunus_maximowiczii  CTTGGAAACTTTTTCAAGCAAATGTACATTCCCCCCTTTTTTTGGACCGA
Prunus_mume          CTTGGAAACTTTTTCAAGCAAATGTGCATTCCCCTCTTTTTTTGGACCGA
Prunus_padus         CTTGGAAACTTTTTCAAGCAAATGTGCATTCCCCCCTTTTTTTGGACCGA
Ricinus_communis     TTTTTGAACTGTTTCAAGCAAATGCGCATTCGCCCCTTTTTTTGGACAGA
Salix_interior       TTTTGAAACTGTTTCAAGCAAATTTGCATTCTCCCCTTTTTTTGGACAGA
Salix_purpurea       TTTTGAAACTGTTTCAAGCAAATTTGCATTCTCCCCTTTTTTTGGACAGA
Salix_suchowensis    TTTTGAAACTGTTTCAAGCAAATTTGCATTCTCCCCTTTTTTTGGACAGA
Trifolium_aureum     CTTCGAAACTCTTTCAAGGAAATGTCCACTCCCCCATTTTTTTGGAGGTA
Trifolium_boissieri  CTTCGAAACTCTTTCAAGGAAATGCCCATTCCCCCATTTTTTTGGAGGTA
Viola_seoulensis     TTTGGAAACTTTTTCAAGCAAATGTACATTCACCTCTTTTTTTGGAGAGA

Catha_edulis         CTAGACAAACCCCTTTTGTTTTCTTTT------GATATCTCGCAGATG--
Euonymus_japonicus   CTACACAAACCCCTTTTGTTTTCTTTT------GATATCGCGCAGATG--
Glycine_canescens    ATTGAAAAACCTTTATTCTTTTCTTTT------GATAGTTTCAAATCA--
Glycine_falcata      ATTGAAAAACCTTTATTCTTTTCTTTT------GATAGTTTCAAATCC--
Hevea_brasiliensis   ATAGACAAATCTCTTTTTTTTTCTTTT------GATATTTCCGAACTG--
Manihot_esculenta    ATAAACAAATATCTTTTTTTTTTTTTT------GATATTGTCGAACTGAT
Morus_indica         ATCGACAAAGATGTTTATTTTTCTTTT------GATATGTTGAGGCCG--
Morus_mongolica      ATCGACAAAGATGTTTATTTTTCTTTT------GATATGTTGAGGCCG--
Morus_notabilis      ATCGACAAAGATGTTTATTTTTCTTTT------GATATGTTGAGGCCG--
Populus_balsamifera  ATAGACAAATTTCTTTTTTTTGCTTTT------GATACTTCTGAGCTG--
Populus_euphratica   ATAGACAAATTTCTTTTTTTTGCTTTT------GATACTTCTGAGCTG--
Populus_fremontii    ATAGACAAATTTCTTTTTTTTGCTTTT------GATACTTCTGAGCTG--
Populus_tremula      ATAGACAAATTTCTTTTCTTTGCTTTT------GATACTTCTGAGCTG--
Populus_trichocarpa  ATAGACAAATTTCTTTTTTTTGCTTTT------GATACTTCTGAGCTG--
Prunus_persica       ATAGACAAATCT---TTTTTTTTTTTT------GATATTTCGGCGCGT--
Prunus_yedoensis     ATAGACACATCTTTTTTTTTTTTTTTT------GATATTTCGGCGCGT--
Prunus_maximowiczii  ATAGACACATCTTTTTTTTTTTTTTTT------GATATTTCGGCGCGT--
Prunus_mume          ATAGACAAATCT---TTTTTTTTTTTT------GATATTTCAGCGCGT--
Prunus_padus         ATAGACAAATCTTTTTATTTTTTTTTT------GATATTTCAGCGCGT--
Ricinus_communis     ATAGACAAATCTCTTTTTTTTTCTTTT------GATATTTTCGAACTG--
Salix_interior       ATAGAGAAATTTCTTTTTTTTGCTTTT------GATACTTCTGAGCTA--
Salix_purpurea       ATAGAGAAATTTCTTTTTTTTGCTTTT------GATACTTCTGAGCTA--
Salix_suchowensis    ATAGAGAAATTTCTTTTTTTTGCTTTT------GATACTTCTGAGCTA--
Trifolium_aureum     ATAGACGACAACCCATTATTTGAGCTTTTCGAGGATATATCCCTATCT--
Trifolium_boissieri  ATAGACAACAACCCGTTATTTGAGCTTTTCGAGGATATATCCCTATCT--
Viola_seoulensis     CTAGACAAATTTCTTCTTTTTTCTTTT------GATATTTCTGAACTC--

Catha_edulis         ----------ATGAAAATAATGTTTATTAAT------TTGATATGTAAAA
Euonymus_japonicus   ----------ATGAAAATAATGTTTATCAAT------TTGATATGTAAAA
Glycine_canescens    ----------ATGAAAATCTTTTTTGTGTTAAAAACTTGGATGCGAAAAA
Glycine_falcata      ----------ATGAAAATCTTTTTTGTGTTAAAAACTTGGATGCGAAAAA
Hevea_brasiliensis   ----------ATAAAAACAATGTTTATAAAT------TGGATGTATAAAA
Manihot_esculenta    AAAAAAAATGTTAAAAACAATGTTTATAAAT------TGGATGTATAAAA
Morus_indica         ----------ATAAAAAAAAAATTTCAACAT------TGGCTATGGAAAA
Morus_mongolica      ----------ATAAAAAAAAAATTTCAACAT------TGGCTATGGAAAA
Morus_notabilis      ----------ATAAAAAAAAAATTTCAACAT------TGGCTATGGAAAA
Populus_balsamifera  ----------ATGAAAATAATGTTTATAAAT------TGGATGTGTAAAA
Populus_euphratica   ----------ATGAAAATAATGTTTATAAAT------TGGATGTGTAAAA
Populus_fremontii    ----------ATGAAAATAATGTTTATAAAT------TGGATGTGTAAAA
Populus_tremula      ----------ATGAAAATAATGTTTATAAAT------TGGATGTGTAAAA
Populus_trichocarpa  ----------ATGAAAATAATGTTTATAAAT------TGGATGTGTAAAA
Prunus_persica       ----------ATGAAAATAATTTTTAGAAAT------TGGATGCGTAAAA
Prunus_yedoensis     ----------ATGAAAATAATTTTTAGAAAT------TGGATGCGGAAAA
Prunus_maximowiczii  ----------ATGAAAATAATTTTTAGAAAT------TGGATGCGGAAAA
Prunus_mume          ----------ATGAAAATAATTTTTAGAAAT------TGGATGCGGAAAA
Prunus_padus         ----------ATGAAAATAATTTTTAGAAAT------TGGATGCGGAAAA
Ricinus_communis     ----------ATAAAAACAATGTTTATAAAT------TGGATGTGTAAAA
Salix_interior       ----------ATGAAAATAATGTTTATAAAT------TGGATGCGTAAAA
Salix_purpurea       ----------ATGAAAATAATGTTTATAAAT------TGGATGCGTAAAA
Salix_suchowensis    ----------ATGAAAATAATGTTTATAAAT------TGGATGCGTAAAA
Trifolium_aureum     ----------TTGAAAGACTATTTCGGGAAA------CCTGGTACCTATA
Trifolium_boissieri  ----------TTGAAAGAATATTTCAGGAAA------CCTGGTACCGATA
Viola_seoulensis     ----------ATGAAAATCGTGTTTAGAAAT------TGGATATGTAAAA

Catha_edulis         ACAGAGAATTTTTGATTTCAGAT------------TATACTGAAGAAAGG
Euonymus_japonicus   ACAGAGAATTTGTGATTTCAGAT------------TATACTGAAGAAAGG
Glycine_canescens    AAGAAGAATTTGAAATTTCGACT------------TATACAGAGGAAAGG
Glycine_falcata      AAGAAGAATTTGAAATTTCGACT------------TATACAGAGGAAAGG
Hevea_brasiliensis   ACGCAGAATTCACAATTTCAAAT---------------ACAAAGAAAAAA
Manihot_esculenta    ACGCAGAATTCATACTTTCGAAT---------------ATAAAGAAAAAA
Morus_indica         AGCCAGAATTCAAAATTTCAGAC------------TATAGAGAGAAAAAA
Morus_mongolica      AGCCAGAATTCAAAATTTCAGAC------------TATAGAGAGAAAAAA
Morus_notabilis      AGCCAGAATTCAAAATTTCAGAC------------TATAGAGAGAAAAAA
Populus_balsamifera  ACGCAGAATTCACAATTTCAGATTCTACTTCTACTTATACAGAAGAAAAA
Populus_euphratica   ACGCAGAATTCACAATTTCAGAT------TCTACTAATACAGAAGAAAAA
Populus_fremontii    ACGCAGAATTCACAATTTCAGATTCTACTTCTACTTATACAGAAGAAAAA
Populus_tremula      ACGCAGAATTCACAATTTCAGAT------TCTACTTATACAGAAGAAAAA
Populus_trichocarpa  ACGCAGAATTCACAATTTCAGATTCTACTTCTACTTATACAGAAGAAAAA
Prunus_persica       ACACAGAATTT------TCGGAT------------TATACAGAGAAAAAC
Prunus_yedoensis     ACACGGAATTT------TCGGAT------------TATACAGAGAAAAAA
Prunus_maximowiczii  ACACGGAATTT------TCGGAT------------TATACAGAGAAAAAA
Prunus_mume          ACACAGAATTT------TCGGAT------------TATACAGAGAAAAAA
Prunus_padus         ACACAGAATTT------TCGGAT------------TATACAGAGAAAAAA
Ricinus_communis     ACGCAGAATTCACAATTTCAGAT------TATACTTATACAGAGAAAAAA
Salix_interior       AATCAGAATTCACAATTTCAGAT------TCTACTTATACAGAAGAAAAA
Salix_purpurea       AATCAGAATTTACAATTTCAGAT------TCTACTTATACAGAAGAAAAA
Salix_suchowensis    AATCAGAATTTACAATTTCAGAT------TCTACTTATACAGAAGAAAAA
Trifolium_aureum     ATTTAGAATTTTTGGATTTTGCG---------------------AAAAGG
Trifolium_boissieri  ATTCAGAATTTTTGGATTTTGCG---------------------AAAAGG
Viola_seoulensis     ATACAGAATTTGTGATTTCAAAT------TATACTTATACAGAAGACAAA

Catha_edulis         ACACAAGAAAGTGAAAAAAAAGAG--------------------------
Euonymus_japonicus   ATACAAAAAAGCGATAAAAAAGAG--------------------------
Glycine_canescens    GCAAAAGAAAGTTCGAAAAAAGAG------------------GAGGAAAA
Glycine_falcata      ACAAAAGAAAGTTCGAAAAAAGAG------------------GAGGAAAA
Hevea_brasiliensis   ACAAAAGAAAGTAAGAAAAAAGAA------------GAGGACAAAAGAGA
Manihot_esculenta    ACAAAAGAAAGTAAGAAAAAAAAA------------GAGGACAAAAGAGA
Morus_indica         TCAAAAGATAAAAAAAAAGAAGAA--------------------------
Morus_mongolica      TCAAAAGATAAAAAAAAAGAAGAA--------------------------
Morus_notabilis      TCAAAAGATAAAAAAAAAGAAAAA--------------------------
Populus_balsamifera  ACAAAAGAAAGTGACAAAAAAGAAAAAGAAGAGATCAAAAACAGACGAGA
Populus_euphratica   ACAAAAGAAAGTGACAAAAAAGAAAAAGAAGAGATCAAAAACAGACGAGA
Populus_fremontii    ACAAAAGAAAGTGACAAAAAAGAAAAAGAAGAGATCAAAAACAGACGAGA
Populus_tremula      ACAAAAGAAAGTGACAAAAAAGAAAAAGAAGAAATCAAAAACAGACGAGA
Populus_trichocarpa  ACAAAAGAAAGTGACAAAAAAGAAAAAGAAGAGATCAAAAACAGACGAGA
Prunus_persica       ACAAAAGAAAGTGAGAAAAAAAAA------------------------GA
Prunus_yedoensis     AAAGAAGAGGACAAAAAAGAAGAA--------------------------
Prunus_maximowiczii  AAAGAAGAGGACAAAAAAGAAGAA--------------------------
Prunus_mume          ACAAAAGAAAGCGAGGACAAAAAA------------------------GA
Prunus_padus         AAAGAAGAGGACAAAAAAGAAGAA--------------------------
Ricinus_communis     ACAAAAGAAAGTAAGAAAAAAGAC------------GAGGACACAAGAGA
Salix_interior       ACAAAGGAAAGTGACAAAAAAGAAAAAGCGGAGAGCAAAAACAGACGAGA
Salix_purpurea       ACAAAGGAAAGTGACAAAAAAGAAAAAGCAGAGAGCAAAAACAGACGAGA
Salix_suchowensis    ACAAAGGAAAGTGACAAAAAAGAAAAAGCAGAGAGCAAAAACAGACGAGA
Trifolium_aureum     ATAGAAGAGAAAGAGAAAGCGGAA------------------------AA
Trifolium_boissieri  ATAGAAGAGAAAGAGAAAGCGGAA------------------------AA
Viola_seoulensis     ACAAAGGAAAATGAGAAAAAGGAA------GAGAACCAAACAAAAAGAGA

Catha_edulis         -AAGGACAAAAGGGAGGAAAAAGCACGG----------------------
Euonymus_japonicus   -AAGGACAAAAGGGAGGAAAAAGCACGG----------------------
Glycine_canescens    AAAAAAGGAAAATGAAGAAAGAAAACGT----------------------
Glycine_falcata      AAAAAAGGAAAATGAAGAAAGAAAACGT----------------------
Hevea_brasiliensis   AGACAACAAAAGAGAGGAAAAAGCTCGG----------------------
Manihot_esculenta    AGACAACAAAATAGAAGAAGAAGAAGAAGACAACAAAATAGAAGAAGAAG
Morus_indica         ----GAAAAAAGAAGGGAGAATGCACGT----------------------
Morus_mongolica      ----GAAAAAAGAAGGGAGAATGCACGT----------------------
Morus_notabilis      ----GAAAAAAGAAGGGAGAATGCACGT----------------------
Populus_balsamifera  AGAAGACAAAAGAGAAGAAAAAGTCCGT----------------------
Populus_euphratica   AGAAGACAAAAGAGAAGAAAAAGTCCGT----------------------
Populus_fremontii    AGAAGACAAAAGAGAAGAAAAAGTCCGT----------------------
Populus_tremula      AGAAGACAAAAGAGAAGAGAAAGTCCGT----------------------
Populus_trichocarpa  AGAAGACAAAAGAGAAGAAAAAGTCCGT----------------------
Prunus_persica       AGAAGACAAAAGAAAGGAGAAAGCACGT----------------------
Prunus_yedoensis     ----GACAAAAGAAAGGAGAAAGCGCGT----------------------
Prunus_maximowiczii  ----GACAAAAGAAAGGAGAAAGCGCGT----------------------
Prunus_mume          AGAAGACAAAAGAAAGGAGAAAGCGCGT----------------------
Prunus_padus         ----GACAAAAGAAAGGAGAAAGCGCGT----------------------
Ricinus_communis     AGACGACAAAAGAGAGGAAAGAACTCGG----------------------
Salix_interior       AGAAGACAAACGAGAAGAAAAAGTCCGT----------------------
Salix_purpurea       AGAAGACAAACGAGAAGAAAAAGTTCGT----------------------
Salix_suchowensis    AGAAGACAAACGAGAAGAAAAAGTTCGT----------------------
Trifolium_aureum     CCTAGACGAGGATGAAAGAAGACTTAGA----------------------
Trifolium_boissieri  CCTAGACGAAGATGAAAGAAGACTTAGA----------------------
Viola_seoulensis     AAAAGACAAAAGAGAAGAAAAGGTTCGG----------------------

Catha_edulis         --------------------------------------------------
Euonymus_japonicus   --------------------------------------------------
Glycine_canescens    --------------------------------------------------
Glycine_falcata      --------------------------------------------------
Hevea_brasiliensis   --------------------------------------------------
Manihot_esculenta    AAGAAGACAACAAAATAGAAGACAACAAAATAGAAGACAACAAAATAGAA
Morus_indica         --------------------------------------------------
Morus_mongolica      --------------------------------------------------
Morus_notabilis      --------------------------------------------------
Populus_balsamifera  --------------------------------------------------
Populus_euphratica   --------------------------------------------------
Populus_fremontii    --------------------------------------------------
Populus_tremula      --------------------------------------------------
Populus_trichocarpa  --------------------------------------------------
Prunus_persica       --------------------------------------------------
Prunus_yedoensis     --------------------------------------------------
Prunus_maximowiczii  --------------------------------------------------
Prunus_mume          --------------------------------------------------
Prunus_padus         --------------------------------------------------
Ricinus_communis     --------------------------------------------------
Salix_interior       --------------------------------------------------
Salix_purpurea       --------------------------------------------------
Salix_suchowensis    --------------------------------------------------
Trifolium_aureum     --------------------------------------------------
Trifolium_boissieri  --------------------------------------------------
Viola_seoulensis     --------------------------------------------------

Catha_edulis         ---------------------------GTAGAAATAGCAGAAGCCTGGGA
Euonymus_japonicus   ---------------------------GTAGAAATAGCAGAAGCCTGGGA
Glycine_canescens    ---------------------------ATAGAAATAGCAGAAGCCTGGGA
Glycine_falcata      ---------------------------ATAGAAATAGCAGAAGCCTGGGA
Hevea_brasiliensis   ---------------------------ATAGAAATAGCCGAAGCCTGGGA
Manihot_esculenta    GAACCCACAACAGAGACAATCGATCTGGTAGAAATAGCCGAAGCCTGGGA
Morus_indica         ---------------------------ATAGAAATAGCGGAAACCTGGGA
Morus_mongolica      ---------------------------ATAGAAATAGCGGAAACCTGGGA
Morus_notabilis      ---------------------------ATAGAAATAGCGGAAACCTGGGA
Populus_balsamifera  ---------------------------ATAGAAATAGCCGAAACCTGGGA
Populus_euphratica   ---------------------------ATAGAAATAGCCGAAACCTGGGA
Populus_fremontii    ---------------------------ATAGAAATAGCCGAAACCTGGGA
Populus_tremula      ---------------------------ATAGAAATAGCCGAAACCTGGGA
Populus_trichocarpa  ---------------------------ATAGAAATAGCCGAAACCTGGGA
Prunus_persica       ---------------------------ATAGAAATAGCAGAAGCCTGGGA
Prunus_yedoensis     ---------------------------ATAGAAATAGCGGAAGCCTGGGA
Prunus_maximowiczii  ---------------------------ATAGAAATAGCAGAAGCCTGGGA
Prunus_mume          ---------------------------ATAGAAATAGCAGAAGCCTGGGA
Prunus_padus         ---------------------------ATAGAAATAGCAGAAGCCTGGGA
Ricinus_communis     ---------------------------ATAGAAATAGCTGAAGCCTGGGA
Salix_interior       ---------------------------ATAGAAATAGCTGAAACCTGGGA
Salix_purpurea       ---------------------------ATAGAAATAGCTGAAACCTGGGA
Salix_suchowensis    ---------------------------ATAGAAATAGCTGAAACCTGGGA
Trifolium_aureum     ------------------------------GAAATAGAAGAAAACTGGGA
Trifolium_boissieri  ------------------------------GAAATAGAAGAAAACTGGGA
Viola_seoulensis     ---------------------------GTAGAACTAGCTGAAACCTGGGA

Catha_edulis         TAGCATTCTATTTGCTCACGTAATAAGAGGCTCTTTGCTAGTAATCCAAT
Euonymus_japonicus   TAACATTCTATTTGCTCACGTAATAAGAAGCTCGTTGCTAGTAATCCAAT
Glycine_canescens    TAGCATTATATTTGCTCAAGTAATAAGAGGTGTTTTATTAATAACCCAAT
Glycine_falcata      TAGCATTATATTTGCTCAAGTAATAAGAGGTGTTTTATTAATAACCCAAT
Hevea_brasiliensis   TAGCATTCTTTTTGCTCAAATAATAAGAAGTTGTGTTTTAGTAACCCAAT
Manihot_esculenta    TGATATTCTTTTTGCTCAAATAACAAGAGGTTTTATTTTAGTAACCCAAT
Morus_indica         TAGCATTGTAGTTGCTCAAGTAATAAGAGGTTTTGTATTAGTAATCCAAT
Morus_mongolica      TAGCATTGTAGTTGCTCAAGTAATAAGAGGTTTTGTATTAGTAATCCAAT
Morus_notabilis      TAGCATTGTAGTTGCTCAAGTAATAAGAGGTTTTGTATTAGTAATCCAAT
Populus_balsamifera  TAGCATTATTTTTGCTCAAGCAATAAGAGGTTGTGTTTTAGTAATTCAAT
Populus_euphratica   TAGCATTATTTTTGCTCAAGCAATAAGAGGTTGTGTTTTAGTAATTCAAT
Populus_fremontii    TAGCATTATTTTTGCTCAAGCAATAAGAGGTTGTGTTTTAGTAATTCAAT
Populus_tremula      TAGCATTATTTTTGCTCAAGCAATAAGAGGTTGTGTTTTAGTAATTCAAT
Populus_trichocarpa  TAGCATTATTTTTGCTCAAGCAATAAGAGGTTGTGTTTTAGTAATTCAAT
Prunus_persica       TAGTATTTTACTTGCTCAAGTACTAAGAGGTTTTTTGTTAGTAACCCAAT
Prunus_yedoensis     TAGTATTTTACTTGCTCAAGTACTAAGAGGTTTTTTGTTAGTAACCCAAT
Prunus_maximowiczii  TAGTATTTTACTTGCTCAAGTACTAAGAGGTTTTTTGTTAGTAACCCAAT
Prunus_mume          TAGTATTTTACTTGCTCAAGTACTAAGAGGTTTTTTGTTAGTAACCCAAT
Prunus_padus         TAGTATTTTACTTGCTCAAGTAATAAGAGGTTTTTTGTTAGTAACCCAAT
Ricinus_communis     TAGCATTCTTTTTGCTCAAATAATAAGAGGTTGTATTTTAGTAACCCAAT
Salix_interior       TAGCATTATTTTTGCTCAAGCAATAAGAGGTTGTGTTTTAGTAATTCAAT
Salix_purpurea       TAGCATTATTTTTGCTCAAGCAATAAGAGGTTGTGTTTTAGTAATTCAAT
Salix_suchowensis    TAGCATTATTTTTGCTCAAGCAATAAGAGGTTGTGTTTTAGTAATTCAAT
Trifolium_aureum     AAACATTCTATATGGTCTAATAATTAGAAGTTTTGTATTACTAATCCAAT
Trifolium_boissieri  AAACCTTCTATATGGTCTAATAATTAGAAGTTTTGTATTACTAATCCAAT
Viola_seoulensis     TAACATTTTTTTTGCTCAAATAATAAGAGGTAGTCTTTTAGTAATCCAAT

Catha_edulis         CCATTCTTAGAAAATATATTATCTTACCTTTATTGATAATAGCTAAAAAT
Euonymus_japonicus   CCATTCTTAGAAAATATATTTTCTTACCTTTATTGATAATAGCTAAAAAT
Glycine_canescens    CCATTCTTAGAAAATATATTCTATTACCTTCATTGATAATAATTAAAAAT
Glycine_falcata      CCATTCTTAGAAAATATATTCTATTACCATCATTGATAATAATTAAAAAT
Hevea_brasiliensis   CAATTCTTAGAAAATATATTATATTACCTTCATTAATAATAACTAAAAAT
Manihot_esculenta    CCATTTTTAGAAAATATATTCTATTACCTTCATTAATAATAATTAAAAAT
Morus_indica         CAATTCTGAGAAAATATATTATATTACCCTCATTGATAATAGTTAAAAAT
Morus_mongolica      CAATTCTGAGAAAATATATTATATTACCCTCATTGATAATAGTTAAAAAT
Morus_notabilis      CAATTCTGAGAAAATATATTATATTACCCTCATTGATAATAGTTAAAAAT
Populus_balsamifera  CGATTCTTCGAAAATATATTCTATTGCCTTCATTAATAATAACTAAAAAT
Populus_euphratica   CGATTCTTCGAAAATATATTCTATTGCCTTCATTAATAATAGCTAAAAAT
Populus_fremontii    CGATTCTTCGAAAATATATTCTATTGCCTTCATTAATAATAGCTAAAAAT
Populus_tremula      CGATTCTTCGAAAATATATTCTATTGCCTTCATTAATAATAGCTAAAAAT
Populus_trichocarpa  CGATTCTTCGAAAATATATTCTATTGCCTTCATTAATAATAGCTAAAAAT
Prunus_persica       CAATTCTTAGAAAATATATTATATTACCTTCATTGATAATAGCTAAAAAT
Prunus_yedoensis     CAATTCTTAGAAAATATATTATATTACCTTCATTGATAATAGCTAAAAAT
Prunus_maximowiczii  CAATTCTTAGAAAATATATTATATTACCTTCATTGATAATAGCTAAAAAT
Prunus_mume          CAATTCTTAGAAAATATATTATATTACCTTCATTGATAATAGCTAAAAAT
Prunus_padus         CAATTCTTAGAAAATATATTATATTACCTTCATTGATAATAGCTAAAAAT
Ricinus_communis     CGATTCTTAGAAAATATATTATATTACCTTTATTAATAATAGCTAAAAAT
Salix_interior       CGAGTTTTCGAAAATATATTCTATTGCCTTCATTAATAATAGCTAAAAAT
Salix_purpurea       CGATTCTTCGAAAATATATTATATTGCCTTCATTAATAATAGCTAAAAAT
Salix_suchowensis    CGATTCTTCGAAAATATATTATATTGCCTTCATTAATAATAGCTAAAAAT
Trifolium_aureum     CAATTATTAGAAGATATATTCTAATACCTTCATTGATAATAACTAAAAAT
Trifolium_boissieri  CAATTATTAGAAGATATATTCTAATACCTTCATTGATAATAACTAAAAAT
Viola_seoulensis     CAATTCTTAGAAAATATATTCTATTACCTTCATTAATAATAGCCAAAAAT

Catha_edulis         ATCATTCGTACACTATTATTTCAATTTCCAGAATGGTCTGAGGATTTAAA
Euonymus_japonicus   ACCATCCGTACACTATTATTTCAATTTCCAGAATGGTCTGAGGATTTAAA
Glycine_canescens    ATTGGTCGTATACTATTTTTTCAATTTCCCGAATGGTCGGAAGATTATAG
Glycine_falcata      ATTGGTCGTATACTATTTTTTCAATTTCCCGAATGGTCGGAAGATTATAG
Hevea_brasiliensis   ATCATTCGTATACTTTTTTTTCAAACTCCCGAATGGTCCGAGGATTTAAA
Manihot_esculenta    ATCATTCGTATACTTTTTTTAAAAACTCCTGAATGGTCCGAGGATTTCAA
Morus_indica         ATTGGTCGTATACTATTATTTCAATTTCCTGAATGGTCGGAGGATGTAAA
Morus_mongolica      ATTGGTCGTATACTATTATTTCAATTTCCTGAATGGTCGGAGGATGTAAA
Morus_notabilis      ATTGGTCGTATACTATTATTTCAATTTCCTGAATGGTCGGAGGATGTAAA
Populus_balsamifera  ATCATTCGTATGCTATTATTTCAAATTCCTGAATGGTCTGAGGATTTAAA
Populus_euphratica   ATCATTCGTATGCTATTATTTCAAATTCCTGAATGGTCCGAGGATTTAAA
Populus_fremontii    ATCATTCGTATGCTATTATTTCAAATTCCTGAATGGTCCGAGGATTTAAA
Populus_tremula      ATCATTCGTATGCTATTATTTCAAATTCCTGAATGGTCCGAGGATTTAAA
Populus_trichocarpa  ATCATTCGTATGCTATTATTTCAAATTCCTGAATGGTCCGAGGATTTAAA
Prunus_persica       ATAGTCCGTATACTATTATTTCAATTTCCTGAATGGTCTGAGGATTTAAA
Prunus_yedoensis     ATAGTCCGTATACTATTATTTCAATTTCCTGAATGGTCTGAGGATTTAAA
Prunus_maximowiczii  ATAGTTCGTATACTATTATTTCAATTTCCTGAATGGTCTGAGGATTTAAA
Prunus_mume          ATAGTCCGTATACTATTATTTCAATTTCCTGAATGGTCTGAGGATTTAAA
Prunus_padus         ATAGTCCGTATACTATTATTTCAATTTCCTGAATGGTCTAAGGATTTAAG
Ricinus_communis     TGCATTCGTATACTATTTTTTCAAATTCCCGAATGGTCGGAGGATTTAAA
Salix_interior       ATCATTCGTATGCTATTATTTCAAATTCCCGAATGGTCCGAGGATTTAAA
Salix_purpurea       ATCATTCGTATGTTATTATTTCAAATTCCCGAATGGTCCGAGGATTTAAA
Salix_suchowensis    ATCATTCGTATGTTATTATTTCAAATTCCCGAATGGTCCGAGGATTTAAA
Trifolium_aureum     TTCATTCGTATCTTATTATTTCAAAATCCCGAATGGTCAGAAGATTTTAG
Trifolium_boissieri  ATCATTCGTATCTTATTATTTCAAAATCCCGAATGGTCAGAAGATTTTAG
Viola_seoulensis     ACCATTCGTATGCTATTATTTCAACTTCCCGAATGGTCCGAGGATTTAAA

Catha_edulis         AGATTGGAATAAGGAAATGCACGTTAAATGCACCTATAATGGAGTTCAAT
Euonymus_japonicus   AGATTGGAATAAAGAAATGCATGTTAAATGCACCTATAATGGAGTTCAAT
Glycine_canescens    GGATTGGAAGAGAGAAATGTATATTAAATGCACGTATAATGGCGTTCAAT
Glycine_falcata      GGATTGGAAGAGAGAAATGTATATTAAATGCACGTATAATGGCGTTCAAT
Hevea_brasiliensis   AGATTGGAGTAGAGAAATGCATGTTAAATGCACCTATAATGGAGTTCAAT
Manihot_esculenta    AGATTGGAGTAGAGAAATACATGTTAAATGCACCTATAATGGAGTTCAAT
Morus_indica         GGATTGGAAAAGAGAAGTGCATGTTAACTGCACTTATAATGGTGTTCAAT
Morus_mongolica      GGATTGGAAAAGAGAAGTGCATGTTAACTGCACTTATAATGGTGTTCAAT
Morus_notabilis      GGATTGGAAAAGAGAAGTGCATGTTAACTGCACTTATAATGGTGTTCAAT
Populus_balsamifera  GGATTGGAATAGAGAAATGCATGTTAAATGCACCTATAATGGAGTTCAAT
Populus_euphratica   GGATTGGAATAGAGAAATGCATGTTAAATGCACCTATAATGGAGTTCAAT
Populus_fremontii    GGATTGGAATAGAGAAATGCATGTTAAATGCACCTATAATGGAGTTCAAT
Populus_tremula      AGATTGGAATAGAGAAATGCATGTTAAATGCACCTATAATGGAGTTCAAT
Populus_trichocarpa  GGATTGGAATAGAGAAATGCATGTTAAATGCACCTATAATGGAGTTCAAT
Prunus_persica       GGATTGGAATAGAGAAATGCATATTAAATGTACCTATAATGGCGTTCAAT
Prunus_yedoensis     GGATTGGAATAGAGAAATGCATATTAAATGTACCTATAATGGCGTTCAAT
Prunus_maximowiczii  GGATTGGAATAGAGAAATGCATATTAAATGTACCTATAATGGCGTTCAAT
Prunus_mume          GGATTGGAATAGAGAAATGCATATTAAATGTACCTATAATGGCGTTCAAT
Prunus_padus         GGATTGGAATAGAGAAATGCATGTTAAATGTACCTATAATGGCGTTCAAT
Ricinus_communis     GGATTGGAGTAGAGAAATGCATATTAAATGCACTTATAATGGAGTTCAAT
Salix_interior       GGATTGGAATAGAGAAATGCATGTTAAATGCACCTATAATGGAGTTCAAT
Salix_purpurea       GGATTGGAATAGAGAAATGCATGTTAAATGCACTTATAATGGAGTTCAGT
Salix_suchowensis    GGATTGGAATAGAGAAATGCATGTTAAATGCACTTATAATGGAGTTCAAT
Trifolium_aureum     GGATTGGAGAAAAGAAGTGCATATTAAATGCACCTATCAAGGCGTTCCAG
Trifolium_boissieri  GGATTGGAGAAAAGAAGTGCATATTAAATGCACCTATCAAGGCGTTCCAG
Viola_seoulensis     GGATTGGAAAAGAGAAATGCATGTGAAATGCACCTATAATGGAGTTCAAT

Catha_edulis         TATCCGAAAAAGAATTTCCGAAAAACTGGTTAACAGAGGGTATTCAGATA
Euonymus_japonicus   TATCCGAAAAAGAATTTCCGAAAAACTGGTTAACAGAGGGTATTCAGATA
Glycine_canescens    TATCCGAAAGAGAATTTCCAAAAAAATGGCTAACAGATGGTATTCAGATA
Glycine_falcata      TATCCGAAAGAGAATTTCCAAAAAAATGGCTAACAGATGGTATTCAGATA
Hevea_brasiliensis   TATCAGAAAAAGAATTTCCGAAAAACTGGTTAATAGACGGGATTCAAATA
Manihot_esculenta    TATCAGAAAAAGAATTTCCGAAAAACTGGTTAATAGAGGGGATTCAAATA
Morus_indica         TAGCAGAAAAAGAATTTCCGAAAAACTGGTTAATAGACGGTATTCAGATA
Morus_mongolica      TAGCAGAAAAAGAATTTCCGAAAAACTGGTTAATAGACGGTATTCAGATA
Morus_notabilis      TAGCAGAAAAAGAATTTCCGAAAAACTGGTTAATAGACGGTATTCAGATA
Populus_balsamifera  TATCAGAAACAGAATTTCCGAAAAACTGGTTAACAGACGGTATTCAAATA
Populus_euphratica   TATCAGAAACAGAATTTCCGAAAAACTGGTTAACAGACGGTATTCAAATA
Populus_fremontii    TATCAGAAACAGAATTTCCGAAAAACTGGTTAACAGACGGTATTCAAATA
Populus_tremula      TATCAGAAACAGAATTTCCGAAAAACTGGTTAACAGACGGTATTCAAATA
Populus_trichocarpa  TATCAGAAACAGAATTTCCGAAAAACTGGTTAACAGACGGTATTCAAATA
Prunus_persica       TATCAGAAAAAGAATTTCCAAAAAACTGGTTAACAGACGGTATTCAGATC
Prunus_yedoensis     TATCAGAAAAAGAATTTCCAAAAAACTGGTTAACAGACGGTATTCAGATC
Prunus_maximowiczii  TATCAGAAAAAGAATTTCCAAAAAACTGGTTAACAGACGGTATTCAGATC
Prunus_mume          TATCAGAAAAAGAATTTCCAAAAAACTGGTTAACAGACGGTATTCAGATC
Prunus_padus         TATCAGAAAAAGAATTTCCAAAAAACTGGTTAACGGACGGTATTCAGATC
Ricinus_communis     TATCAGAAAAAGAATTTCCGAAAAACTGGTTAACAGACGGGATTCAAATA
Salix_interior       TATCAGAAACAGAATTTCCTAAAAATTGGTTAACAGACGGTATTCAAATA
Salix_purpurea       TATCAGAAACAGAATTTCCTAAAAACTGGTTAACAGACGGTATTCAAATA
Salix_suchowensis    TATCAGAAACAGAATTTCCTAAAAACTGGTTAACAGACGGTATTCAAATA
Trifolium_aureum     TATCCCAGAACGAATTGCCAAAAAACTGGTTCAACGCTGGTATTCAGATA
Trifolium_boissieri  TATCCCAGAACGAATTGCCAAAAAACTGGTTCAACGATGGTATTCAGATA
Viola_seoulensis     TATCAGAAACAGAATTTCCTAAAAACTGGTTAACGGACGGGATTCAAATA

Catha_edulis         AAAATCCTATTCCCTTTTCGCCTGAAACCTTGGCACAGAGCTAAGCTACA
Euonymus_japonicus   AAAATCCTATTCCCTTTTCGCCTGAAACCTTGGCACAGAGTTAAGCTACA
Glycine_canescens    AAGATATTATTTCCTTTTCGTCTCAAACCTTGGCATAAATCTAAGCTACG
Glycine_falcata      AAGATATTATTTCCTTTTCGTCTCAAACCTTGGCATAAATCTAAGCTACG
Hevea_brasiliensis   AAGATCCTATTTCCTTTTCGTCTAAAACCTTGGTACAAATCTAAGTTAAA
Manihot_esculenta    AAGATCCTATTTCCTTTTCGTTTAAAACCTTCGCACAAATCTAAGTTAAA
Morus_indica         AAGATCCTATTTCCTTTTCGTCTGAAACCTTGGCACAAATCTAAGCTTAA
Morus_mongolica      AAGATCCTATTTCCTTTTCGTCTGAAACCTTGGCACAAATCTAAGCTTAA
Morus_notabilis      AAGATCCTATTTCCTTTTCGTCTGAAACCTTGGCACAAATCTAAGCTTAA
Populus_balsamifera  AAGATCCTATTTCCTTTTCGACTACAACCTTGGCACAGATCTAAGTTTAA
Populus_euphratica   AAGATCCTATTTCCTTTTCGACTACAACCTTGGCACAGATCTAAGTTTAA
Populus_fremontii    AAGATCCTATTTCCTTTTCGACTACAACCTTGGCACAGATCTAAGTTTAA
Populus_tremula      AAGATCCTATTTCCTTTTCGACTACAACCTTGGCACAGATCTAAGTTTAA
Populus_trichocarpa  AAGATCCTATTTCCTTTTCGACTACAACCTTGGCACAGATCTAAGTTTAA
Prunus_persica       AAGATCCTATTTCCTTTTAGTCTTAAACCTTGGCACAGATCTAAATTACA
Prunus_yedoensis     AAGATCCTATTTCCTTTTAGTCTTAAACCTTGGCACAGATCTAAACTACA
Prunus_maximowiczii  AAGATCCTATTTCCTTTTAGTCTTAAACCTTGGCACAGATCTAAACTACA
Prunus_mume          AAGATCCTATTTCCTTTTAGTCTTAAACCTTGGCACAGATCTAAACTACA
Prunus_padus         AAGATCCTATTTCCTTTTCGTCTTAAACCGTGGCACAGATCTAAACTACA
Ricinus_communis     AAGATCCTATTTCCTTTTCGTCTAAAACCTTGGCACAGATCTAAGTTAAA
Salix_interior       AAGATCCTATTTCCTTTTCGACTACAACCTTGGCACAGATCTAAGTTAAA
Salix_purpurea       AAGATCCTATTTCCTTTTCGACTACAACCTTGGCACAGATCTAAGTTAAA
Salix_suchowensis    AAGATCCTATTTCCTTTTCGACTACAACCTTGGCACAGATCTAAGTTAAA
Trifolium_aureum     AGGGTCTTATGCCCTTTTGTTCTAAAACCTTGGCACAATTCGAAGGTACG
Trifolium_boissieri  AGGGTCTTATGCCCTTTTGTTCTAAAACCTTGGCACAATTCGAAGGTACG
Viola_seoulensis     AAGATCTTATTTCCTTTTCGTCTAAAACCTTGGCACAAATCGAAGCTAAA

Catha_edulis         A------TGCCCTCAAAAGGGCCCA------ATGAAAGAGAAGAAAGGAA
Euonymus_japonicus   A------TGCCCTCAAAAGGGCCCA------ATGAAAATGAAAGAGAAGA
Glycine_canescens    ATCCAATGAAAAGAAAAAGGATCTA------ATGAAAAAAAAGAAC----
Glycine_falcata      ATCCAATGAAAAGAAAAAGGATCTA------ATGAAAAAAAAGAAC----
Hevea_brasiliensis   A------TTCTCTCATAAAGATCAAACGAAAATGAAAAAAAAAGTACAAA
Manihot_esculenta    A------TTCTCTCATAAAGATCAAACGAAAATGAAAAAAAAAGCACAAA
Morus_indica         GCTACGAAACAATTATAAGGATCCA------ATGAAAAAGAAAGAACAAC
Morus_mongolica      GCTACGAAACAATTATAAGGATCCA------ATGAAAAAGAAAGAACAAC
Morus_notabilis      GCTACGAAACAATTATAAGGATCCA------ATGAAAAAGAAAGAACAAC
Populus_balsamifera  A------TTCCTTTCTAAAGATCCA------ATAAAAAAGAAAAGACAAA
Populus_euphratica   A------TTCCTTTCTAAAGATCCA------ATAAAAAAGAAAAGACAAA
Populus_fremontii    A------TTGCTTTCTAAAGATCCA------ATAAAAAAGAAAAGACAAA
Populus_tremula      A------TTCCTTTCTAAAGATCCA------ATAAACAAGAAAAGACAAA
Populus_trichocarpa  A------TTCCTTTCTAAAGATCCA------ATAAAAAAGAAAAGACAAA
Prunus_persica       A------GCCCCTTATAATGATCCA------ATGAAAAAAAAGGATCAAA
Prunus_yedoensis     A------GCCCCTTATAATGATCCA------ATGAAAAAGAAGGATCAAA
Prunus_maximowiczii  A------GCCCCTTATAATGATCCA------ATGAAAAAGAAGGATCAAA
Prunus_mume          A------GCCCCTTATAATGATCCA------ATGAAAAAAAAGGATCAAA
Prunus_padus         A------GCCCCTTATAATGATCCA------ATGAAAAATAAGGATCAAA
Ricinus_communis     A------TTCCCTCATAAAGATCCA------ATGAAAAAGAAAGTACAAA
Salix_interior       A------TTCCTTTCTAAAGATCCA------ATAAAAAAGAAAAGACAAA
Salix_purpurea       A------TTCTTTTCTAAAGATCCA------ATAAAAAAGAAAAGACAAA
Salix_suchowensis    A------TTCTTTTCTAAAGATCCA------ATAAAAAAGAAAAGACAAA
Trifolium_aureum     ATCTACTGAAAAAATAAAGAATCCA------CTAAAAAAAAAACAAAAAA
Trifolium_boissieri  ATCTACTGAAAAAAAAAAGGATCCA------CTGAAAAAAAATAAAAAAC
Viola_seoulensis     A------TTTCTCCATAAAAATGAA------ATGAAAAAGAAAAGACAAA

Catha_edulis         AAAAAAAAATTTTTTGCTTTTTAACAGTTTTTGGGATGGAAACTGAATTT
Euonymus_japonicus   AAGGGAAAAAAAAGAATTTTTGCTTTTTAACAGTTTTTGGGATGGAAACT
Glycine_canescens    -----------TTTTGTTTTCTAACAGTTTGGGGGATGGAAGTCGACTTG
Glycine_falcata      -----------TTTTGTTTTCTAACAGTTTGGGGGATGGAAGTCGACTTG
Hevea_brasiliensis   AAAATGAT---TTTTTTTTTTTAACAGTTTTGGGAATGGAAGCTGAACTT
Manihot_esculenta    AAAATGAT---TATTTTTTTTTAACAGTTTGGGGAACGGAAGCTGACCTG
Morus_indica         AAAATGAT---TTTTGTTTTTTAACAGTTTGGGGAATGGAAACTGAACTT
Morus_mongolica      AAAATGAT---TTTTGTTTTTTAACAGTTTGGGGAATGGAAACTGAACTT
Morus_notabilis      AAAATGAT---TTTTGTTTTTTAACAGTTTGGGGAATGGAAACTGAACTT
Populus_balsamifera  AAAATGAT---TTTTGTTTTTTAACAGTTTGGGGAATGGAAGCTGAACTT
Populus_euphratica   AAAATGAT---TTTTGTTTTTTAACAGTTTGGGGAATGGAAGCTGAACTT
Populus_fremontii    AAAATGAT---TTTTGTTTTTTAACAGTTTGGGGAATGGAAGCTGAACTT
Populus_tremula      AAAATGAT---TTTTGTTTTTTAACAGTTTGGGGAATGGAAGCTGAACTT
Populus_trichocarpa  AAAATGAT---TTTTGTTTTTTAACAGTTTGGGGAATGGAAGCTGAACTT
Prunus_persica       AAAATGAT---TTTTGCTTTTTAACAGTTTTTGGAATGGAAACTGAACTA
Prunus_yedoensis     AAAATGAT---TTTTGCTTTTTAACAGTTTTTGGAATGGAAACTGAACTA
Prunus_maximowiczii  AAAATGAT---TTTTGCTTTTTAACAGTTTTTGGAATGGAAACTGAACTA
Prunus_mume          AAAACGAT---TTTTGCTTTTTAACAGTTTTTGGAATGGAAACGGAACTA
Prunus_padus         AAAATGAT---TTTTGCTTTTTAACAATTTTTGGAATGGAAACTGAACTA
Ricinus_communis     GAAATGAT---TTTTGTTTTTTAACAGTTTTGGGGATGGAGGCTGAACTG
Salix_interior       AACATGAT---TTTTGTTTTTTAACAGTTTGGGGAATGGAAACTGAACTT
Salix_purpurea       AACATGAT---TTTTGTTTTTTAACAGTTTGGGGAATGGAAACTGAACTT
Salix_suchowensis    AACATGAT---TTTTGTTTTTTAACAGTTTGGGGAATGGAAACTGAACTT
Trifolium_aureum     AC---------TTCTGGTTTTTAACAGCTTATGGAACACTAGTCGAATCG
Trifolium_boissieri  AAAAAAAC---TTCTGGTTTTTAACAGCTTATGGAACACTAGTCGAATCG
Viola_seoulensis     AAAATGAT---TTTTGTTTTTTAACAGTTTTTGGAATGGAAACTGAGTTT

Catha_edulis         CCTTTT---GGTTCT---ACCAAAAGAAGA---ACTTCTCTTTTTGATTT
Euonymus_japonicus   GAATTTCCTTTTGGTTCTACCAAAAAAAGA---ACCTCTCTTTTTGATTT
Glycine_canescens    CCCTTTTCTGGTTCTCCCCAAAAAAATAGATTTTCATCCTTTTTTGAC--
Glycine_falcata      CCCTTTTCTGGTTCTCCCCAAAAAAATAGATTTTCATCCTTTTTTGAC--
Hevea_brasiliensis   CCTTTT---GGTTCTCCCCGAAAACGG------CTTTCACTTTTTGAA--
Manihot_esculenta    CCTTTT---TCGGCGAGTAGAAAAGAA------CTTTCACTTTTTAAA--
Morus_indica         CCTTTT---GGTTCGCCCAGAAAACAA------CTTTCGTTTTTTGAA--
Morus_mongolica      CCTTTT---GGTTCGCCCAGAAAACAA------CTTTCGTTTTTTGAA--
Morus_notabilis      CCTTTT---GGTTCGCCCAGAAAACAA------CTTTCATTTTTTGAA--
Populus_balsamifera  CCTTTT---GGTTCTCCCCGAAAAGAG------CTTTCACTTTTTGAA--
Populus_euphratica   CCTTTT---GGTTCTCCCCGAAAAGAG------CTTTCACTTTTTGAA--
Populus_fremontii    CCTTTT---GGTTCTCCCCGAAAAGAG------CTTTCACTTTTTGAA--
Populus_tremula      CCTTTT---GGTTCTCCCCGAAAAGAG------CTTTCACTTTTTGAA--
Populus_trichocarpa  CCTTTT---GGTTCTCCCCGAAAAGAG------CTTTCACTTTTTGAA--
Prunus_persica       CCCTTT---GGTTCTCCCAGAAAAAAA------CTTTCATTTTTTGAA--
Prunus_yedoensis     CCTTTT---GGTTCTCCCAGAAAAAAA------CTTTCATTTTTTGAA--
Prunus_maximowiczii  CCTTTT---GGTTCTCCCAGAAAAAAA------CTTTCATTTTTTGAA--
Prunus_mume          CCTTTT---GGTTCTCCCAGAAAAAAA------CTTTCATTTTTTGAA--
Prunus_padus         CCTTTT---GGTTCTCCCAGAAAACAA------CTTTCATTTTTTGAA--
Ricinus_communis     CCTTTT---GGTTTTCCCCGAAAACGG------CTTTCACTTTTTGAA--
Salix_interior       CCTTTT---GGTTCTCCCCGAAAAGAA------CTTTCACTTTTTGAA--
Salix_purpurea       CCTTTT---GGTTCTCCCCGAAAAGAA------CTTTCACTTTTTGAA--
Salix_suchowensis    CCTTTT---GGTTCTCCCCGAAAAGAA------CTTTCACTTTTTGAA--
Trifolium_aureum     TACCTTGATGATCATGTTCCAATCCCA------TTTTTATTTTTGGGT--
Trifolium_boissieri  TACCTTGATAATCATGTTCCAATCCCA------TTTTTATTTTTGGGT--
Viola_seoulensis     CCTTTT---GGTTCTCCAAAAAAAGGA------CTTTCCCCTTTTGAA--

Catha_edulis         TAAACCCATTTGTAAAAAACTCGAAGAAAAGGGTAGAAAG---TTTACAA
Euonymus_japonicus   TAAACCCATTTGTAAAAAACTCGAAGAAAAGGTTAGAAAG---TTTACAA
Glycine_canescens    ----CCGATTTTTAAAGAACTAAAAAAAAAAACGAAACAA---TTTCAAT
Glycine_falcata      ----CCGATTTTTAAAGAACTAAAAAAAAAAACGAAACAA---TTTCAAT
Hevea_brasiliensis   ----CCCATCTTTAAAAAACTCGAAAAAAAAATTAGAAAA---ATGCAAA
Manihot_esculenta    ----CCCATCTTTAAAAAACTCAAAAAAAAATTTAGAAAA---ATGCAAA
Morus_indica         ----CCTATTTTTAAAGAACTCAAAAAAAGACTTATAAAA---TTAAAAA
Morus_mongolica      ----CCTATTTTTAAAGAACTCAAAAAAAGACTTATAAAA---TTAAAAA
Morus_notabilis      ----CCTATTTTTAAAGAACTCAAAAAAAGACTTATAAAA---TTAAAAA
Populus_balsamifera  ----CCTATTTTTAAAAAACTAAAAAAAAAAATTAGAAAG---TTGAAAA
Populus_euphratica   ----CCTATTTTTAAAAAACTAAAAAAAAAAATTAGAAAG---TTGAAAA
Populus_fremontii    ----CCTATTTTTAAAAAACTAAAAAAAAAAATTAGAAAG---TTGAAAA
Populus_tremula      ----CCTATTTTTAAAAAACTAAAAAAAAAAATTAGAAAG---TTGAAAA
Populus_trichocarpa  ----CCTATTTTTAAAAAACTAAAAAAAAAAATTAGAAAG---TTGAAAA
Prunus_persica       ----CCCATTTTTAAAGAACTAAAAAAAAAATTTAAAAAA---TTGAAAA
Prunus_yedoensis     ----CCCATTTTTAAAGAACTAAAAAAAAAATTAAAAAAA---TTGAAAA
Prunus_maximowiczii  ----CCCATTTTTAAAGAACTAAAAAAAAAATTAAAAAAA---TTGAAAA
Prunus_mume          ----CCCATTTTTAAAGAACTAAAAAAAAAATTTAAAAAA---TTGAAAA
Prunus_padus         ----CCCATTTTTAAAGAACTAAAAAAAAAA------------TTGAAAA
Ricinus_communis     ----CCCATCTTTAAAAAACTTGAAAAAAAAATTATAAAA---ATGAAAA
Salix_interior       ----CCCATTTTTAAAAAATTAAAAAAAAAAATTAGAAAG---TTGAAAA
Salix_purpurea       ----CCCATTTTTAAAAAATTAAAAAAAAAAATTAGAAAG---TTGAAAA
Salix_suchowensis    ----CCCATTTTTAAAAAATTAAAAAAAAAAATTAGAAAG---TTGAAAA
Trifolium_aureum     ----CCTATTTTAAAAAAAATAAAAAAACAATTGAAAAAAGATTTGAAAA
Trifolium_boissieri  ----CCTGTTTTTAAAAAAATTAAAAAACAATTGAAAAAAGATTTGAAAA
Viola_seoulensis     ----CCTATCTTTCAAAAATTTAGAAAACAAATTCTAAAG---TTTCAAA

Catha_edulis         AAAAGTGTTTTCTAGTTATAAGGATTTTAAAAAAAAGAACAAAGTTTTCT
Euonymus_japonicus   AAAAGAGTTTTCTATTTATAAGGATTTTAAAAAAAAGAACAAAGTTTTCT
Glycine_canescens    TTTTCACTTTTCGAGTTCTAAAAGTTTTAAGTGAAAAATTGAAATTGTTT
Glycine_falcata      TTTTCACTTTTCGAGTTCTAAAAGTTTTAAGTGAAAAATTGAAATTGTTT
Hevea_brasiliensis   AAAATGGTTTTCGAGTTATAACAATTTTAGAAGAAAGAAGAAAATTTTTT
Manihot_esculenta    AAAATGGTTTTCGAGTTATAACAATTTTAGAAGAAAGAAAAAAAATTTTT
Morus_indica         AGAAATGTTTTAGAATTCTAATAATTTTAAAAGAAAGAACAAAATTATTT
Morus_mongolica      AGAAATGTTTTAGAATTCTAATAATTTTAAAAGAAAGAACAAAATTATTT
Morus_notabilis      AGAAATGTTTTAGAATTCTAATAATTTTAAAAGAAAGAACAAAATTATTT
Populus_balsamifera  AAAATGGTTTTCTAACTCTAACAATTTTAAAAGAAAAAAGAAAACTATTT
Populus_euphratica   AAAATGGTTTTCTAACTCTAACAATTTTAAAAGAAAAAAGAAAACTATTT
Populus_fremontii    AAAATGGTTTTCTAACTCTAACAATTTTAAAAGAAAAAAGAAAACTATTT
Populus_tremula      AAAATGGTTTTCTAACTCTAACAATTTTAAAAGAAAAAAGAAAACTATTT
Populus_trichocarpa  AAAATGGTTTTCTAACTCTAACAATTTTAAAAGAAAAAAGAAAACTATTT
Prunus_persica       AGAAATGTTTTATAATTCTAAGAATTTTAAAAGAACAAAAAAAATTGTTT
Prunus_yedoensis     AGAAATGTTTTATAATTCTAAGAATTTTAAAAGAACAAAAAAAGTTGTTT
Prunus_maximowiczii  AGAAATGTTTTATAATTCTAAGAATTTTAAAAGAACAAAAAAAGTTGTTT
Prunus_mume          AGAAATGTTTTATAATTCTAAGAATTTTAAAAGAACAAAAAAAATTGTTT
Prunus_padus         AGAAATGTTTTATAATTCTAAGAATTTTAAAAGAACAAACAAAATTGTTT
Ricinus_communis     AAAAGGGTTTTCGAATTAGAAGAACTTTAGAAGAAAGAAGAAAATTATTT
Salix_interior       AAAATGGTTTTCTAACTCTAACAATTTTTAAAGAAAAAAGAAAAATATTT
Salix_purpurea       AAAATGGTTTTCTAACTCTAACAATTTTTAAAGAAAAAAGAAAAATATTT
Salix_suchowensis    AAAATGGTTTTCTAACTCTAACAATTTTTAAAGAAAAAAGAAAAATATTT
Trifolium_aureum     ATCGTTTTTTTCTAGTTCGTAAAGTTTTAAATGAAAGAAAAAAATGGTTT
Trifolium_boissieri  ATCGTTTTTTTCTAGTTCAAAAAGTTTTAAATGAAAGAAAAAAATGGTTT
Viola_seoulensis     AAAAAAGTTTTCTGAGTTTAACAATTTTAAAAGAAAAA------------

Catha_edulis         CTAACTTTAACAAAATCAAAAGAAAGGAAAAAAAGAGTTATCAAAAAAAG
Euonymus_japonicus   TTCAATTTCACAAAATCAAAAGAAAGGAAAAAAACAGTTATCAAAAAAAG
Glycine_canescens    CTAACTATC------TTAATAGAAAAAGCAAAAAGGATTAGCAAAAGTAT
Glycine_falcata      CTAACTATC------TTAATAGAAAAAGCAAAAAGGATTAGCAAAAGTAT
Hevea_brasiliensis   CTAAATTTC------TTAAAAGAAAAAAAAAACTGGATCATCAAAAACAT
Manihot_esculenta    CTAAATTTC------TCAAAAGAAAAAAAAAACTGGATCATACAAAACAT
Morus_indica         CTAAATGTC------TCAAAAGAAAGAAAAAAATGGGTTATTAAAAATAT
Morus_mongolica      CTAAATGTC------TCAAAAGAAAGAAAAAAATGGGTTATTAAAAATAT
Morus_notabilis      CTAAATGTC------TCAAAAGAAAGAAAAAAATGGGTTATTAAAAATAT
Populus_balsamifera  CTACATTTA------CCGAAAGAAACAAAAAACTGGTTCATCAAAGGTAT
Populus_euphratica   CTACATTTA------CCGAAAGAAACAAAAAACTGGTTCATCAAAGGTAT
Populus_fremontii    CTACATTTA------CCGAAAGAAACAAAAAACTGGTTCATCAAAGGTAT
Populus_tremula      CTACATTTA------CCGAAAGAAACAAAAAACTGGTTCATCAAAGGTAT
Populus_trichocarpa  CTACATTTA------CCGAAAGAAACAAAAAACTGGTTCATCAAAGGTAT
Prunus_persica       CTAAATGTC------TCAAAAGAAACAAAAAAACGGATCATTAAAAGCAT
Prunus_yedoensis     CTAAATGTC------TCAAAAGAAACAAAAAAATGGATCATTAAAAGCAT
Prunus_maximowiczii  CTAAATGTC------TCAAAAGAAACAAAAAAATGGATCATTAAAAGCAT
Prunus_mume          CTAAATGTC------TCAAAAGAAACAAAAAAATGGATCATTAAAAGCAT
Prunus_padus         CTAAATGTC------TCAAAAGAAACAAAAAAATGGATCATTAAAAGTAT
Ricinus_communis     CTAAATTTA------TCAAAAGAAAAAGCAAACTGGGTCATCCAAAACTC
Salix_interior       CTACATTTA------CCTAAAGAAACAAAAAACTGGTTCATCAAAAGTAT
Salix_purpurea       CTACATTTA------CCGAAAGAAACAAAAAACTGGTTCATCAAAAGTAT
Salix_suchowensis    CTACATTTA------CCGAAAGAAACAAAAAACTGGTTCATCAAAAGTAT
Trifolium_aureum     CGAACCTTG-----------------------------------------
Trifolium_boissieri  CGAACCTTG-----------------------------------------
Viola_seoulensis     --------------------------------------------------

Catha_edulis         TCCATTTTTCTTTTTAAAAGAACAAATAAAAGAACTAATC----------
Euonymus_japonicus   TCCATTTTTTTTTTTTAAAGAACAAATAAAAGAACTAATC----------
Glycine_canescens    TATTGAAAGTATTCTTAAAAGTATTTTCAAAAGTATTCTAGGCCTAACGA
Glycine_falcata      TATTGAAAGTATTCTTAAAAGTATTTTCAAAAGTATTCTAGGCCTAACGA
Hevea_brasiliensis   T------TTTTTTCGAAAAGAAATAATAAACAACCTTTCA---------A
Manihot_esculenta    T------TTTTTTCGAAAAGAAATAATAAACAACCTTTCA---------A
Morus_indica         T------GTATTTCTAAAAAAAATAATAAAAGAACTTTCA----------
Morus_mongolica      T------GTATTTCTAAAAAAAATAATAAAAGAACTTTCA----------
Morus_notabilis      T------GTATTTCTAAAAAAAATAATAAAAGAACTTTCA----------
Populus_balsamifera  T------CTATTTCTAAAAGAAATAATAAATAAATTTTCA---------A
Populus_euphratica   T------CTATTTCTAAAAGAAATAATAAATAAATTTTCA---------A
Populus_fremontii    T------CTATTTCTAAAAGAAATAATAAATAAATTTTCA---------A
Populus_tremula      T------CTATTTCTAAAAGAAATAATAAATAAATTTTCA---------A
Populus_trichocarpa  T------CTATTTCTAAAAGAAATAATAAATAAATTTTCA---------A
Prunus_persica       T------CTGTTTATAAAAGAAATAATAAAAGAACTCTCA----------
Prunus_yedoensis     T------CTGTTTATAAAAGAAATAATAAAAGAACTCTCA----------
Prunus_maximowiczii  T------CTTTTTATAAAAGAAATAATAAAAGAACTCTCA----------
Prunus_mume          T------CTGTTTATAAAAGAAATAATAAAAGAACTCTCA----------
Prunus_padus         T------CTGTTTATAAAAGAAATAATAAAAGAACTCTCA----------
Ricinus_communis     T------TTTTTTCGAAAAGACATAATAAACAAAATAAACAAATTTGAAA
Salix_interior       T------CTATTTCTAAAAGAAATAATATCA------------------A
Salix_purpurea       T------CTATTTGTAAAAGAAATAATATCA------------------A
Salix_suchowensis    T------CTATTTGTAAAAGAAATAATATCA------------------A
Trifolium_aureum     --------------------------------------------------
Trifolium_boissieri  --------------------------------------------------
Viola_seoulensis     -------------------------ATAAATAAACTTTCA----------

Catha_edulis         -----------------ACTATTCTATTAGTATTTAGCGGATTA------
Euonymus_japonicus   -----------------ACTATTATATTAGTATTTAGCGGATTA------
Glycine_canescens    AAATAAAACAATTTTTCAAATTTCTATTTATTAAATTAAAATTCAAAAAG
Glycine_falcata      AAATAAAACAATTTTTCAAATTTCTATTTATTAAATTGAAATTCAAAAAG
Hevea_brasiliensis   AATCAAAAAGAAAT---CCAATTCTATTA------TCTGGATTTAGAGAA
Manihot_esculenta    AATCAAAAAGAAAT---CCAATTCTATTA------TCTGGATTTAAAGAA
Morus_indica         -----AAAATGAAC---CCAATTCTATTA------GTTGGATTAAGAGAA
Morus_mongolica      -----AAAATGAAC---CCAATTCTATTA------GTTGGATTAAGAGAA
Morus_notabilis      -----AAAATGAAC---CCAATTCTATTA------GTTGGATTAAGAGAA
Populus_balsamifera  AATCAAAAAGAAAT---CCAATTCTATTA------TTTGGATTTAGAGAA
Populus_euphratica   AATCAAAAAGAAAT---CCAATTCTATTA------TTTGGATTTAGAGAA
Populus_fremontii    AATCAAAAAGAAAT---CCAATTCTATTA------TTTGGATTTAGAGAA
Populus_tremula      AATCAAAAAGAAAT---CCAATTCTATTA------TTTGGATTTAGAGAA
Populus_trichocarpa  AATCAAAAAGAAAT---CCAATTCTATTA------TTTGGATTTAGAGAA
Prunus_persica       -----AAAATAAAC---CCAATTATATTATTTGGATTTGGATTGAGAGAA
Prunus_yedoensis     -----AAAATAAAC---CCAATTATATTATTTGGATTTGGATTGAGAGAA
Prunus_maximowiczii  -----AAAATAAAC---CCAATTATATTATTTGGATTTGGATTGAGAGAA
Prunus_mume          -----AAAATAAAC---CCAATTATATTATTTGGATTTGGATTGAGAGAA
Prunus_padus         -----AAAATAAAC---CCAATTACATTATTTGGATTTGGATTGAGAGAA
Ricinus_communis     AATCAAAAAGAAAC---CGAATTCTATTA------TCTGGAGTTAAAGAA
Salix_interior       AATCAAAAAGAAAT---CCGATTCTATTA------TTTGGATTTAGAGAA
Salix_purpurea       AATCAAAAAGAAAT---CCGATTCTATTA------TTTGGATTTAGAGAA
Salix_suchowensis    AATCAAAAAGAAAT---CCGATTCTATTA------TTTGGATTTAGAGAA
Trifolium_aureum     -----------------------------------------TTAAAAAAA
Trifolium_boissieri  -----------------------------------------TTAAAAAAA
Viola_seoulensis     -----AAATCAAAAAGCCCACTA------------TTTGGATTTAGAGAA

Catha_edulis         ---------GATGAATTGAATGAAACTAAAAAAGAT------TTTATAAC
Euonymus_japonicus   ---------GATGAATTGAATGAAACTAAAAAAGAT------TTTATAAC
Glycine_canescens    ATA------GATGAATTGAACGAAAGCAAAAAAGATTCAACAATTTATAA
Glycine_falcata      ATA------GATGAATTGAACGAAAGCAAAAAAGATTCAACAATTTATAA
Hevea_brasiliensis   GTA------TATGAATTGAATGAACCTAAAAAAGAAAAAGATTCGATAAT
Manihot_esculenta    GTA------TATGAATTGAATGAACCTAAAAAAGAAAAAGATTCGATAAT
Morus_indica         ATAGAACTATATGAATTGAGTGAAAGCAAAAAAGAAAAAAATTTGATAAT
Morus_mongolica      ATAGAACTATATGAATTGAGTGAAAGCAAAAAAGAAAAAAATTTGATAAT
Morus_notabilis      ATAGAACTATATGAATTGAGTGAAAGCAAAAAAGAAAAAAATTTGATAAT
Populus_balsamifera  GTA------TATGAATTAAATCAAACTAAAAACGAAAAAAATTCACCAAT
Populus_euphratica   GTA------TATGAATTAAATGAAACTAAAAACGAAAAAAATTCACCAAT
Populus_fremontii    GTA------TATGAATTAAATGAAACTAAAAACGAAAAAAATTCACCAAT
Populus_tremula      GTA------TATGAATTAAATGAAACTAAAAACGAAAAAAATTCACCAAT
Populus_trichocarpa  GTA------TATGAATTAAATGAAACTAAAAACGAAAAAAATTCACCAAT
Prunus_persica       ATAGAAGTATATGAATTGAGTGAAACTAAAAAAGATTCG------ATAAT
Prunus_yedoensis     ATAGAAGTATATGAATTGAGTGAAACTAAAAAAGATTCG------ATAAT
Prunus_maximowiczii  ATAGAAGTATATGAATTGAGTGAAACGAAAAAAGATTCG------ATAAT
Prunus_mume          ATAGAAGTATATGAATTGAGTGAAACTAAAAAAGATTCG------ATAAT
Prunus_padus         ATAGAAGTATATGAATTGAGTGAAACTAAAAAAGATTCG------ATAAT
Ricinus_communis     GTA------TATGAATTGAATGCAACTAAAAAAGAAAAAGATTCGCTAAT
Salix_interior       GTA------TCTGAATTAAATGAAACTAAAAACGAAAAAGATTCAGCAAT
Salix_purpurea       GTA------TCTGAATTAAATGAAACTAAAAACGAAAAAGATTCACCAAT
Salix_suchowensis    GTA------TCTGAATTAAATGAAACTAAAAACGAAAAAGATTCACCAAT
Trifolium_aureum     ATA------GATAAATTGAGTGAAAGCAAAAAAATTTCAACAATCAGTAA
Trifolium_boissieri  ATA------GATAAATTGAGTGAAAGCAAAAAAATTTCAACAATCAGTAA
Viola_seoulensis     ATA------TATGAATTGAATGAAACTAAAAACGAAAAAGATTTGACAAC

Catha_edulis         C------AATAAAAGGACGATTCATGAATCCGCGATTCAAATTATACCTA
Euonymus_japonicus   T------AATAAAAAGACTATTCATGAATCCGCGATTCAAATTATACCTA
Glycine_canescens    G------AATAATCCAATGATTTCTGAAACAACCATTTCAATTCAATCGA
Glycine_falcata      G------AATAATCCAATGATTTCTGAAACAACCATTTCAATTCAATCGA
Hevea_brasiliensis   CAATAACAATAATGAGACGATTAAAAAATTATCCATCCCAATTCGATCTA
Manihot_esculenta    CAATAACAATAATGGGACGATTCAAAAATTATCCACCCCAATTCGATCTA
Morus_indica         C------GATAACGAGCTAATTCATGAACCGTCCATTAACATTCAATCTA
Morus_mongolica      C------GATAACGAGCTAATTCATGAACCGTCCATTAACATTCAATCTA
Morus_notabilis      C------GATAACGAGCTAATTCATGAACCGTCCATTAACATTCAATCTA
Populus_balsamifera  C------AATAATCGGACTATTCATAAATTTTCCACTTCAATTCGATCTA
Populus_euphratica   C------AATAATCGGACTATTCATAAATTTTCCACTTCAATTCGATCTA
Populus_fremontii    C------AATAATCGGACTATTCATAAATTTTCCACTTCAATTCGATCTA
Populus_tremula      C------AATAATCGGACTATTCATAAATTTTCCACTTCAATTCGATCTA
Populus_trichocarpa  C------AATAATCGGACTATTCATAAATTTTCCACTTCAATTCGATCTA
Prunus_persica       T------GGTAATCGGATGATTCATGAATCGTCGATTCAAATTATATCTC
Prunus_yedoensis     T------GGTAATGGGATGATTCATGAATCATCGATTCAAATTATATCTC
Prunus_maximowiczii  T------GGTAATGGGATGATTCATGAATCGTCGATTCAAATTATATCTC
Prunus_mume          T------GGTAATCGGATGATTCATGAATCGTCGATTCAAATTATATCTC
Prunus_padus         T------GGTAATCGGATGATTCCTGAATCGTCGATTCAAATTATATCTC
Ricinus_communis     CAATAAGAATAATCGGGCGAGTCAGAAAATGTCCACCTCAACGCGATCTA
Salix_interior       C------ACTAATCGGACTATTCATAAATTTTCAACTTCAATTCGATCTA
Salix_purpurea       C------ACTAATGGGACTATTCATAAATTTTCCACTTCAATTCGATCTA
Salix_suchowensis    C------ACTAATGGGACTATTCATAAATTTTCCACTTCAATTCGATCTA
Trifolium_aureum     G------AATAATCCAATCATTGAGGAATCACCGGTTATAATCCAATCGA
Trifolium_boissieri  G------AATAATCCAATCATTGAGGAATCACCCGTTATAATTCAATCGA
Viola_seoulensis     C------GTTACTCAAACGAACCATAAAAGGTCCATTCCA------ACTA

Catha_edulis         TGGGTTGGACAAATTCTTCACTG------GCCGAAACAAGAATGCAAGAT
Euonymus_japonicus   TGGATTGGACAAATTCTTCACTG------GCCGAAGCAAGAATGCAAGAT
Glycine_canescens    TAAATTCAGTAAATTGTTCATTG------AAAAAAAAAAAAATAAAGGAT
Glycine_falcata      TAAATTCAGTAAATTGTTCATTG------AAAAAAAAAAAAATAAAGGAT
Hevea_brasiliensis   TGACTTGGACAAATTATTCACTG------ACAGAAAAAAAAATGAAAGAT
Manihot_esculenta    TGGCTTGGACAAATTATTCACTG------ACAGAAAAAAAAATGAAAGAT
Morus_indica         CAAATTGGACAACTTTTTCATTA------ACAAAAAAAAAAATACAAGAT
Morus_mongolica      CAAATTGGACAACTTTTTCATTA------ACAAAAAAAAAAATACAAGAT
Morus_notabilis      CAAATTGGACAACTTTTTCATTA------ACAAAAAAAAAAATACAAGAT
Populus_balsamifera  TGGATTGGATAAACTATTCACTG------ACAGAAAAAAAAATGAAAGAT
Populus_euphratica   TGGATTGGATAAACTATTCACTG------ACAGAAAAAAAAATGAAAGAT
Populus_fremontii    TGGATTGGATAAACTATTCACTG------ACAGAAAAAAAAATGAAAGAT
Populus_tremula      TGGATTGGATAAACTATTCACTG------ACAGAAAAAAAAATGAAAGAT
Populus_trichocarpa  TGGATTGGATAAACTATTCACTG------ACAGAAAAAAAAATGAAAGAT
Prunus_persica       AGGGTTGGACAAACTATTCATTA------ACAGAAAAAAAAATGCAAGAT
Prunus_yedoensis     AGGGTTGGACAAATTATTCATTA------ACAGAAAAAAAAATGCAAGAT
Prunus_maximowiczii  AGGGTTGGACAAATTATTCATTA------ACAGAAAAAAAAATGCAAGAT
Prunus_mume          AGGGTTGGACAAATTATTCATTA------ACAGAAAAAAAAATTCAAGAT
Prunus_padus         AGGGTTGGACAAATTATTCATTA------ACAGAAAAAAAAATGCAAGAT
Ricinus_communis     TGGTTTGGACAAATTTTTCACTG------ACAGAAAAAAAAATGAAAGAT
Salix_interior       TGGATTGGATAAACTATTCACTG------ACAGAAAAAAAAATGAAAGAT
Salix_purpurea       TGGATTGGATAAACTATTCACTG------ACAGAAAAAAAAATGAAAGAT
Salix_suchowensis    TGGATTGGATAAACTATTCACTG------ACAGAAAAAAAAATGAAAGAT
Trifolium_aureum     TTAATTGGACAAATTCTTCATTCACAGACACAGAAAAAGGGATAAAAGAT
Trifolium_boissieri  TTAATTGGACAAATTCTTCATTCACAGACACAGAAAAAAGGATAAAAGAT
Viola_seoulensis     TGGATTGGATAAATCATTCATTG------AAAAAAAAAAAAATGAAAGAT

Catha_edulis         TTGACTAATAAAAAAAGGACAATCATAAATCAAATAAAAAAAAAAAAAAA
Euonymus_japonicus   TTGACTAATAAAAAAAGGACAATCATAAATCAAATAAAAAAAAAAAAA--
Glycine_canescens    ATTAATGCTAAAAAAAAAGCAGTTATAAAAAAAATTGAAAAAATT-----
Glycine_falcata      ATTAATGCTAAAAGAAAAGCAGTTATAAAAAAAATTGAAAAAATT-----
Hevea_brasiliensis   CTTTCTGCTAGAAGAAAGATAATCATAAATCAAATAGAAAAAATTACAAA
Manihot_esculenta    CTTTCTGCTAGAAGAAAGATAATCATAAATCAAATAGAAAAAATTAAAAA
Morus_indica         CTAACTAATAGAACAAACACAACCATAAATCAAATACAAAAAATTTCAAA
Morus_mongolica      CTAACTAATAGAACAAACACAACCATAAATCAAATACAAAAAATTTCAAA
Morus_notabilis      CTAACTAATAGAACAAACACAACCATAAATCAAATACAAAAAATTTCAAA
Populus_balsamifera  CTGAATGCCAGAACAAAGACAATAAGAAATCAAATAGAAAAAATTACAAA
Populus_euphratica   CTGAATGCCAGAACAAAGACAATAAGAAATCAAATAGAAAAAATTACAAA
Populus_fremontii    CTGAATGCCAGAACAAAGACAATAAGAAATCAAATAGAAAAAATTACAAA
Populus_tremula      CTGAATGCCAGAACAAAGACAATAAGAAATCAAATAGAAAAAATTACAAA
Populus_trichocarpa  CTGAATGCCAGAACAAAGACAATAAGAAATCAAATAGAAAAAATTACAAA
Prunus_persica       CTAACTGATAGAACAAATACAATCATAAATCAAATAGAAAAAATTACAAA
Prunus_yedoensis     CTAACTGATAGAACAAATACAATAATAAATCAAATAGAAAAAATTACAAA
Prunus_maximowiczii  CTAACTGATAGAACAAATACAATAATAAATCAAATAGAAAAAATTACAAA
Prunus_mume          CTAACTGATAGAACAAATACAATCATAAATCAAATAGAAAAAATTACAAA
Prunus_padus         CTAACTGATAGAACAAATACAATCATAAATCAAATAGAAAAAATTACAAA
Ricinus_communis     CTTTCTGCTAGACGAAAGATAATCTTAAATCAAATAGAAAAAATTTCAAA
Salix_interior       CTGAATGCCAGAACAAAAACAATAAGAAATCAAATAGAAAAAATTACAAA
Salix_purpurea       CTGAATGCCAGAACAAAGACAATAAGAAATCAAATAGAAAAAATTACAAA
Salix_suchowensis    CTGAATGCCAGAACAAAGACAATAAGAAATCAAATAGAAAAAATTACAAA
Trifolium_aureum     CTTAATGTTAAAACAAAGACAATCATAAAACAAATAGAAAAAATGACAGA
Trifolium_boissieri  CTTAATGTTAAAACAAAGACAATCATAAAACAAATAGAAAAAATGACAGA
Viola_seoulensis     CTGAATGTCAGAACAAAGACAATCAGAAATCAAATAGAAAAAATTACAAA

Catha_edulis         AGAGAAGAAA---------GTGATCTCAAAGAAAAAAAAA------AGTC
Euonymus_japonicus   -GAGAAGAAA---------GTGATCTTAAAGAAAAAAAAG------AGTC
Glycine_canescens    ----AAAAAAAGAGGGTTTGTAATTTCAGAGACAAATATT------CATT
Glycine_falcata      ----AAAAAAAGAGGGTTTGTAATTTCAGAGACAAATATT------CATT
Hevea_brasiliensis   AGAAAAGGAAAAAAAAATGAGAACCCCGGAAATAAATATTAGTCCTAACA
Manihot_esculenta    AGAAAAGGAAAAAAAAATTAGAACCTCGGAAATAAATATAAATATTAGTC
Morus_indica         AGACAACAAAAAAGGATTTCTAAGTCCACATATAAATATT------AGTT
Morus_mongolica      AGACAACAAAAAAGGATTTCTAAGTCCACATATAAATATT------AGTT
Morus_notabilis      AGACAACAAAAAAGGATTTATAAGTCCACATATAAATATT------AGTT
Populus_balsamifera  AGAAAAGAAAAAACGATTTCTAATCTCAGAAAGAAATATT------AGTC
Populus_euphratica   AGAAAAGAAAAAACGATTTCTAATCTCAGAAAGAAATATT------AGTC
Populus_fremontii    AGAAAAGAAAAAACGATTTCTAATCTCAGAAAGAAATATT------AGTC
Populus_tremula      AGAAAAGAAAAAACGATTTCTAATCTCAGAAAGAAATATT------AGTT
Populus_trichocarpa  AGAAAAGAAAAAACGATTTCTAATCTCAGAAAGAAATATT------AGTC
Prunus_persica       AGAAAATAAAAAAGGA------ACTCCAGATATAAATTTT------AGTT
Prunus_yedoensis     AGAAAATAAAAAAAGA------ACTCCAGATATAAATTTT------AGTT
Prunus_maximowiczii  AGAAAATAAAAAA------GTAACTCCAGATATAAATTTT------AGTT
Prunus_mume          AGAAAATAAAAAAGGA------ATTCCAGATATAAATTTT------AGTT
Prunus_padus         AGAAAATAAAAAAGGATTTATAACTCCAGATATAAATTTT------AGTT
Ricinus_communis     AGAAAAGGAAAAAAAAATTATAACCTCGGAGATAAATATT------AGTC
Salix_interior       AGAAAAGAAAAAACGATTTCTAATCTCAGAAAGAAATATT------AGTC
Salix_purpurea       AGAAAAGAAAAAACGATTTCTAATCTCAGAAAGAAATATT------AGTC
Salix_suchowensis    AGAAAAGAAAAAACGATTTCTAATCTCAGAAAGAAATATT------AGTC
Trifolium_aureum     AGAAAAAAAAGAGGGGATTATAACTTCAGAGATCAATTTG------AATT
Trifolium_boissieri  AAAAAAAAAAGAGGGGATTATAACTTCAGAGATCAATTTG------AATT
Viola_seoulensis     AGAAAAGAAAAAAGGTGTTATAATTTCAAAGATAAATATT------AATC

Catha_edulis         CTAACAAAATAACTTATGGTACGAAA------AGATTCGGATCATTAAAA
Euonymus_japonicus   CTAACAAAATAACTTATGGTACGAAA------AGATTCGGATCATTAAAA
Glycine_canescens    CGAACAAAACAACTTATGATAGGAAA------AGGGTAGAATTAGAAAAA
Glycine_falcata      CGAACAAAACAACTTATGATAGGAAA------AGGGTAGAATTAGAAAAA
Hevea_brasiliensis   AAAACAAAATAAGTTATAATGCTAAA------AAATTAAAATCATCAAAA
Manihot_esculenta    CTAACAAAATAAGTTATAATGCTAAA------AAATTAAAATCATCAAAA
Morus_indica         CTAATAAAATGAGTTATAATGATAAA------AGATTGGAATTACCAAAA
Morus_mongolica      CTAATAAAATGAGTTATAATGATAAA------AGATTGGAATCACCAAAA
Morus_notabilis      CTAACAAAATGAGTTATAATGATAAA------AGATTGGAATCACCAAAA
Populus_balsamifera  CTAACAAACTAAGTTATAATGCTAAAAGATTAAAATTAAAATCATCAAAA
Populus_euphratica   CTAACAAACTAAGTTATAATGCTAAAAGATTCAAATTAAAATCATCAAAA
Populus_fremontii    CTAACAAACTAAGTTATAATGCTAAAAGATTAAAATTAAAATCATCAAAA
Populus_tremula      CTAACAAACTAAGTTATAATGCTAAAAGATTAAAATTAAAATCATCAAAA
Populus_trichocarpa  CTAACAAACTAAGTTATAATGCTAAAAGATTAAAATTAAAATCATCAAAA
Prunus_persica       CTAACAAAATAAGTTATGATGATAAA------GGATCAGAATCACAAAAA
Prunus_yedoensis     CTAACAAAATAAGTTATGATAATAAA------GGATCAGAATCACAAAAA
Prunus_maximowiczii  CTAACAAAATAAGTTATGATAATAAA------GTATCAGAATCACAAAAA
Prunus_mume          CTAACAAAATAAGTTATGATGATAAA------GGATCAGAATCACAAAAA
Prunus_padus         CTAACAAAATAAGTTATGATGATAAA------AGATCAGAATCACAAAAA
Ricinus_communis     CTAACAAAATAAGTTATAATGCTAAAACATTAAAATTAAAATCATCAAAA
Salix_interior       CTAACAAACTAAGTTATAATGCTAAACAATTAAAATTAAAATCATCAAAA
Salix_purpurea       CTAACAAACTAAGTTATAATGCTAAACGATTAAAATTAAAATCATCAAAA
Salix_suchowensis    CTAACAAACTAAGTTATAATGCTAAACGATTAAAATTAAAATCATCAAAA
Trifolium_aureum     TGAACAAAACTACATATGATGCTAAA------AGATTAGAATTACAAAAA
Trifolium_boissieri  TGAACAAAACTACATATGATGCTAAA------AGATTAGAATTACAAAAA
Viola_seoulensis     GTAACAAACTAAGTTCCAATGCTAAA------AGCTTAAAATCATTAAAA

Catha_edulis         ---------AAGATACTA---AAAAGAAGAAATGCTCGAGTAGTCCGTAA
Euonymus_japonicus   ---------AAGATACTA---AAAAGAAGAAATGCTCGAGTAGTCCGTAA
Glycine_canescens    AAAAAATGGCAGATATTACAAAGAAGAAGAAATGCTCGATTAACTCGTAA
Glycine_falcata      AAAAAATGGCAGATATTACAAAGAAGAAGAAATGCTCGATTAACTCGTAA
Hevea_brasiliensis   AATATTTCGCAGATAGTA---AAAAGAAGAAATGTTCGATTAGCGCGTAA
Manihot_esculenta    AAGATTTCGCAGATAGTA---AAAAAAAGAAATGCTCGATTGGCGCATAA
Morus_indica         AATATTTTGCAGCTATTA---AAAAGAAGAAATGTTCGACTAATCCGTAA
Morus_mongolica      AATATTTTGCAGCTATTA---AAAAGAAGAAATGTTCGACTAATCCGTAA
Morus_notabilis      AATATTTTGCAGCTATTA---AAAAGAAGAAATGTTCGACTAATCCGTAA
Populus_balsamifera  AATATTTTACAGATATTA---AAAAGAAACAATGCTCAATTAGTCCGTAA
Populus_euphratica   AATATTTTACAGATATTA---AAAAGAAACAATGCTCAATTAGTCCGTAA
Populus_fremontii    AATATTTTACAGATATTA---AAAAGAAACAATGCTCAATTAGTCCGTAA
Populus_tremula      AATATTTTACAGATATTA---AAAAGAAACAATGCTCAATTAGTCCGTAA
Populus_trichocarpa  AATATTTTACAGATATTA---AAAAGAAACAATGCTCAATTAGTCCGTAA
Prunus_persica       AATATTTGGCAGATATTA---AAAAGACAAAATGTTAGATTAACCCGTAA
Prunus_yedoensis     AATATTTGGCAGATATTA---AAAAGACAAAATGTTAGATTAATCCGTAA
Prunus_maximowiczii  AATATTTGGCAGATATTA---AAAAGACAAAATGTTAGATTAATCCGTAA
Prunus_mume          AATATTTGGCGGATATTA---AAAAGACAAAATGTTAGATTAATCCGTAA
Prunus_padus         AATATTTGGCAGATATTA---AAAAGGCAAAATGTTAGATTAATCCTTAA
Ricinus_communis     AATATTTCACAGATATTA---AAAAGAAGAAATGCGCAATTAGCGCATAA
Salix_interior       AATATTTTACAGATATTA---AAAAGAAACAATGCTCAATTAGTCCGTAA
Salix_purpurea       AATATTTTACAGATATTA---AAAAGAAACAATGCTCAATTAGTCCGTAA
Salix_suchowensis    AATATTTTACAGATATTA---AAAAGAAACAATGCTCAATTAGTCCGTAA
Trifolium_aureum     AATATTTTGCAAATATTA---CAAAGAAGAAATGTTCGATTAATCCGTAA
Trifolium_boissieri  AATATTTTTCAAATATTA---GAAAGAAGAAATGTTCGATTAATCCGTAA
Viola_seoulensis     AATATTTCGCGGATATTA---CAGCGAAGCAATGCTCAATTAGTGCATAA

Catha_edulis         ATTCTATTATTTTAGAAAAATTTTTATTGAGAAAATATACATAGATATCT
Euonymus_japonicus   ATTCCATTTTTTAAAAAAAAAAAATATTGAGAAAATATACATAGATATCT
Glycine_canescens    ATCACATTCTTTTTTTAAATTTTTCATGAAAAGGATATACAGAGATATCT
Glycine_falcata      ATCACATTCTTTTTTTAAATTTTTCATGAAAAGGATATACAGAGATATCT
Hevea_brasiliensis   ATTCCATTTTTTTATAAAAATTTTGATTGAAAAGATATACATAGATATCT
Manihot_esculenta    ATTCCATTTTTTTATAAAAATTTTGATTGAAAGGATATACATAGATATCT
Morus_indica         ATCAAATTATTTTATAAAATTTTTCATTGAAAGAATATATAGAAATATAT
Morus_mongolica      ATCAAATTATTTTATAAAATTTTTCATTGAAAGAATATATAGAAATATAT
Morus_notabilis      ATCAAATTATTTTATAAAATTTTTCATTGAAAGAATATATAGAAATATCT
Populus_balsamifera  ATCATATTTTTTTATCAAAATTTTGATTGAAAAGATATATATAGATATCC
Populus_euphratica   ATCATATTTTTTTATCAAAATTTTGATTGAAAAGATATATATAGATATCC
Populus_fremontii    ATCATATTTTTTTATCAAAATTTTGATTGAAAAGATATATATAGATATCC
Populus_tremula      ATCATATTTTTTTATCAAAATTTTGATTGAAAAGATATATATAGATATCC
Populus_trichocarpa  ATCATATTTTTTTATCAAAATTTTGATTGAAAAGATATATATAGATATCC
Prunus_persica       GTCACATTATTTTATAAAATATTTCATTGAAAGGATATACATAGATATCT
Prunus_yedoensis     GTCACATTATTTTATAAAATATTTCATTGAAAGGATATACATAGATATCT
Prunus_maximowiczii  GTCACATTATTTTATAAAATATTTCATTGAAAGGATATACATAGATATCT
Prunus_mume          GTCACATTATTTTATAAAATATTTCATTGAAAGGATATACATAGATATCT
Prunus_padus         GTCACATTATTTTATAAAATATTTCATTGAAAGGATATACATAGATATCT
Ricinus_communis     ATTCCATTTTTTTATAAAAATTTTGATTGAAAGGATATACATAGATATCT
Salix_interior       ATCCTATTTTTTTATAAAAATTTTGATTGAAAAGATATATATAGATATCC
Salix_purpurea       ATCATATTTTTTTATAAAAATTTTGATTGAAAAGATATATATAGATATCC
Salix_suchowensis    ATCATATTTTTTTATAAAAATTTTGATTGAAAAGATATATATAGATATCC
Trifolium_aureum     ATCCTATTCTTTTTTCAAATTTTTCATGGAAAGAGTATACATGGATATCC
Trifolium_boissieri  ATCCTATTCTTTTTTCAAATTTTTCATAGAAAGAGTATACATAGATATCC
Viola_seoulensis     ATCATCTTTTTTTACCAAAATTTTGATTGAAAGAATATATATAAATATTC

Catha_edulis         TTCTATCTATCATTCAA---------------------ATTCCCAAAATC
Euonymus_japonicus   TTCTATCTATCATTCAA---------------------ATTCTCAGAATC
Glycine_canescens    TTCTATATATAAGTTGT---------------------ATTCCGAGGATC
Glycine_falcata      TTCTATATATCAGTTGT---------------------ATTCCGAGGATC
Hevea_brasiliensis   TTTTAGGTATCATTAAT---------------------ATTCCAAGGATC
Manihot_esculenta    TTTTAGGTATCATTAATATTCCTTTAGGTATCATTAATATTCCAAGGATC
Morus_indica         TTTTATTTATCAGTAAT---------------------ATTCCTAAAATA
Morus_mongolica      TTTTATTTATCAGTAAT---------------------ATTCCTAAAATA
Morus_notabilis      TTTTATTTATCATTAAT---------------------ATTCCTAGAATA
Populus_balsamifera  TTATAGCTATTATTAAT---------------------ATTCCGAGGATC
Populus_euphratica   TTCTAGCTATCATTAAT---------------------ATTCCGAGGATC
Populus_fremontii    TTCTAGCTATTATTAAT---------------------ATTCCGAGGATC
Populus_tremula      TTCTAGCTATCATTAAT---------------------ATTCCGAGGATC
Populus_trichocarpa  TTCTAGCTATAATTAAT---------------------ATTCCGAGGATC
Prunus_persica       TTCTATGTATCATTAAT---------------------ATTCCTAGCATC
Prunus_yedoensis     TTCTATGTATCATTAAT---------------------ATTCCTAGCATC
Prunus_maximowiczii  TTCTATGTATCATTAAT---------------------ATTCCTAGCATC
Prunus_mume          TTCTATGTATCATTAAT---------------------ATTCCTAGCATC
Prunus_padus         TTCTATGTATCATTAAT---------------------ATTCCTAGCATC
Ricinus_communis     TTTTAGGTATCATTAAT---------------------ATTCCGAGGATC
Salix_interior       TTCTAGCTATCATTAAT---------------------ATTCCGAGGATC
Salix_purpurea       TTCTAGCTATCATTAAT---------------------ATTCCGAGGATC
Salix_suchowensis    TTCTAGCTATCATTAAT---------------------ATTCCGAGGATC
Trifolium_aureum     TTTTATATATCATTAGT---------------------ATTTCTAGGATC
Trifolium_boissieri  TTTTATATATCATTAGT---------------------ATTTCTAGGATC
Viola_seoulensis     TTCTAGTTATCATTAAG---------------------ATTCTGAGGATT

Catha_edulis         AATGCAGAACTT---------TTTCTTGAATCAGCTAGAAACCTTATTGA
Euonymus_japonicus   AATGCAGAACTT---------TTTCTTGAATCAGCTAGAAATCTTATTGA
Glycine_canescens    AATATACAACTT---------TTTCTTGAATTAACAAAAAAATTGTTAAA
Glycine_falcata      AATATACAACTT---------TTTCTTGAATTAACAAAAAAATTGTTAAA
Hevea_brasiliensis   AATGCACAGCTT---------TTTCTTAAATCAACAAAAAAAATTATTAC
Manihot_esculenta    AATGCACAACTT---------TTTCTTGAATCAACAAAAAAAATTATTAC
Morus_indica         AATGCACAACTTTTTTTTTATTTTTTTGAATCATTAAAAAAAATTGTTAA
Morus_mongolica      AATGCACAACTTTTTTTTTATTTTTTTGAATCATTAAAAAAAATTGTTAA
Morus_notabilis      AATGCACAACTTTTTTTTTATTTTTTTGAATCATTAAAAAAAATTGTTAA
Populus_balsamifera  AATGTACAGTTT---------TTTCTTGAATCACCAAGAAAAATGATTAA
Populus_euphratica   AATGTACAGTTT---------TTTCTTGAATCACCAAGAAAAATGATTAA
Populus_fremontii    AATGTACAGTTT---------TTTCTTGAATCACCAAGAAAAATGATTAA
Populus_tremula      AATGTACAGTTT---------TTTCTTGAATCACCAAGAAAAATGATTAA
Populus_trichocarpa  AATGTACAGTTT---------TTTCTTGAATCACCAAGAAAAATGATTAA
Prunus_persica       AATACACAACTT---------TTTCTTGAATCAACAAAAAAAATTATTTA
Prunus_yedoensis     AATACACAACTT---------TTTCTTGAATCAACAAAAAAAATTATTAA
Prunus_maximowiczii  AATACACAACTT---------TTTCTTGAATCAACAAAAAAAATTATTAA
Prunus_mume          AATACACAACTT---------TTTCTTGAATCAACAAAAAAAATTATTTA
Prunus_padus         AATACAAAACTT---------TTTCTTGAATCAACAAAAAAAATTATTAA
Ricinus_communis     AATGCACAGCTT---------TTTCTTGAATCAACAAAAAAAATTGTTAC
Salix_interior       AATGTACAGTTT---------TTTCATGAATCACCAAGAAAAATGATTAA
Salix_purpurea       AATGTACAGTTT---------TTTCGTGAATCACCAAGAAAAATGATTAC
Salix_suchowensis    AATGTACAGTTT---------TTTCGTGAATCACCAAGAAAAATGATTAC
Trifolium_aureum     CATAGACAACGTTTTCTTGATTTTCTTGAATCAACAAACAAAATTGTAAA
Trifolium_boissieri  CATAGACAACGTTTTCTTGATTTTCTTGAATCAACAAACAAAATAGTAAA
Viola_seoulensis     AATATACAGTTT---------TTTTTTGAATCAACAAGAAAAACTATTAA

Catha_edulis         CAAA------------------TACATC------TATAATAATGACGAAA
Euonymus_japonicus   CAAA------------------TACATT------TATAATAATGACGAAA
Glycine_canescens    TAAA------------------TCCATT------TATGATAATGAAGCAA
Glycine_falcata      TAAA------------------TCCATT------TATGATAATGAAGCAA
Hevea_brasiliensis   TAAA------------------TACATT------TACAATAATGAAGAAA
Manihot_esculenta    TAAA------------------TACATT------TACAATAATGAAGAAA
Morus_indica         TAAAACCAGTTCCTATAATAACTATATT------TACAATAATGAAAGAA
Morus_mongolica      TAAAACCAGTTCCTATAATAACTATATT------TACAATAATGAAAGAA
Morus_notabilis      TAAAACCAGTTCCTATAATAACTATATT------TACAATAATGAAAGAA
Populus_balsamifera  TAAA------------------TACATTTATATGTATAATAAAAAAGAAA
Populus_euphratica   TAAA------------------TACATTTATATGTATAATAAAAAAGAAA
Populus_fremontii    TAAA------------------TACATTTATATGTATAATAAAAAAGAAA
Populus_tremula      TAAA------------------TACATTTATATGTATAATAAAAAAGAAA
Populus_trichocarpa  TAAA------------------TACATTTATATGTATAATAAAAAAGAAA
Prunus_persica       TAAA------------------TACATT------AACGATAATGAAGCAA
Prunus_yedoensis     TAAA------------------TACATT------AACGATAATGAAGCAA
Prunus_maximowiczii  TAAA------------------TACATT------AACGATAATGAAGCAA
Prunus_mume          TAAA------------------TACATT------AACGATAATGAAGCAA
Prunus_padus         TAAA------------------TACATT------AACGATAATGAAGTAA
Ricinus_communis     TAAA------------------TACATT------TACAATAATGAAGAAA
Salix_interior       TAAA------------------TACATTTCTATGTATAATAAAAAAGAAA
Salix_purpurea       TAAA------------------TACATTTCTATGTATAATAAAAACGAAA
Salix_suchowensis    TAAA------------------TACATTTCTATGTATAATAAAAACGAAA
Trifolium_aureum     TGTA------------AATAAATCCATT------TCCAATAAAAAAAAAA
Trifolium_boissieri  TGTA------------GATAAATCCATT---------TCAAAAAAAAAAA
Viola_seoulensis     TAAA------------------TACATT------TACAACAATAAAGAAA

Catha_edulis         ATCAAGAAAAAGCTGATATTGATAAAGTAAATCAAAATACA---CTTCAC
Euonymus_japonicus   ATCACGAAAAAGCTGATATTGATAAAGTAAATCAAAACACA---ATTCAC
Glycine_canescens    ATGCCGAAAGA------ATTTATAAAACAAATCAAAGTATA---ATTCGC
Glycine_falcata      ATGCCGAAAGA------ATTTATAAAACAAATCAAAGTATA---ATTCGC
Hevea_brasiliensis   ATCAGAAAAAA------ATTGATAAAACAAATCAAAATACA---ATTCAC
Manihot_esculenta    ATCACAAAAAA------ATTGATAAAACAAATCAAACTACA---ATTCAC
Morus_indica         ATCAAGAAAAA------ATTGATAAAACAAATCAAAAGATA---ACGCAG
Morus_mongolica      ATCAAGAAAAA------ATTGATAAAACAAATCAAAAGATA---ACGCAG
Morus_notabilis      ATCAAGAAAAA------ATTGATAAAACAAATCAAAAGATA---ACGCAG
Populus_balsamifera  ATCACAAAAGA------ATTGATAAAACAAATAAAAATACACTAATTCAC
Populus_euphratica   ATAACAAAAGA------ATTGATAAAACAAATCAAAATACACTAATTCAC
Populus_fremontii    ATCACAAAAGA------ATTGATAAAACAAATCAAAATACACTAATTCAA
Populus_tremula      ATAACAAAAGA------ATTGATAAAACAAATCAAAATACACCAATTCAC
Populus_trichocarpa  ATCACAAAAGA------ATTGAGAAAACAAATCAAAATACACTAATTCAC
Prunus_persica       ATCACGAAAGA------ATTGATAAAACAAATCAAAGTGTA---ATTCCC
Prunus_yedoensis     ATCACGAAAGA------ATTGATAAAACAAATCAAAGTGTA---ATTCCC
Prunus_maximowiczii  ATCACGAAAGA------ATTGATAAAACAAATCAAAGTGTA---ATTCCC
Prunus_mume          ATCACGAAAGA------ATTGATAAAACAAATCAAAGTGTA---ATTCCC
Prunus_padus         ATCACGAAAGA------ATTGATAAAACAAATCAAAGTGTA---ATTCCC
Ricinus_communis     ATAAAAAAAAA------ATTGATAAAACAAACCAAAATACA---ATTCAC
Salix_interior       ATCACCAAAGA------ATTGATAAAACAAATCAAAATACATTAATTCAC
Salix_purpurea       ATCACCAAAGA------CTTGATAAAACAAATCAAAATACACTAATTCAC
Salix_suchowensis    ATCACCAAAGA------CTTGATAAAACAAATCAAAATACACTAATTCAC
Trifolium_aureum     ATGAAGAAAGA------GTTTATAAAACAAATCAAAGTATA---ATTCCA
Trifolium_boissieri  ATGAAGAAAGA------ATTTATAAAACAAATCAAAGTATA---ATTCCA
Viola_seoulensis     ATCCTAAAAGA------ATTGATAAAACAAATAAAAATCAA---ATTCAT

Catha_edulis         TTTATTTCGAATATAAAAAAGTCA------CTTACTAATATTATT-----
Euonymus_japonicus   TTTATTTTGAATATCAAAAAGTCA------CTTACTAATATTAGT-----
Glycine_canescens    TTTATTTCAATTTTACACAAATAT------TTTCATACTAGA--------
Glycine_falcata      TTTATTTCAATTTTACACAAATAT------TTTCATACTAGA--------
Hevea_brasiliensis   TTTATTTCGATTATAAAAAAGTCACGTAATAGTAATAATAGTAATGTTGT
Manihot_esculenta    TTTATTTCGATTATAAAAAAGTCATGTAATAGTAATGTTGTTGTTATTAA
Morus_indica         TTTATTTCGACTATAAAAGAGTCA------CTTTCTAATATTAAT-----
Morus_mongolica      TTTATTTCGACTATAAAAGAGTCA------CTTTCTAATATTAAT-----
Morus_notabilis      TTTATTTCGACTATAAAAGAGTCA------CTTTCTAATATTAAT-----
Populus_balsamifera  TTTATCTCGATTATAAAAAAGGCA------TTAAATTATAGTAATTTT--
Populus_euphratica   TTTATCTCGATTATAAAAAAGGCA------TTAAATTATAGTAATTTT--
Populus_fremontii    TTTATCTCGATTATAAAAAAGGCA------TTAAATTATAGTAATTTT--
Populus_tremula      TTTATCTCGATTATAAAAAAGGCA------TTAAATTATAGTAATTTA--
Populus_trichocarpa  TTTATCTCGATTATAAAAAAGGCA------TTAAATTATAGTAATTTT--
Prunus_persica       TTTATTTCGACTATAAAAAAGTCA------TTTACTAATATTAGT-----
Prunus_yedoensis     TTTATTTCGACTATAAAAAAGTCA------CTTACTAATATTAGT-----
Prunus_maximowiczii  TTTATTTCGACTATAAAAAAGTCA------CTTACTAATATTAGT-----
Prunus_mume          TTTATTTCGACTATAAAAAAGTCA------TTTACTAATATTAGT-----
Prunus_padus         TTTATTTCGACTATAAAAAAGTCA------CTTACTAATATTAGT-----
Ricinus_communis     TTTATTTCGATTATAAATATCAAAAAGTCACTTAATAATAGCAATATTGA
Salix_interior       TTTATCTCGAGTATAAAAAAAATA------TTTAATTATAGTAATTTT--
Salix_purpurea       TTTATCTCGAGTATAAAAAAGGTA------TTTAATTATAGTAATTTT--
Salix_suchowensis    TTTATCTCGAGTATAAAAAAGGTA------TTTAATTATAGTAATTTT--
Trifolium_aureum     TTTATGTCGATTATAGACAAATCT------TGGAATATTACG--------
Trifolium_boissieri  TTTATGTCGATTATAGACAAATCT------TGGAATATTACG--------
Viola_seoulensis     TTTATTTCAATTATAAAAAAGTCA------TTTAATTATAGTAATGGTAG

Catha_edulis         -------AATAAGAAAACAAGGGTTTTTCGTGACTTATCCTCTTTGTCAC
Euonymus_japonicus   -------AATAAGAAAGAAAGGCTTTTTCGTGACTTATCTTCTTTGTCAC
Glycine_canescens    -------AATCCGAATTCACAAAATTCTTGTGACATCTCCTTTTTGTCAC
Glycine_falcata      -------AATCCGAATTCAAAAAATTCTTGTGACATCTCCTTTTTGTCAC
Hevea_brasiliensis   TGTTATTAATAAAAATTCAAAGATTTTTTGTGACATATCCTCCTTGTCAC
Manihot_esculenta    TAAC---AACAACAATTCACAGATTTTTTGTGACATATCCTCCTTGTCAC
Morus_indica         -------AATAAGAACTTGGAAACTTTTTGTAATTTATCTTATTTGTCAC
Morus_mongolica      -------AATAAGAACTTGGAAACTTTTTGTAATTTATCTTATTTGTCAC
Morus_notabilis      -------AATAAGAACTTGGAAACTTTTTGTAATTTATCTTATTTGTCAC
Populus_balsamifera  -------AATAAGAACTCGAAGATTTTTTATAACATAACCTCCTTGTCAC
Populus_euphratica   -------AATAAGAACTCGAAGATTTTTTATAACATAACCTCCTTGTCAC
Populus_fremontii    -------AATAAGAACTCGAAGATTTTTTATAACATAACCTCCTTGTCAC
Populus_tremula      -------AATAAGAACTCGAAGATTTTTTATAACATAACCTCCTTGTCAC
Populus_trichocarpa  -------AATAAGAACTCGAAGATTTTTTATAACATAACCTCCTTGTCAC
Prunus_persica       -------AATAAGAATTCAAAGACTTTTTGCGACTTATCTTACTTTTCAC
Prunus_yedoensis     -------AACAAGAATTCAAAGACTTTTTGCGACTTATCTTACTTTTCAC
Prunus_maximowiczii  -------AACAAGAATTCAAAGACTTTTTGCGACTTATCTTACTTTTCAC
Prunus_mume          -------AATAAGAATTCAAAGACTTTTTGCAACTTATCTTACTTTTCAC
Prunus_padus         -------AACAAGAATTCAAAGACTTTTTGTGACTTATCTTACTTTTCAC
Ricinus_communis     TGTTATTAATAAGAATTCACAGATTCTTTGCGACATATCCTCCTTGTCAC
Salix_interior       -------AACAAGAACTCACAGATTTTGTATAACGTAACCTCTTTGTCAC
Salix_purpurea       -------AACAAGAACTCACAGATTTTGTATAACGTAACCTCTTTGTCAC
Salix_suchowensis    -------AACAAGAACTCACAGATTTTGTATAACGTAACCTCTTTGTCAC
Trifolium_aureum     -------AATATGAATTCGCAGAATTCTTGTGATGTATCTTCTTTGTCAC
Trifolium_boissieri  -------AATATGAAGTCACAGAATTCTTGTGATGTATCTTCTTTGTCAC
Viola_seoulensis     TCTTATTAATAATAATTTACATATTTTTTCTGACACAGCCTCTTTGTCAC

Catha_edulis         AAGCATATGTATTTTACAAATTATCACAAACACAA---------TTTCTT
Euonymus_japonicus   AAGCATATGTATTTTACAAATTATCACAAACCAAATTTTTTAACTTATAT
Glycine_canescens    AAGCATATGTTTTTTTTAATTTATTACACACCCGA---ATTATTAACATA
Glycine_falcata      AAGCATATGTTTTTTTTAATTTATTACACACCCGA---ATTATTAACATA
Hevea_brasiliensis   AAGCTTATGTATTTTACAAATTATCACAAATCAAA---------ATTATT
Manihot_esculenta    AAGCTTATGTATTTTACAAATTATCACAAATCAAA---------ATTATT
Morus_indica         AAGCATATGTCTTTTACAAATTATCACAAAGCCGGGGTTTTAACTTTTTT
Morus_mongolica      AAGCATATGTCTTTTACAAATTATCACAAAGCCGGGGTTTTAACTTTTTT
Morus_notabilis      AAGCATATGTCTTTTACAAATTATCACAAAGCCGGGGTTTTAACTTTTTT
Populus_balsamifera  AAGCATATGTATTTTACAAATTATCACAAGTCCAA---------GTTATT
Populus_euphratica   AAGCATATGTATTTTACAAATTATCACAAGTCCAA---------GTTATT
Populus_fremontii    AAGCATATGTATTTTACAAATTATCACAAGTCCAA---------GTTATT
Populus_tremula      AAGCATATGTATTTTACAAATTATCACAAGTCCAA---------GTTATT
Populus_trichocarpa  AAGCATATGTATTTTACAAATTATCACAAGTCCAA---------GTTATT
Prunus_persica       AAGCATATGTATTTTACAAATTATCACAAACTCAA---------CTTATT
Prunus_yedoensis     AAGCATATGTATTTTATAAATTATCACAAACTCAA---------CTTATT
Prunus_maximowiczii  AAGCATATGTATTTTATAAATTATCACAAACTCAA---------CTTATT
Prunus_mume          AAGCATATGTATTTTACAAATTATCACAAACTCAA---------CCTATT
Prunus_padus         AAGCATATGTATTTTACAAATTATCACAAACTCAA---------CTTATT
Ricinus_communis     AAGCATATGTATTTTACAAATTATCACAAATCAAA---------ATTATT
Salix_interior       AAGCATATGTATTTTACAAATTATCACAAGTCCAA---------GTTATT
Salix_purpurea       AAGCATATGTATTTTACAAATTATCACAAGTCCAA---------GTTATT
Salix_suchowensis    AAGCATATGTATTTTACAAATTATCACAAGTCCAA---------GTTATT
Trifolium_aureum     AAGCATATGTTTTTTTTAAATTATCACAAATCCAA---------GTTCGT
Trifolium_boissieri  AAGCATATGTTTTTTTTAAATTATCACAAATCCAA---------GTTCGT
Viola_seoulensis     AAGCATATGTATTTTTTAAATTATCACAAACTCAA---------GTTATT

Catha_edulis         AACTTATATAAG------CTAAGATACGCTCTTCAATATCATGATCATGA
Euonymus_japonicus   AAGCTTAACTTATATAAGTTAAGATCAGCTCTTCAATATCATGATCACGG
Glycine_canescens    AACATATATAAG------TTAAGATCTGTTTTTCAATATCATGGAATTTT
Glycine_falcata      AACATATATAAG------TTAAGATCTGTTTTTCAATATCATGGAAATTT
Hevea_brasiliensis   AACTTATATAAG------TTAAAATCTATCTTTGAATATCATAGCCTT--
Manihot_esculenta    AACTTATATAAG------TTAAGATCTATCTTTGAATATCATAGCCTT--
Morus_indica         AATTTATATAAGTTAAGATTAAGATCTGTCTTTCAATATAATGGAGCTTT
Morus_mongolica      AATTTATATAAGTTAAGATTAAGATCTGTCTTTCAATATAATGGAGCTTT
Morus_notabilis      AATTTATATAAGTTAAGATTAAGATCTGTCTTTCAATATAATGGAGCTTT
Populus_balsamifera  AACCTATATAAG------TTAAGATCTGTCTTTCAATATCATGGAGCATC
Populus_euphratica   AACCTATATAAG------TTAAGATCTGTCCTTCAATATCATGGAGCATC
Populus_fremontii    AACCTATATAAG------TTAAGATCTGTCTTTCAATATCATGGAACATC
Populus_tremula      AACCTATATAAG------TTAAGATCTGTCCTTCAATATCATGGAGCATC
Populus_trichocarpa  AACCTATATAAG------TTAAGATCTGTCTTTCAATATCATGGAGCATC
Prunus_persica       AACTTATATAAG------TTAAAATCTGTATTTCAATATAACGGAATGTC
Prunus_yedoensis     AACTTATATAAG------TTAAAATCTGTATTTCAATATAACGGAATGTC
Prunus_maximowiczii  AACTTATATAAG------TTAAAATCTGTATTTCAATATAACGGAATGTC
Prunus_mume          AACTTATATAAG------TTAAAATCTGTATTTCAATATAACGGAATGTC
Prunus_padus         AACTTATATAAG------TTAAAATCTGTATTTCAATATAACGGAATGTC
Ricinus_communis     AACTTATATAAG------TTAAGATCTATCCTTCAATATCATGGACTT--
Salix_interior       AACCTATATAAG------TTAAGATCTATCCTTCAATATCATGGAGCATC
Salix_purpurea       AACCTATATAAG------TTAAGATCTGTCCTTCAATATCATGGAGCATC
Salix_suchowensis    AACCTATATAAG------TTAAGATCTGTCCTTCAATATCATGGAGCATC
Trifolium_aureum     AATGGATATAAATATAAGTTAAGATCCGTTTTTGAATCTCATGGAAGATC
Trifolium_boissieri  AATGGATATAAATATAAGTTAAGATCCATTTTTGAATCTCATGGAAGATC
Viola_seoulensis     AACTTATATAAA------TTACGATTTGTCCTTCAATATCACGAAACATT

Catha_edulis         AACAACTATTTTTCTTAAAAATAAAATTAAAAATAAAATAAAGGGTTATT
Euonymus_japonicus   AAGAACTATTTTTCTTAAAAATAAAATAAAGGGT------------TATT
Glycine_canescens    TTTT------TTTCTGAAAAATGAAATAAAGGAT------------TCTT
Glycine_falcata      TTTT------TTTCTGAAAAATGAAATAAAGGAT------------TCTT
Hevea_brasiliensis   ----------TTTCTGAAGAATGAAATAAAGGAT------------TTTT
Manihot_esculenta    ----------TTTCTGAAGAACGAAATAAAGGAT------------TTTT
Morus_indica         TCTT------TTTCTTAAGAATGAAATAAAGGAT------------TATT
Morus_mongolica      TCTT------TTTCTTAAGAATGAAATAAAGGAT------------TATT
Morus_notabilis      TCTT------TTTCTTAAGAATGAAATAAAGGAT------------TATT
Populus_balsamifera  TCTT------TTTCTTAAGAATGAAATAAAAGAT------------TATT
Populus_euphratica   TCTT------TTTCTTAAGAATGAAATAAAAGAT------------TATT
Populus_fremontii    TCTT------TTTCTTAAGAATGAAATAAAAGAT------------TATT
Populus_tremula      TCTT------TTTCTTAAGAATGAAATAAAAGAT------------TATT
Populus_trichocarpa  TCTT------TTTCTTAAGAATGAAATAAAAGAT------------TATT
Prunus_persica       TCTT------TTTCTTAAGAATGAAATAAAGGAT------------TTTT
Prunus_yedoensis     CCTT------TTTCTTAAGAATGAAATAAAGGAT------------TTTT
Prunus_maximowiczii  CCTT------TTTCTTAAGAATGAAATAAAGGAT------------TTTT
Prunus_mume          TCTT------TTTCTTAAGAATGAAATAAAGGAT------------TTTT
Prunus_padus         TCTT------TTTCTTAAGAATGAAATAAAGGAT------------TTTT
Ricinus_communis     ----------TTTTTAAAGAATGAAATAAAGGAT------------TATT
Salix_interior       TCTT------TTTCTTAAGAATGAAATAAAAGAT------------TATT
Salix_purpurea       TCGT------TTTCTTAAGAATGAAATAAAAGAT------------TATT
Salix_suchowensis    TCGT------TTTCTTAAGAATGAAATAAAAGAT------------TATT
Trifolium_aureum     TTTT------TTTCTTAAAAATGAAATAAAGGAT------------TCTT
Trifolium_boissieri  TTTT------TTTCTTAAAAATGAAATAAAGGAT------------TATT
Viola_seoulensis     TCCC------TTTCTGAAAAATGAAATAAAAGGT------------TATT

Catha_edulis         TT---GAAGTACAAGGAATATTTCATTCCCAATTAAGACATAAAAAAACG
Euonymus_japonicus   TT---GAAGTACAGGGAATATTTCATTCCCAATTAAGACATAAAAAACCG
Glycine_canescens    TTTTTGGAGCACAAGGAATATTTGATTCTAAATTAAAACATAAGAATCCT
Glycine_falcata      TTTTTGGAGCACAAGGAATATTGGATTCTAAATTAAAACATAAGAATCCT
Hevea_brasiliensis   TT---ATAGCCCAAGGGCTATTTAATTCCGAATTAAAAAATAAAAATTTT
Manihot_esculenta    TT---ATAGCCCAAGGGCTATTTAATTCCGAATTAAAAGATAAAAATTTT
Morus_indica         TTCTTGGAACACAAAAAATATTTCATTCCGAATTAAGACATAAGAACATC
Morus_mongolica      TTCTTGGAACACAAAAAATATTTCATTCCGAATTAAGACATAAGAACATC
Morus_notabilis      TTCTTGGAACACAAAAAATATTTCATTCCGAATTAAGACATAAGAACATC
Populus_balsamifera  TT---GGAGTCCAAGGAAGATTTCAGTTCAAATTAAAAGATACAAATTTT
Populus_euphratica   TT---GGAGTCCAAGGAAGATTTCAGTTCAAATTAAAAGATACAAATTTT
Populus_fremontii    TT---GGAGTCCAAGGAGGATTTCAGTTCAAATTAAAAGATACAAATTTT
Populus_tremula      TT---GGAGTCCAAGGAAGATTTCAGTTCAAATTAAAAGATACAAATTTT
Populus_trichocarpa  TT---GGAGTCCAAGGAAGATTTCAGTTCAAATTAAAAGATACAAATTTT
Prunus_persica       TTGTTGTAACACAAGAACTATTTAATTCCGAATTAAGACATAAGAATCTT
Prunus_yedoensis     TTGTTGTAACACAAGAACTATTTCATTCCGAATTAAGACATAAGAATCTT
Prunus_maximowiczii  TTGTTGTAACACAAGAACTATTTCATTCCGAATTAAGACATAAGAATCTT
Prunus_mume          TTGTTGTAACACAAGAACTATTTCATTCCGAATTAAGACATAAGAATCTT
Prunus_padus         TTGTTGTAACACAAGAACTATTTCATTCCGAATTAAGACATAAGAATCTC
Ricinus_communis     TT---AGAGTCCAAGGGCTATTTAATTTCGAATTAAAAGAAAAAAATGTT
Salix_interior       TC---GGAATCCAAGGAGAATTTCAGTTCAAATTAAAAAATACAAATTTT
Salix_purpurea       TT---GGAGTCCAAGGAGGATTTCAGTTCAAATTAAAAAATACAAATTTT
Salix_suchowensis    TT---GGAGTCCAAGGAGGATTTCAGTTCAAATTAAAAAATACAAATTTT
Trifolium_aureum     TTTTGAGAATACAGGGAATATTAAATTCCAAATTAAGACAAAAGAACCGT
Trifolium_boissieri  TTTTGAAAATACAGGGAATATTTAATTCCAAATTAAGACAAAAGAACCGT
Viola_seoulensis     TT---GGAGCCCAAGGATTATTTCAATCAAAATTAAAAGATACAAACTTT

Catha_edulis         ATT------ACTTCCACCATGAATCAATGGAAAAACTGGTTAAAAGCTGG
Euonymus_japonicus   ATT------ACTTCCACCATGAATCAATGGAAAAACTGGTTAAAAGCCGG
Glycine_canescens    CTC------AATTCTGTAAGAAATCAATGGACTAATTGGTTAAAGGATCA
Glycine_falcata      CTC------AATTCTGTAAGAAATCAATGGACTAATTGGTTAAAGGATCA
Hevea_brasiliensis   AGA------AATTCTGTAATGAATCAATGGAAAAATTGGTTAAGG---AG
Manihot_esculenta    CGA------AATTCTGTAATGAATCAATGGAAAAATTGGTTAAGG---AG
Morus_indica         CCC------AATTATGAAATAAATCAATGGAAAAATTGCTTAAGG---GG
Morus_mongolica      CCC------AATTATGAAATAAATCAATGGAAAAATTGCTTAAGG---GG
Morus_notabilis      CCC------AATTATGAAATAAATCAATGGAAAAATTGCTTAAGG---GG
Populus_balsamifera  AGA------AATTCTGTAATGAATGAATGGAAAAACTGGGTAAGA---AG
Populus_euphratica   AGA------AATTCTGTAATGAATGAATGGAAAAACTGGGTAAGA---AG
Populus_fremontii    AGA------AATTCTGTAATGAATGAATGGAAAAACTGGGTAAGA---AG
Populus_tremula      AGA------AATTCTGTAATGAATGAATGGAAAAACTGGGTAAGA---AG
Populus_trichocarpa  AGA------AATTCTGTAATGAATGAATGGAAAAACTGGGTAAGA---AG
Prunus_persica       CGC------AATTATGGAATGAATCAATGGACAAATTGGTTAAGG---AG
Prunus_yedoensis     CGC------AATTATGGAATGAATCAATGGACAAATTGGTTAAGG---AG
Prunus_maximowiczii  CGC------AATTATGGAATGAATCAATGGACAAATTGGTTAAGG---AG
Prunus_mume          CGC------AATTATGGAATGAATCAATGGACAAATTGGTTAAGG---AG
Prunus_padus         CGC------AATTATGGAATGAATCAATGGACAAATTGGTTAAGG---AG
Ricinus_communis     AGA------AATTCTGTAATGAATCAATGGAAAAACTGGTTAAGG---AG
Salix_interior       AAA------AAATCTGTAATGAATGAATGGAAAAACTGGGTAAGA---AG
Salix_purpurea       AAA------AATTCTGTAATGAATGAATGGAAAAACTGGGTAAGA---AG
Salix_suchowensis    AAA------AATTCTGTAATGAATGAATGGAAAAACTGGGTAAGA---AG
Trifolium_aureum     CCC------GATTCTTTAATGAATCAATGGACAAATTGGTTAAAG---GT
Trifolium_boissieri  CCC------GATTCTTTAATGAATCAATGGACAAATTGGTTAAAG---GT
Viola_seoulensis     AGGTTTATAAATTCTGTAATGAATCAATGGAAAAACTGGTTAAAG---AG

Catha_edulis         TCATTATCAA------CACGATTTATCTCAGATAAGATGGTCTAGATTAG
Euonymus_japonicus   TCATTATCAA------TACGATTTATCTCAGATAAGATGGTCTAGATTAG
Glycine_canescens    TTATTATCAA------TATGACTTATCTAAAAGTAGATGGTCCAGATTAG
Glycine_falcata      TTATTATCAA------TATGACTTATCTAAAAGTAGATGGTCCAGATTAG
Hevea_brasiliensis   TCATTATCAATATAAATACGATCTATCTCAGATTAGATGGTCTAGATTAA
Manihot_esculenta    TCATTATCAATATAAATACCATTTATCTCAGATTAGATGGTCTAGATTAA
Morus_indica         TTATTATCAA------AATAATTTATCTCAG---------TCTAGATTAG
Morus_mongolica      TTATTATCAA------AATAATTTATCTCAG---------TCTAGATTAG
Morus_notabilis      TTATTATCAA------AATAATTTATCTCAG---------TCTAGATTAG
Populus_balsamifera  TACTTATCAATATAAATACGATTTATCTCAGATCAGATGGTCTAGCTTAA
Populus_euphratica   TAATTATCAATATAAATACGATTTATCTCAGATCAGATGGTCTAGCTTAA
Populus_fremontii    TACTTATCAATATAAATATGATTTATCTCAGATCAGATGGTCTAGCTTAA
Populus_tremula      TAATTATCAATATAAATACGATTTATCTCAGATCAGATGGTCTAGCTTAA
Populus_trichocarpa  TACTTATCAATATAAATACGATTTATCTCAGATCAGATGGTCTAGCTTAA
Prunus_persica       TCGGTATCAA------TTTGATGTATCTCATATTAAATGGTCTAGATTAG
Prunus_yedoensis     TCAGTATCAA------TGTGATGTATCTCATATTAAATGGTCTAGATTAG
Prunus_maximowiczii  TCAGTATCAA------TGTGATGTATCTCATATTAAATGGTCTAGATTAG
Prunus_mume          TCAGTATCAA------TGTGATGTATCTCATATTAAATGGTCTAGATTAG
Prunus_padus         TCAGTATCAA------TGTGATGTATCTCACATTAAATGGTCTAGATTAG
Ricinus_communis     TCATTATCAATATAAATACGATTTATCTCAGATTAGATGGTCTAGATTAA
Salix_interior       TAATTATCAATATAAATACGATTTATCTCAGATCAGATGGTCTAGCTTAA
Salix_purpurea       TAATTATCAATATAAATACGATTTATCTCAGATCAGATGGTCTAGCTTAA
Salix_suchowensis    TAATTATCAATATAAATACGATTTATCTCAGATCAGATGGTCTAGCTTAA
Trifolium_aureum     TCATTATCAA------TATGATTTACCTCAGAGCAGATGGTCGAGATTAG
Trifolium_boissieri  TCACTATCAA------TATGATTTACCTCAGAGCAGATGGTCAAGATTAG
Viola_seoulensis     CCATTATCAATATAAATATAATTTATCTCAAATTTACTGGTACAAATTAA

Catha_edulis         TACCACAAAAATGGCGAAATATTGTTAATCAAGGA------TGTATAGCT
Euonymus_japonicus   TACCACAAAAATGGCGAACTATTGTTAATCAAGGA------TGTATAGCT
Glycine_canescens    TACCACAAAAATGGAGAAATAGAATAACTGAATGT------CGTATAGCT
Glycine_falcata      TACCACAAAAATGGAGAAATAGAATAACTGAATGT------CGTATAGCT
Hevea_brasiliensis   CACCACAAAAATGGCGAAATATAATCAATCAACATCAACACCATATGGTT
Manihot_esculenta    CACCACAAAAATGGCGAAATAGAATCAATCAACACCATATGCATATGGTT
Morus_indica         TACCACAAAAAGGTATAAATATAGTAAATCAACAC------TCTATAGCT
Morus_mongolica      TACCACAAAAAGGTATAAATATAGTAAATCAACAC------TCTATAGCT
Morus_notabilis      TACCACAAAAAGGTATAAATATAGTAAATCAACAC------TCTATAGCT
Populus_balsamifera  TATCGCAAAAATGGCGAAATAGAATGAGTCAACAG------CATATGATT
Populus_euphratica   TATCGCAAAAATGGCGAAATAGAATGAATCAACAG------CATATAATC
Populus_fremontii    TATCGCAAAAATGGCGAAATAGAATGAATCAACAG------CATATGATT
Populus_tremula      TATCGCAAAAATGGCGAAATAGAATGAATCAACAG------CATATGATT
Populus_trichocarpa  TATCGCAAAAATGGCGAAATAGAATGAATCAACAG------CATATGATT
Prunus_persica       TACCACAAAAATGGCGAAATATATTCAATCAACAC------TGTATGGCT
Prunus_yedoensis     TACCACAAAAATGGCGAAATATATTCAATCAACAC------TGTATGTCT
Prunus_maximowiczii  TACCACAAAAATGGCGAAATATATTCAATCAACAC------TGTATGGCT
Prunus_mume          TACCACAAAAATGGCGAAATATATTCAATCAACAC------TGTATGGCT
Prunus_padus         TACCACAAAAATGGCGAAATATATTCAATCAACAC------TGTATGGCT
Ricinus_communis     TACCACAAAAATGGCGAAATAGAATCAATCAATACCAACACCCTATGGTT
Salix_interior       TATCGAAAAAATGGCGAAATAAAATGAATCAACAG------CATATGATT
Salix_purpurea       TATCGCAAAAATGGCGAAATAAAATGAATCAACAG------CATATGATT
Salix_suchowensis    TATCGCAAAAATGGCGAAATAAAATGAATCAACAG------CATATGATT
Trifolium_aureum     GAGCACGAAACTGGAGGAATAGAATGAATGAACAT---------CGGGCT
Trifolium_boissieri  GAGCACGAAACTGGAGGAATAGAATCAATGAACAT---------TGGGCT
Viola_seoulensis     TGCCACAAAAACGGCGAATTAGAATCACTGAGCGA------GGTATAGTT

Catha_edulis         GAAAATAAAGATTTTAAAAAAAGAGATTCATAT------GAAAAAGACCG
Euonymus_japonicus   GAAAATCAATATTTTAAAAAAAGCGATTCATAT------GAAAAAGACCG
Glycine_canescens    CAAAATAAAGATTTAACCAAATGCGATTTATAT------GAAAAAAGCCG
Glycine_falcata      CAAAATAAAGATTTAACCAAATGCGATTTATAT------GAAAAAAGCCG
Hevea_brasiliensis   CAAAATAAAAAATTAAACAAATGGAATTTATAT------GAAAAAGACCG
Manihot_esculenta    CAAAATAAAAAATTAAACAAATGGAATTTATATGAAAATGAAAAAGACAG
Morus_indica         CAAAATAACCATTTAAACAAATATGATTCATAT------GAAAAAAATCC
Morus_mongolica      CAAAATAACCATTTAAACAAATATGATTCATAT------GAAAAAAATCC
Morus_notabilis      CAAAATAACCATTTAAACAAATATGATTCATAT------GAAAAAAAGCC
Populus_balsamifera  CAAAATAAAGATTTAAATAAATGGAATTTATAT------GACAAAGACCA
Populus_euphratica   CAAAATAAAGATTTAAATAAATGGAATTTATAT------GACAAAGACCA
Populus_fremontii    CAAAATAAAGATTTAAATAAATGGAATTTATAT------GACAAAGACCA
Populus_tremula      CAAAATAAAGATTTAAATAAATGGAATTTATAT------GACAAAGACCC
Populus_trichocarpa  CAAAATAAAGATTTAAATAAATGGAATTTATAT------GACAAAGACCA
Prunus_persica       CAAAATAAAGATTTA------TGTGATTTATAT------GAAAAGGATCG
Prunus_yedoensis     CAAAATAAAGATTTA------TGTGATTTATAT------GAAAAGGATCG
Prunus_maximowiczii  CAAAATAAAGATTTA------TGTGATTTATAT------GAAAAGGATCG
Prunus_mume          CAAAATAAAGATTTA------TGTGATTTATAT------GAAAAGGATCG
Prunus_padus         CAAAATAAAGATTTA------TGTGATTTATAT------GAAAAGGATCA
Ricinus_communis     CAAAACAAAAAATTAAACAAATGGAATTTATAT------GAAAAAGACAA
Salix_interior       CAAAATAAAGATTTAAATAAATGGAATTTATATGAAAATGAAAAAGACCA
Salix_purpurea       CAAAATAAGGATTTAAATAAATGGAATTTATAT------GAAAAAGACCA
Salix_suchowensis    CAAAATAAGGATTTAAATAAATGGAATTTATAT------GAAAAAGACCA
Trifolium_aureum     GAAAATAAAGATTTAGTTGAATATGATTCATAT------AACAAAACTCA
Trifolium_boissieri  GAAAATAAAGATTTAGTTGAATATGATTCATAT------GACAAAACTCA
Viola_seoulensis     CAAAAAAAAGATTTAAACAAATGGAACTTATAT------AAAAAAGACCA

Catha_edulis         ATTAATTCAGTACGAAAAAAAAAAGAATTTTGAAGCGGAGTCATTACTAA
Euonymus_japonicus   ATTAATTCAGTACGAAAAAAAAAAGAATTTTGAAGCGGAGCCGTTACTAA
Glycine_canescens    ATTAATTCTTTACAAAGAACAA---------CAAGTAGACGCATTA----
Glycine_falcata      ATTAATTCTTTACAAAGAACAA---------CAAGTAGACGCATTA----
Hevea_brasiliensis   ATTAATTCATTACAAAAAAAAAAATGATTTTGAGACAGATTCATTACCAA
Manihot_esculenta    ATTAATTCATTACAAAAAAAAAAATGATTTTGAGACAGATTTATTACCGA
Morus_indica         ATTAATTAACTCCGAA----------------------------------
Morus_mongolica      ATTAATTAACTCCGAA----------------------------------
Morus_notabilis      ATTAATTAACTCCGAA----------------------------------
Populus_balsamifera  ATTAATTCATTATGAAAAACAAAATAATTTTGAAGTAGATTCATTATCGA
Populus_euphratica   ATTAATTCATTATGAAAAACAAAATAATTTTGAAGTGGATTCATTATCGA
Populus_fremontii    ATTAATTCATTATGAAAAACAAAATAATTTTGAAGTAGATTCATTATCGA
Populus_tremula      ATTAATTCATTATGAAAAACAAAATAATTTTGAAGTAGATTCATTATCGA
Populus_trichocarpa  ATTAATTCATTATGAAAAACAAAATAATTTTGAAGTAGATTCATTATCGA
Prunus_persica       ATTAATTAACTACGAAAAAAAT------TTCGAAACAGATTCATTACTGA
Prunus_yedoensis     ATTAATTAACTACGAAAAAAAT------TTCGAAACAGATTCATTACTGA
Prunus_maximowiczii  ATTAATTAACTACGAAAAAAAT------TTCGAAACAGATTCATTACTGA
Prunus_mume          ATTAATTAACTACGAAAAAAAT------TTCGAAACAGATTCATTACTGA
Prunus_padus         ATTAATTAACTACGAAAAAAAT------TTTGAAACAGATTCATTACTGA
Ricinus_communis     ATTAATTCATTACGAAAAAAAAAAGGATTTTGAGGCAGACTCATTACCGA
Salix_interior       ATTAATTCATTACGAAAAACAAAATAATTTCGAAGTCGATCCATTATCGA
Salix_purpurea       ATTTATTCATTACGAAAAACAAAATAATTTGGAAGTCGATTCATTATCGA
Salix_suchowensis    ATTTATTCATTACGAAAAACAAAATAATTTGGAAGTCGATTCATTATCGA
Trifolium_aureum     ATTAATTCTTTACAAAAAACAACAAGAA---CAAGTAGACTTATTAGACT
Trifolium_boissieri  ATTAATTCTTTACAAAAAAAAA---------CAAGTAGACTTTTTAGTCT
Viola_seoulensis     AGTAATTCATTACGAAAAACAAAAAAGTTTTGAAGTAGATTCATTACCGA

Catha_edulis         ATCAA------AAAAAGAATTTTAAAAAACACTATAGATATGATCTTTTA
Euonymus_japonicus   ATCAA------AAAAAGAATTTTAAAAAACACTATAGATATGATCTTTTA
Glycine_canescens    -----------AAAAAAAAAATTAGAAAACAATATAAATACGATCTTTTA
Glycine_falcata      -----------AAAAAAAAAATTAGAAAACAATATAGATACGATCTTTTA
Hevea_brasiliensis   ATCAA------AAAGATAATTTTAAAAAACACTATAAATATAATCTTTTA
Manihot_esculenta    ATCAA------AAAGATAATTTTAAAAAACACTATAGATATAATCTTTTA
Morus_indica         -----------AAAAAAAATGTTAAAAAAAAATATAGATATGATCTTTTA
Morus_mongolica      -----------AAAAAAAATGTTAAAAAAAAATATAGATATGATCTTTTA
Morus_notabilis      -----------AAAAAAAATGTTAAAAAAAAATATAGATATGATCTTTTA
Populus_balsamifera  ACCAA------AAAGATAATTTTAAAAAATACTATAGATATAATATTTTA
Populus_euphratica   ACCAA------AAAGATAATTTTAAAAAATACTATAGATATAATATTTTA
Populus_fremontii    ACCAA------AAAGATAATTTTAAAAAATACTATAGATATAATATTTTA
Populus_tremula      ACCAA------AAAGATAATTTTAAAAAATACTATAGATATAATATTTTA
Populus_trichocarpa  ACCAA------AAAGATAATTTTAAAAAATACTATAGATATAATATTTTA
Prunus_persica       ATCAA------AAAGATAATTTTAAAAAACAATATAGATATGATATTTTA
Prunus_yedoensis     ATCAA------AAAGATAATTTTAAAAAACAATATAGATATGATATTTTA
Prunus_maximowiczii  ATCAA------AAAGATAATTTTAAAAAACAATATAGATATGATATTTTA
Prunus_mume          ATCAA------AAAGATAATTTTAAAAAACAATATAGATATGATATTTTA
Prunus_padus         ATCAA------AAAGATAATTTAAAAAAACGATATAGATATGATCTTTTA
Ricinus_communis     ATCAA------AAAGATAATTTTAAAAAACACTATAAATATAATCTTTTA
Salix_interior       ACCAA------AAAGATAATTTTAAAAAATACTATAGATATAATATTTTA
Salix_purpurea       ACCAA------AAAGATAATTTTAAAAAATACTATAGATATAATATTTTA
Salix_suchowensis    ACCAA------AAAGATAATTTTAAAAAATACTATAGATATAATATTTTA
Trifolium_aureum     TAGAAATA---AAAAAAAAAATAAATAAACAATATAGATATGATCTTTTC
Trifolium_boissieri  TAGAAATA---AAAAAAAAAATTAATAAACAATATAGATATGATCTTTTC
Viola_seoulensis     ACCAAAAACGAAAAGAAAAATTTCAAAAATACTATAAATTTAATCTTTTT

Catha_edulis         GCATATAAATCTATTAATTATGAAGATCCGAAGGACTCATATATTTTTAG
Euonymus_japonicus   GCATATAAATTTATTAATGATGAAGATCCGAAGGACTCAGATATTTTGAG
Glycine_canescens    TCCTATAATTTTATCAATTATGCAGATAAGAAAGACTCATATATTTATGG
Glycine_falcata      TCCTATAATTTTATCAATTATGCAGATAAGAAAGACTCATATATTTATGG
Hevea_brasiliensis   TCATATAAATCTATTAATTATGAAAATAAGAAGGACTCATATATTTATGG
Manihot_esculenta    GCATATAAATCTATTAATTATGAAAATAAGAAGGAC--------------
Morus_indica         TCATATAATTTTATTAATTATGAAGATAAGAAAAACTCATCTATTTATGG
Morus_mongolica      TCATATAATTTTATTAATTATGAAGATAAGAAAAACTCATCTATTTATGG
Morus_notabilis      TCATATAATTTTATTAATTATGAAGATAAGAAAAACTCATCTATTTATGG
Populus_balsamifera  TTATATAAATCCATTAATTATGAAGATAAAAAAGACTCATCTATTTATGA
Populus_euphratica   TTATATAAATCCATTAATTATGAAGATAAAAAAGACTCATCTATTTATGA
Populus_fremontii    TTATATAAATCCATTAATTATGAAGATAAAAAAGACTCATCTATTTATGA
Populus_tremula      TTATATAAATCCATTAATTATGAAGATAAAAAAGACTCATCTATTTATGA
Populus_trichocarpa  TTATATAAATCCATTAATTATGAAGATAAAAAAGACTCATCTATTTATGA
Prunus_persica       GCATATAAATCTATTAATTATGAATATAAGAAGGACTCTTATATTTATGG
Prunus_yedoensis     GCATATAAATCTATTAATTATGAAGATAAGAAGGACTCTTATATTTATGG
Prunus_maximowiczii  GCATATAAATCTATTAATTATGAAGATAAGAAGGACTCTTATATTTATGG
Prunus_mume          GCATATAAATCTATTAATTATGAAGATAAGAAGGACTCTTATATTTATGG
Prunus_padus         GCATATAAATTTATTAATTATGAAGATAAGAAGGACTCTTATATTTATGG
Ricinus_communis     TCATATAAATCTATTAATTATGAAAATAAGAAGGACTCATATATTTATGG
Salix_interior       TTATATAAATCCATTAATTATGAAGATAAGAAAGACTCATCTATTTATGA
Salix_purpurea       TTATATAAATCCATTAATTATGAAGATAAGAAAGACTCATCTATTTATGA
Salix_suchowensis    TTATATAAATCCATTAATTATGAAGATAAGAAAGACTCATCTATTTATGA
Trifolium_aureum     TCCTATCAATATATTAATTATGCAGATAAGAAAAAATCCTATATTTATGG
Trifolium_boissieri  TCCTATCAATATATTAATTATGCAGATAAGAAAAAGTCCTATATTTATGG
Viola_seoulensis     TCGTATCAATTTATTAATTCTGAAGATAAGAAAAACTCATCCATTTATCG

Catha_edulis         ATTC------TTATTAAAGGAAAAAAAGAACCAAGGGATTTTTTTTTTGT
Euonymus_japonicus   ATTC------TTATTAAAGGAAAAAAATAACCAAGGGACTTTT---TTGT
Glycine_canescens    ATATAAATCCCTATTTCACGTAAAAAAAAACCAAGTGATTTCT------T
Glycine_falcata      ATATAAATCCCTATTTCAAGTAAAAAAAAACCAAGTGATTTCT------T
Hevea_brasiliensis   ATCA------CCATTACAAGTAAATAATAAACAAGAGATTTCT------T
Manihot_esculenta    --------------------------------------------------
Morus_indica         ATTA------CCATTACAAGTAAATAATAACCAAGAGATTTTT------T
Morus_mongolica      ATTA------CCATTACAAGTAAATAATAACCAAGAGATTTTT------T
Morus_notabilis      ATTA------CCATTACAAGTAAATAATAACCAAGAGATTTTT------T
Populus_balsamifera  ATTA------CCATTCCAATTAAATAATAAGCAAGAGCTTTTT------T
Populus_euphratica   ATTA------CCATTCCAT------AATAAGCAAGAGCTTTTT------T
Populus_fremontii    ATTA------CCATTCCAATTAAATAATAAGCAAGAGCTTTTT------T
Populus_tremula      ATTA------CCATTCCAATTAAATAATAAACAAGAGCTTTTT------T
Populus_trichocarpa  ATTA------CCATTCCAATTAAATAATAAGCAAGAGCTTTTT------T
Prunus_persica       ATCA------CCATTACAAGTAAAAAATAAACAAGATATTTTT------T
Prunus_yedoensis     ATCA------ACATTACAAGTAAAAAATAACCAAGATATTTTT------T
Prunus_maximowiczii  ATCA------CCATTACAAGTAAAAAATAACCAAGATATTTTT------T
Prunus_mume          ATCA------CCATTACAAGTAAAAAATAAACAAGATATTTTT------T
Prunus_padus         ATCA------CCATTACAAGTAAAAAATAACCAAGATATTTTT------T
Ricinus_communis     ATCA------CCATTACAAATAAATAATAAACAAAAGATTTCT------T
Salix_interior       ATTA------CCATTCAAATTAAATAATAAGCAAGAGATTTTT------T
Salix_purpurea       ATTA------CCATTCAAATTAAATAATAAGCAAGAGATTTTT------T
Salix_suchowensis    ATTA------CCATTCAAATTAAATAATAAGCAAGAGATTTTT------T
Trifolium_aureum     ATATAGATCACCATTCCAAGCAAACAAAAACCAAGCGATTTTT------T
Trifolium_boissieri  ATATAGATCACCATTCCAAGCAAACAAAAACCGGGCGATTTCT------T
Viola_seoulensis     ATTA------CCATTACAAGTCAATAATAAGCAAGAAATTTCT------T

Catha_edulis         ATAATTACAAGACATAT------AACCGCAAATTTGTTCATCTGACAGGA
Euonymus_japonicus   ATAATTACAAAACATAT------AACCGCAAATTTGTTCATCTGCCAGGA
Glycine_canescens    GTAATTACAACACGTAT------AAAAAAGAATTATTTGATATCATAGAT
Glycine_falcata      GTAATTACAACACGTAT------AAAAAAGAATTATTTGATATCATAGAT
Hevea_brasiliensis   ATAATTACAACACAAAA------AAAAGCAAATTATTTGACATGTTGGAA
Manihot_esculenta    --------------------------------------------------
Morus_indica         ATAATTATACCGAACAT------AAACGAAAATTATTTAATATGCTGGTA
Morus_mongolica      ATAATTATACCGAACAT------AAACGAAAATTATTTAATATGCTGGTA
Morus_notabilis      ATAATTATACCGAACAT------AAACGAAAATTATTTAATATGCTGGTA
Populus_balsamifera  ATAATTACAAAATAGAT------AAAAGGAAATTATTTGATATGTCGGGA
Populus_euphratica   ATAATTACAAAATAGAT------AAAAGCAAATTATTTGATATGTCGGGA
Populus_fremontii    ATAATTACAAAATAGAT------AAAAGGAAATTATTTGATATGTCGGGA
Populus_tremula      ATAATTACAAAATAGAT------AAAAGGAAATTATTTGATATGTCGGGA
Populus_trichocarpa  ATAATTACAAAATAGAT------AAAAGGAAATTATTTGATATGTCGGGA
Prunus_persica       ATAATTACAACACACAT------ACACAAAAATCATTTAATATGCCGGAA
Prunus_yedoensis     ATAATTACAACACACAT------ACACAAAAATCATTTAATATGCCGGAA
Prunus_maximowiczii  ATAATTACAACACACAT------ACACAAAAATCATTTAATATGCCGGAA
Prunus_mume          ATAATTACAACACACAT------ACACAAAAATCATTTAATATGCCGGAA
Prunus_padus         ATAATTACAACACACAT------ACACAAAAATCATTTAATATGCCGGAA
Ricinus_communis     ATAATTACAACACAAAT------AAAAGTAACTTTTTCGACATGTTAGAA
Salix_interior       ATAATTACAAAATAGAT------AAAAGTAAATTATTTGATATGTTGGGC
Salix_purpurea       ATAATTACAAAATAGAT------AAAAGTAAATTATTTGATATGTCGGGA
Salix_suchowensis    ATAATTACAAAATAGAT------AAAAGTAAATTATTTGATATGTCGGGA
Trifolium_aureum     ATAATTACAACATACGT------AAAGGGGAATTATTTGATATAATGGGT
Trifolium_boissieri  ATAATTACAACATACGT------AAAGGGGAATTATTTGATATAATGGGT
Viola_seoulensis     CTAATTACAAGACAAATAACAAAAAAAGTAAAGTATTTGATATGTTGGGA

Catha_edulis         AAT---------GTTCCTATGAATAACTATCTGGGAGAAGATGAGATTGT
Euonymus_japonicus   GAT---------GTTCCTATGAATAACTATCTGGGAGAAGATGAGATTGT
Glycine_canescens    AAT---------CTCTTTATCAAGAATTATATATCGAAAGATGTGATTCT
Glycine_falcata      AAT---------CTCTTTATCAAGAATTATATATCGAAAGATGTGATTCT
Hevea_brasiliensis   GAT---------ATTTCTATCAATAATTATCTAGCGGAAGATGATATTAT
Manihot_esculenta    ---------------------TTAAATTATCTAGCGGAAGATGATATTAT
Morus_indica         GGT---------ATCCCTATCAATAATTATCTAGTAGAAGATAATATTAT
Morus_mongolica      GGT---------ATCCCTATCAATAATTATCTAGTAGAAGATAATATTAT
Morus_notabilis      GGT---------ATCCCTATCAATAATTATCTAGTAGAAGATAATATTAT
Populus_balsamifera  GGT---------ATCCCTGTCAATAAGCATCTAACAGAAGATGATATTAT
Populus_euphratica   GGT---------ATCCCTGTCAATAAGCATCTAGCAGAAGATGATATTAT
Populus_fremontii    GGT---------ATCCCTGTCAATAAGCATCTAACAGAAGATGATATTAT
Populus_tremula      GGT---------ATCCCTGTCAATAAGCATCTAGCAGAAGATGATATTAT
Populus_trichocarpa  GGT---------ATCCCTGTCAATAAGCATCTAACAGAAGATGATATTAT
Prunus_persica       GGT---------ATTCCTATTATCCCTTATCTAGTAGAAGATGATATTAG
Prunus_yedoensis     GGT---------ATTCCTATTATCCCTTATCTAGTAGAAGATGATATTAG
Prunus_maximowiczii  GGT---------ATTCCTATTATCCCTTATCTAGTAGAAGATGATATTAG
Prunus_mume          GGT---------ATTCCTATTATCCCTTATCTAGTAGAAGATGATATTAG
Prunus_padus         GGTATTCCTATTATCCCTATCAATAATTATCTAGTAGAAGATGATATTAG
Ricinus_communis     GGT---------ATTCCTATCAATAATTATCTAGCGGAAGATGATATTAT
Salix_interior       GGT---------ATCCCTGTCAATAAGCATCTAAGAGAAGATGATATTAT
Salix_purpurea       GGT---------ATCCCTGTCAATAAGCATCTAAGAGAAGATGATATTAT
Salix_suchowensis    GGT---------ATCCCTGTCAATAAGCATCTAAGAGAAGATGATATTAT
Trifolium_aureum     GAT---------ATCTCTATCCAAAATTATATAGCAGAAGATGATATTAT
Trifolium_boissieri  GAT---------ATCTCTATCCAAAATTATATAGCAGAAGATAATATTAT
Viola_seoulensis     GGT---------ATCTCTATCAACAATTATCTAGGAAAAGATGATATTAT

Catha_edulis         GGATATAGAGAAAAACCCGGCTAGAAAATATTTTGATTGGAGAATTCTCC
Euonymus_japonicus   GGATATAGAGAAAAACCCGGCTAGAAAATATTTTGATTGGAGAATTCTCC
Glycine_canescens    AGATATGGAAAAAAATCTGGATAGAAAGTATTTTGATTGG----------
Glycine_falcata      AGATATGGAAAAAAATCTGGATAGAAAGTATTTTGATTGG----------
Hevea_brasiliensis   TGATATGGAGAAAAGCGCGGATAGAAAATATTTTGATTGGAGAATTCTCA
Manihot_esculenta    CGATATGGAAAAAAGCGCGGATAGAAAATATTTTGATTGGAGCATTCTCA
Morus_indica         AGATATAAAGAACAATCCGGATAGAAAAAATTTCGATTGGATAATTCTCA
Morus_mongolica      AGATATAAAGAACAATCCGGATAGAAAAAATTTCGATTGGATAATTCTCA
Morus_notabilis      AGATATAAAGAACAATCCGGATAGAAAAAATTTCGATTGGATAATTCTCA
Populus_balsamifera  CGATACGGAAAAAAGCTCGCATAGAAAATATTTGGATTGGAGAATTCTCC
Populus_euphratica   CGATATGGAAAAAAGCTCGCATAGAAAATATTTGGATTGGAGAATTCTCC
Populus_fremontii    CGATACGGAAAAAAGCTCGCATAGAAAATATTTGGATTGGAGAATTCTCC
Populus_tremula      CGATACGGAAAAAAGCTCGCATAGAAAATATTTGGATTGGAGAATTCTTC
Populus_trichocarpa  CGATACGGAAAAAAGCTCGCATAGAAAATATTTGGATTGGAGAATTCTCC
Prunus_persica       AGATATGGAGATAAATCCGGATAGAAAATATTTTGATTGGAGAATTTTCC
Prunus_yedoensis     AGATATGGAGATAAATCCGGATAGAAAATATTTTGATTGGAGAATTTTCC
Prunus_maximowiczii  AGATATGGAGATAAATCCGGATAGAAAATATTTTGATTGGAGAATTTTCC
Prunus_mume          AGATATGGAGATAAATCCGGATAGAAAATATTTTGATTGGAGAATTTTCC
Prunus_padus         AGATATGGAGATAAATCCAGATAGAAAATATTTTGATTGGAGAATTTTAC
Ricinus_communis     CGATATGGCGAAAAGCCCAGATAGAAAATATTTTGATTGGAAAATTCTCA
Salix_interior       CGATACGGAAAAAAGCTCGCATAGAAAATATTTGGATTGGAGAATTCTCC
Salix_purpurea       CGATACGGAAAAAAGCTCGCATAGAAAATATTTGGATTGGAGAATTCTCC
Salix_suchowensis    CGATACGGAAAAAAGCTCGCATAGAAAATATTTGGATTGGAGAATTCTCC
Trifolium_aureum     AGATATGGAAAAAAATATGAATAGAAAGTATTTTAATTGGATGGGAATAA
Trifolium_boissieri  AAATATGGAAAAAAACCTGAATAGAAAGTATTTTAATTGGATGGGAATAA
Viola_seoulensis     CAATATGGAGAAAAACCCGGATAGAAAATATTTTGATTGGAGAATTTTCC

Catha_edulis         GTTTTTGTCTTAGAAACAAGATGGATATTGAATTCTGGATT------GAT
Euonymus_japonicus   GTTTTTGTATTAGAAACAAGATGGATATTGAATTATGGATT------GAT
Glycine_canescens    --------------------------------------------------
Glycine_falcata      --------------------------------------------------
Hevea_brasiliensis   ATTTTTGTCTTAGAAAGAAGGTTGATATTGAGTCCTGGATC------GAT
Manihot_esculenta    GTTTTTGTCTTAGAAAGAAGGTTGATATTGAGTCCTGGATC------GAT
Morus_indica         ATTTTTGTCTTAGAAAGAAAATGGATATTAGGGCCTGGATCAATATGGAT
Morus_mongolica      ATTTTTGTCTTAGAAAGAAAATGGATATTAGGGCCTGGATCAATATGGAT
Morus_notabilis      ATTTTTGTCTTAGAAAGAAAATGGATATTAGGGCCTGGATCAATATGGAT
Populus_balsamifera  ATTTTGGTCTTAGAAAGAAAGTCGATATTGAATCCGGGATC------GAT
Populus_euphratica   ATTTTGGTCTTAGAAAGAAAGTCGATATTGAATCCTGGATC------GAT
Populus_fremontii    ATTTTGGTCTTAGAAAGAAAGTCGATATTGAATCCTGGATC------GAT
Populus_tremula      ATTTTGGTCTTAGAAAGAAAGTCGATATTGAATCCTGGATC------GAT
Populus_trichocarpa  ATTTTGGTCTTAGAAAGAAAGTCGATATTGAATCCTGGATC------GAT
Prunus_persica       ATTTTTGTCTTAAAAATAAGGTCGATATTGACGCCTGGATCGATATTGAT
Prunus_yedoensis     ATTTTTGTCTTAAAAATAAGGTCGATATTGACGCCTGGATCGATATTGAT
Prunus_maximowiczii  ATTTTTGTCTTAAAAATAAGGTCGATATTGACGCCTGGATCGATATTGAT
Prunus_mume          ATTTTTGTCTTAAAAATAAGGTCGATATTGACGCCTGGATCGATATTGAT
Prunus_padus         ATTTTTGTCTTAAAAATAAGGTCGATATTGACGCCTGGATCGATATTGAT
Ricinus_communis     ATTTTTGTCTTAGAGAGAAGGTCGAGATTGAATCCTGGATC------GAT
Salix_interior       CGTTTTGTCTTAGAAAGAAAGTCGATATTGAATCCTGGATC------GAT
Salix_purpurea       CTTTTTGTCTTAGAAAGAAAGTCGATATTGAATCCTGGATC------GAT
Salix_suchowensis    CTTTTTGTCTTAGAAAGAAAGTCGATATTGAATCCTGGATC------GAT
Trifolium_aureum     ATGTA------------------------------------------GAA
Trifolium_boissieri  ATGTA------------------------------------------GAA
Viola_seoulensis     ATTTTTGTCTTAGAAAGAAGGCCAATATTGAGTCTTGGATC---------

Catha_edulis         ACCAGAACCAAAAGGAATAAAAAGACGAAGACTATGTCTAATAATTCTCA
Euonymus_japonicus   ACCGGAACCAAAAGTAATAAAAATACGAAGACTGTGTCTAATAATTCTCA
Glycine_canescens    --------------------------------------------------
Glycine_falcata      --------------------------------------------------
Hevea_brasiliensis   ACCGGAAGCAAAGATAAAAAAAATACTAAGACTAGGACTAATAAGTATCA
Manihot_esculenta    ACCGGAAGAAAAAATAAAAAAAATACTAAGACTAGGACTAATAAGTATAA
Morus_indica         ACTGACGCCAACAGTAATAAATATACTAAACCTAGGGCTAATAATTATCA
Morus_mongolica      ACTGACGCCAACAGTAATAAATATACTAAACCTAGGGCTAATAATTATCA
Morus_notabilis      ACTGACGCCAACAGTAATAAATATACTAAACCTAGGGCTAATAATTATCA
Populus_balsamifera  ACCGGAACCAAACAAAAAAAAAAC--------------------------
Populus_euphratica   ACCGGAACCAAACAAAAAAAAAAC--------------------------
Populus_fremontii    ACCGGAACCAAACAAAAAAAAAAC--------------------------
Populus_tremula      ACCGGAACCAAACAAAAAAAAAAC--------------------------
Populus_trichocarpa  ACCGGAACCAAACAAAAAAAAAAC--------------------------
Prunus_persica       ACTGACACTAACAGTAATAAATATACTAAGACTAGGGTTAATAAGTATCA
Prunus_yedoensis     ACTGACACTAACAGTAATAAATATACTAAGACTAGGGTTAATAAGTATCA
Prunus_maximowiczii  ACTGACACTAACAGTAATAAATATACTAAGACTAGGGTTAATAAGTATCA
Prunus_mume          ACTGACACTAACAGTAATAAATATACTAAGACTAGGGTTAATAAGTATCA
Prunus_padus         ACTGACACTAACAGTAATAAATATACTAAGACTAGGGTTAATAAGTATCA
Ricinus_communis     ACCGGAAGCGAACATAAAAAAAATACTAAGACT------ACTAAGTATCA
Salix_interior       ACTGGAACCAAACAAAAAAAAAAC--------------------------
Salix_purpurea       ACCGGAACCAAACAAAAAAAAAAC--------------------------
Salix_suchowensis    ACCGGAACCAAACAAAAAAAAAAC--------------------------
Trifolium_aureum     AGAAAAAAGAATTCCATACGGAATCGGAAA--------------------
Trifolium_boissieri  AGAAAAAAGAATTCCATACGGAATCCGAAA--------------------
Viola_seoulensis     ---AATACTAGAACAAAAAACAATACTAAGACTGTAAATAATCTACATCA

Catha_edulis         AATAATTGATAAAATTGATAAGAAAAGTCTTTTTTATCTCATGCTTCATC
Euonymus_japonicus   AATAATTGATAAAATTAGTAAGAAAAGTCTTTTGTGTCTCATGTTTCATC
Glycine_canescens    --------------------------------------------------
Glycine_falcata      --------------------------------------------------
Hevea_brasiliensis   AATAATTGATAAAATTGATAAGAAAAATCTTTTTTTTCTTACAATTCACC
Manihot_esculenta    AATAATTGATAAAATTGATAAGAAAAAAAAGATTTTTCTTACAATTCACC
Morus_indica         AATAATTGATAAAATCGACAATAAAGATCTTTTTTATCCCACGATTCATC
Morus_mongolica      AATAATTGATAAAATCGACAAGAAAGATCTTTTTTATCCCACGATTCATC
Morus_notabilis      AATAATTGAGAAAATCGACAAGAAAGATCTTTTTTATCCCACGATTCATC
Populus_balsamifera  --------------------------------------------------
Populus_euphratica   --------------------------------------------------
Populus_fremontii    --------------------------------------------------
Populus_tremula      --------------------------------------------------
Populus_trichocarpa  --------------------------------------------------
Prunus_persica       AATAATTGATAAAATCAATAAGAGGGGTCTTTTTTATCTCACGATTCAGC
Prunus_yedoensis     AATAATTGATAAAATCAATAAGAGGGGTCTTTTTTATCTCACGATTCAGC
Prunus_maximowiczii  AATAATTGATAAAATCAATAAGAGGGGTCTTTTTTATCTCACGATTCAGC
Prunus_mume          AATAATTGATAAAATCAATAAGAGGGGTCTTTTTTATCTCACGATTCAGC
Prunus_padus         AATAATTGATAAAATCAATAAGAGGGGTCCTTTTTATCTCACGATTCAGC
Ricinus_communis     AATAATTGAGAAAATGGATAAAAAAAAGATTTTTTTTATTACAATTCACC
Salix_interior       --------------------------------------------------
Salix_purpurea       --------------------------------------------------
Salix_suchowensis    --------------------------------------------------
Trifolium_aureum     --------------------------------------------------
Trifolium_boissieri  --------------------------------------------------
Viola_seoulensis     AATAATTGATAAATTTGATAATAAAGATCTTTTTTTTCTTACGATTTGCC

Catha_edulis         AAGATGAAGAAATCAACCCATCCCCCCCAAAAAAA---CTTTTTGATTGG
Euonymus_japonicus   AAGATGAAGAAATCAATTCATCCCTCAAAAAAAAC---CTTTTTGATTGG
Glycine_canescens    --------------------------------------------------
Glycine_falcata      --------------------------------------------------
Hevea_brasiliensis   AAGATCAAGAAGTTAATTCATCCAATCAAAAAGGTTTTTTTTTTGATTGG
Manihot_esculenta    AAGATCAAGAAGTCAATTCATCCAATCAAAAAAAAAAACCTTTTGACTGG
Morus_indica         AAAATCAAGAAATGAATCCATCCAAAAAAAAA------CTTTTTGATTGG
Morus_mongolica      AAAATCAAGAAATGAATCCATCCAAAAAAAAA------CTTTTTGATTGG
Morus_notabilis      AAAATCAAGAAATGAATCCATCAAAAAAAAAA------CTTTTTGATTGG
Populus_balsamifera  --------------------------------------CTTTTTGATTGG
Populus_euphratica   --------------------------------------CTTTTTGATTGG
Populus_fremontii    --------------------------------------CTTTTTGATTGG
Populus_tremula      --------------------------------------CTTTTTGATTGG
Populus_trichocarpa  --------------------------------------CTTTTTGATTGG
Prunus_persica       AAGATCAAGAAATCAACCTATCCAATCAAATAACC---CTTTTTGATTGG
Prunus_yedoensis     AAGATCAAGAAATCAACCTATCCAATCAAAAAACC---CTTTTTGATTGG
Prunus_maximowiczii  AAGATCAAGAAATCAACCTATCCAATCAAAAAACC---CTTTTTGATTGG
Prunus_mume          AAGATCAAGAAATCAATCTATACAATCAAATAACC---CTTTTTGATTGG
Prunus_padus         AAGATCAAGAAATCAACCTATCCAATCAAAAAGGG---TTTTTTGATTGG
Ricinus_communis     AAGATCAAGAAGTCAATTCA------------------------------
Salix_interior       --------------------------------------CTTTTTGATTGG
Salix_purpurea       --------------------------------------CTTTTTGATTGG
Salix_suchowensis    --------------------------------------CTTTTTGATTGG
Trifolium_aureum     --------------------------------------------------
Trifolium_boissieri  --------------------------------------------------
Viola_seoulensis     CAAATCAAGAAGTTAATTCATCCAATAAAAAAAAAAAACCTTTTGATTGG

Catha_edulis         ATGGAAATGAAT------GAAAGAATATTAAGTCATTCCATATTGAATTT
Euonymus_japonicus   ATGGAAATGAAT------GAAAGAACATTAAGTAATTCGATATTGAATTT
Glycine_canescens    ATGGGAATCAAT------AGAGAAATACTAAATCGTTCCATATCGAATCC
Glycine_falcata      ATGGGAATCAAT------AGAGAAATACTAAATCGTTCCATATCGAATCC
Hevea_brasiliensis   ATGGGAATGAAT------GAAGAAATAAAAAATTGTCTTATATCCAATTT
Manihot_esculenta    ATGGGAATGAAT------GAAGAAATAAAAAATCGTCTTATATCCGATTT
Morus_indica         ATGAGAATGAAT------GAAGAAATACTAAGTTGTCCCATATCGAATCT
Morus_mongolica      ATGAGAATGAAT------GAAGAAATACTAAGTTGTCCCATATCGAATCT
Morus_notabilis      ATGAGAATGAAT------GAAGAAATACTAAGTTGTCCCATATCGAATCT
Populus_balsamifera  ATGGGAATGAAT------GAAGAAATACTAGATCGTCCCACATCAAATTT
Populus_euphratica   ATGGGAATGAAT------GAAGAAATACTAGATCGTCCCACATCAAATTT
Populus_fremontii    ATGGGAATGAAT------GAAGAAATACTAGATCGTCCCACATCAAATTT
Populus_tremula      ATGGGAATGAAT------GAAGAAATACTAGATCGTCCCACATCAAATTT
Populus_trichocarpa  ATGGGAATGAAT------GAAGAAATACTAGATCGTCCCACATCAAATTT
Prunus_persica       ATGGGGATGAAT------GAAGAAATACTAAGTTGTCCCATATCAAATAT
Prunus_yedoensis     ATGGGGATGAAT------GAAGAAATACTAAGTTGTCCCATATCAAATAT
Prunus_maximowiczii  ATGGGGATGAAT------GAAGAAATACTAAGTTGTCCCATATCAAATAT
Prunus_mume          ATGGGGATGAAT------GAAGAAATACTAAGTTGTCCCATATCAAATAT
Prunus_padus         ATGGGGATGAAT------GAAGAAATACTAAGTTGTCCCATATCAAATAT
Ricinus_communis     --------------------------------------------------
Salix_interior       ATGGGAATGAAT------GAAGAAATACTAGATCGTCCTACATCAAATTT
Salix_purpurea       ATGGGAATGAAT------GAAGAAATACTAGATCGTCCTACATCAAATTT
Salix_suchowensis    ATGGGAATGAAT------GAAGAAATACTAGATCGTCCTACATCAAATTT
Trifolium_aureum     ------------------TCCGAAATTACGGAATCCGAATTACCGAATCC
Trifolium_boissieri  ------------------TCCGAAATTACCGAATACGAATTAGCGAAGCC
Viola_seoulensis     ATGGGAATGAATGACGATGACGAAATACTAAAAAATCCCATATCAAATTT

Catha_edulis         GGAACTT------TGGTTGTTCCCAAAAATTTTGATACTTTACAATGCAT
Euonymus_japonicus   GGAACTT------TGGTTCTTCCCAGAAATTTTGATACTTTACAATGCAT
Glycine_canescens    AGAATTT------TGGTTCTTTTCAAAATTTGTGATATTTTATAACGCAT
Glycine_falcata      AGAATTT------TGGTTCTTTTCAAAATTTGTGATATTTTATAACGCAT
Hevea_brasiliensis   TGAACTT------TGGTTCTTTCGAAAATTTGTGATACTTTACAACACAT
Manihot_esculenta    TGAAGTT------TGGTTCTTTCAAAAATTTTTGATACTTTACAACACAT
Morus_indica         CGAACTT------TGGTTTTTCCCAGAATTTTTGATACTTTATACTTCGT
Morus_mongolica      CGAACTT------TGGTTTTTCCCAGAATTTTTGATACTTTATACTTCGT
Morus_notabilis      CGAACTT------TGGTTTTTCCCAGAATTTTTGATACTTTATACTTCGT
Populus_balsamifera  AGAATTT------TGGTTCTTTCCAAAATTTGTGATACTTTGCAACGCAT
Populus_euphratica   AGAATTT------TGGTTCTTTCCAAAATTTGTGATACTTTGCAACGCAT
Populus_fremontii    AGAATTT------TGGTTCTTTCCAAAATTTGTGATACTTTGCAACGCAT
Populus_tremula      AGAATTT------TGGTTCTTTCCAAAATTTGTGATACTTTGCAACGCAT
Populus_trichocarpa  AGAATTT------TGGTTCTTTCCAAAATTTGTGATACTTTGCAACGCAT
Prunus_persica       GGAATTT------TGGTTCTTCCCAGAATTGGGGATACTTTATAATACGT
Prunus_yedoensis     GGAATTT------TGGTTCTTCCCAGAATTGGGGATACTTTATAATACGT
Prunus_maximowiczii  GGAATTT------TGGTTCTTCCCAGAATTGGGGATACTTTATAATACGT
Prunus_mume          GGAATTT------TGGTTCTTCCCAGAATTGGGGATACTTTATAATACGT
Prunus_padus         GGAATTT------TGGTTCTTCCCAGAATTGGGGATACTTTATAATACGT
Ricinus_communis     --------------------------------------------------
Salix_interior       AGAATTT------TGGTTCTTTCCAAAATTTGTGATACTTTGCAAGGCAT
Salix_purpurea       AGAATTT------TGGTTCTTTCCAAAATTTGTGATACTTTGCAAGGCAT
Salix_suchowensis    AGAATTT------TGGTTCTTTCCAAAATTTGTGATACTTTGCAAGGCAT
Trifolium_aureum     GAGATTT------TGGTTCTTTTCTAAATTAAGGATATTATATGATGCAT
Trifolium_boissieri  GAGATTT------TGGTTCTTTTCTAAATTAAGGATATTATATGATGCAT
Viola_seoulensis     AGAACTAGAACGTTGGTTTTTTCCAAAATTTGTGATACTTTACAACGTAT

Catha_edulis         ATAATAAAACCCACGGAGCCGTACCAATCAAATTACTTCTTTCTGATTTG
Euonymus_japonicus   ATAAGAAAACCCCCGTAGCCATACCAATCAAATTACTTCTTTTTGATTTG
Glycine_canescens    ATAGGGGTAACTCGCAGGTTATACCAATCAAATTACTTTTTTTATCTTCT
Glycine_falcata      ATAGGGGTAACTCGCAGGTTATACCAATAAAATTACTTTTTTTATCTTCT
Hevea_brasiliensis   ATAAGATAAAACCATGGGCGATACCCATCCAATTTCTTCTTTTCAATTTT
Manihot_esculenta    ACAAGATAAAACCATGGGCAATACCCATCAAATTTCTTCTTTTCAATTTT
Morus_indica         ATAAGATTAAACCATGGTACATACCAATCAAATTTCTCCTTTTAAATCTT
Morus_mongolica      ATAAGATTAAACCATGGTACATACCAATCAAATTTCTCCTTTTAAATCTT
Morus_notabilis      ATAAGATTAAACCATGGTACATACCAATCAAATTTCTCCTTTTAAATCTT
Populus_balsamifera  ATAAGATAAAATCATGGGTGATACCAATCAAATTACTTTTTTTAAATTTT
Populus_euphratica   ATAAGATAAAATCATGGGTGATACCAATCAAATTACTTTTTTTAAATTTT
Populus_fremontii    ATAAGATAAAATCATGGGTGATACCAATCAAATTACTTTTTTTAAATTTT
Populus_tremula      ATAAGATAAAATCATGGGTGATACCAATCAAATTACTTTTTTTAAATTTT
Populus_trichocarpa  ATAAGATAAAATCATGGGTGATACCAATCAAATTACTTTTTTTAAATTTT
Prunus_persica       ATAAAATTAAACCGTGGGTTATACCAATTAAATTACTAGTTTTAAATTCT
Prunus_yedoensis     ATAAAATTAAACCGTGGGTTATACCAATTAAATTACTAGTTTTAAATTCT
Prunus_maximowiczii  ATAAAATTAAACCGTGGGTTATACCAATTAAATTACTAGTTTTAAATTCT
Prunus_mume          ATAAAATTAAACCGTGGGTTATACCAATTAAATTACTAGTTTTAAATTCT
Prunus_padus         ATAAAATTAAACCGTGGGTTATACCAATTAAATTACTAGTTTTAAATTCT
Ricinus_communis     --------------------------------------------------
Salix_interior       ATAAGATAAAATCATGGATGATACCAATCAAATTACTTTTTTTAAATTTT
Salix_purpurea       ATAAGATAAAATCATGGATGATACCAATCAAATTACTTTTTTTAAATTTT
Salix_suchowensis    ATAAGATAAAATCATGGATGATACCAATCAAATTACTTTTTTTAAATTTT
Trifolium_aureum     ATAAGAAGAATCCTTGGATTTTACCAATAGAATTCTTTTTTTTGCAGTTT
Trifolium_boissieri  ATAAGAAGAATCCTTGGATTTTACCAATAGAATTCTTTTTTTTGCAATTT
Viola_seoulensis     ATAAGAAAAAACCATGGGCAGTACCAATAAATTTACTTCTTTTCAATTTC

Catha_edulis         AATAAAAATGAA------AATGTTTTTGAAAAAAAAAAAGTAAAT-----
Euonymus_japonicus   AATGAAAAT------------GTTTTTGAAAAAAAGAAGGTAAAT-----
Glycine_canescens    AATGTAAATCAA------AATGTTAGTGAAAATAAAAAT---AACATTAC
Glycine_falcata      AATGTAAATCAA------AATGTTAGTGAAAATCAAAAT---AACATTAC
Hevea_brasiliensis   CATAGAAATGAA------AATGTTAGTAAAAATAATAAAATTAAC-----
Manihot_esculenta    CATTTCTATGAA------AATGTTAGTAAAAATAAGAAAATTAACGGGAA
Morus_indica         AATGTAAATGAA------AATGCCAGTGGAAATAAAAATAAAAAAACGAC
Morus_mongolica      AATGTAAATGAA------AATGCCAGTGGAAATAAAAATAAAAAAACGAC
Morus_notabilis      AATGTAAATGAA------AATGCCAGTGGAAATAAAAATAAAAAAACGAC
Populus_balsamifera  AATGGAACTAAA------AATGTTAGTGAAAATAAAAAAATCAAC-----
Populus_euphratica   AATGGAACTAAA------AATGTTAGTGAAAATAAAAAAATCAAC-----
Populus_fremontii    AATGGAACTAAA------AATGTTAGTGAAAATAAAAAAATCAAC-----
Populus_tremula      AATGGAACTAAA------AATGTTAGTGAAAATAAAAAAATCAAC-----
Populus_trichocarpa  AATGGAACTAAA------AATGTTAGTGAAAATAAAAAAATCAAC-----
Prunus_persica       AATATAAATGAA------AATTATAGTAAAAACAAAAGCATAACC-----
Prunus_yedoensis     AATATAAATGAA------AATGATAGTAAAAACAAAAGCATCGCC-----
Prunus_maximowiczii  AATATAAATGAA------AATGATAGTAAAAACAAAAGCATCGCC-----
Prunus_mume          AATATAAATGAA------AATTATAGTAAAAACAAAAGCATCACC-----
Prunus_padus         AATATAAATGAA------AATGTTAGTAAAAACAAAAGCATCACT-----
Ricinus_communis     --------------------------------------------------
Salix_interior       AATGGAACTAAA------GATGTTAGTGAAAATAAAAAAATCAAC-----
Salix_purpurea       AATGGAACTAAA------GATGTTAGTGAAAATAAAAAAATCAAC-----
Salix_suchowensis    AATGGAACTAAA------GATGTTAGTGAAAATAAAAAAATCAAC-----
Trifolium_aureum     TCTGGAAATGAA------AATATTACAGATGAATCCAAGTTA--------
Trifolium_boissieri  TCTGGAAATGAA------AACATTACTGATGAATCCAAGTTA--------
Viola_seoulensis     AAGTTGAATGAAAATGCAAATGTTAGTCACAATAAAAAGAAAAAAATCAA

Catha_edulis         -AAAAAGAAAAAAAGAGATACTTTTATATTATCATTCTCAAATGAAAAAA
Euonymus_japonicus   -AAAAAGAAAAAAAGAGATATTTTTATA------TTCTCGAATGAAAAAA
Glycine_canescens    TAGAAAAAAAAAAAAAGAATCTCTT-------------------------
Glycine_falcata      TAGAAAAAAAAAAAAAGAATCTCTT-------------------------
Hevea_brasiliensis   -CGGAAGAAAAATAGCGATCTTTTTATATCTATATCATCGAATGAAAAAA
Manihot_esculenta    AAAAAATAAAAATAGCGATCTTTTTATATCTATATCATCGAATGAAAAAA
Morus_indica         TGGAAAGAAAAAAAGAGATATCTTTATATCAATATTTTCAAATGAAAAAA
Morus_mongolica      TGGAAAGAAAAAAAGAGATATCTTTATATCAATATTTTCAAATGAAAAAA
Morus_notabilis      TGGAAAGAAAAAAAGAGATATCTTTATATCAATATTTTCAAATGAAAAAA
Populus_balsamifera  -AAAAAGAAAAATAACGATCCTTTTATATCTATATCATCGAATGAAACAA
Populus_euphratica   -AAAAAGAAAAATAACGATCCTTTTATATCTATATCATCGAATGAAACAA
Populus_fremontii    -AAAAAGAAAAATAACGATCCTTTTATATCTATATCATCGAATGAAACAA
Populus_tremula      -AAAAAGAAAAATAATGATCCTTTTATATCTATATCATCAAATGAAACAA
Populus_trichocarpa  -AAAAAGAAAAATAACGATCCTTTTATATCTATATCATCCAATGAAACAA
Prunus_persica       -GGAAATAAAAAAGGGGATCCTTTTATATCAATATCGGAGAATTCAAAAA
Prunus_yedoensis     -GGAAATAAAAAAAGGGATCCTTTTATATCAATATCGGAGAATTCAAAAA
Prunus_maximowiczii  -GGAAATAAAAAAAGGGATCCTTTTATATCAATATCGGAGAATTCAAAAA
Prunus_mume          -GGAAATAAAAAAAGGGATCCTTTTATATCAATATCGGAGAATTCAAAAA
Prunus_padus         -GGAAATAAAAAAAGAGATCCTTTTATATCAATATCGGAGAATTCAAAAA
Ricinus_communis     --------------------------------------------------
Salix_interior       -AGAAAGCAAAATAACGATCCTTTTATATCTATATCATCGAATGAAACAA
Salix_purpurea       -AGAAAGCAAAATAACGATCCTTTA---------TCATCGAATGAAACAA
Salix_suchowensis    -AGAAAGCAAAATAACGATCCTTTA---------TCATCGAATGAAACAA
Trifolium_aureum     --------------------------------------------------
Trifolium_boissieri  --------------------------------------------------
Viola_seoulensis     CGGAAAGAACAATAAAAATATTTTTATATCTCTATCATCAAATGAAAAAA

Catha_edulis         AAACTATTGAAGTCAAGAATAAAAATGAAGAAGAAAAAGAATCTGAGAGA
Euonymus_japonicus   AAACTATTGAAGTCAAGAATCAAAATGAAGAAGAAAAAGAATCTGAGAGA
Glycine_canescens    --GAGTTGGAGTTAGAGACTCGAAATCGGGCAAAAGCAGAATACCCCGAT
Glycine_falcata      --GAGTTGGAGTTAGAGACTCGAAATCGGGCAAAAGCAGAATACCCCGAT
Hevea_brasiliensis   AAATTATTGAATTAGAGAATCAAAATCACGAAGAAAAAGAATCCGAAGAC
Manihot_esculenta    AAATTATTGAATTAGAG---------CACGAAGAAAAAGAATACGAAGAC
Morus_indica         AATATCTTGAATTAGAAAAACAAAATCAAGTAGAAAAAGAATACGGAATC
Morus_mongolica      AATATCTTGAATTAGAAAAACAAAATCAAGTAGAAAAAGAATACGGAATC
Morus_notabilis      AATATCTTGAATTAGAAAAACAAAATCAAGTAGAAAAAGAATGCGGAATC
Populus_balsamifera  AATCCATTCAATTAAAGAATCAAAATCATGAAGAAAAAGAGTCTGAGGAT
Populus_euphratica   AATCCATTCAATTAAAGAATCAAAATCATGAAGAAAAAGAGTCTGAGGAT
Populus_fremontii    AATCCATTCAATTAAAGAATCAAAATCATGAAGAAAAAGAGTCTGAGGAT
Populus_tremula      AATCCATTCAATTAAAGAATCAAAATCATGAAGAAAAAGAGTCTGAGGAT
Populus_trichocarpa  AATCCATTCAATTAAAGAATCAAAATCATGAAGAAAAAGAGTCTGAGGAT
Prunus_persica       AATCTTTTGAATTAGAAAACCGAAACCAAGGGGAAAAAGAATACGCGGTC
Prunus_yedoensis     AATCTTTTGAATTAGAAAACCGAAATCAAGGGGAAAAAGAATACGCGGTC
Prunus_maximowiczii  AATCTTTTGAATTAGAAAACCGAAATCAAGGGGAAAAAGAATACGCGGTC
Prunus_mume          AATCTTTTGAATTAGAAAACCGAAATCAAGGGGAAAAAGAATACGCGGTC
Prunus_padus         AATCTTTTGAATTAGAAAACCGAAATCAAGGGGAAAAAGAATACGCGGGC
Ricinus_communis     --------------------------------------------------
Salix_interior       AATCCATTCAATTAAAAAATCAAAATCCTGAAGAAAAAGAGTCGGAGGAT
Salix_purpurea       AATCCATTCAATTAAAAAATCAAAATCATGAAGAAAAAGAGTCTGAGGAT
Salix_suchowensis    AATCCATTCAATTAAAAAATCAAAATCATGAAGAAAAAGAGTCTGAGGAT
Trifolium_aureum     -----------------------------GAAGCTAAACAATACGTGAAT
Trifolium_boissieri  -----------------------------GAAGCTAAACAATACGTGAGT
Viola_seoulensis     AATATATTGAATTAGAGAATCGAAACCATGAACAAAAAGAATCAAAAGAC

Catha_edulis         ---CAAGCGGATCTTGGATCAGTTCGCTTAAACCAAGAAAAAGGTCTTGA
Euonymus_japonicus   ---CAAGTGGATCTTGGATCAGTTCGCTTAAACCAAGAAAAAGGTCTTGA
Glycine_canescens    ---GAAAGAAATCTTGAATTATCTATCTCAAACCAAGAAAAAGATATTGA
Glycine_falcata      ---GAAAGAAATCTTGAATTATCTATCTCAAACCAAGAAAAAGATATTGA
Hevea_brasiliensis   ---CAAGGGGACTTTGGGTCAGTTTTCGCAAATCAAGAAAAAGATATTGA
Manihot_esculenta    CCAGGGGGGGGCTTTGGGTCAGTTTTCCAAAATCAAGAAAAAGATATTGA
Morus_indica         ---AAAACAGATTTTGAATCAACTCTCTCAAACCAAGAAAAAGATATTGA
Morus_mongolica      ---AAAACAGATTTTGAATCAACTCTCTCAAACCAAGAAAAAGATATTGA
Morus_notabilis      ---AAAACAGATTTTGAATCAACTCTCTCAAATCAAGAAAAAGATATTGA
Populus_balsamifera  ---CAAGTAGATCTTGAATCAGTTCTAGTAAACCAAGAAAAAGATGTTGA
Populus_euphratica   ---CAAGTAGATCTTGAATCAGTTCTAGTAAACCAAGAAAAAGATGTTGA
Populus_fremontii    ---CAAGTAGATCTTGAATCAGTTCTAGTAAACCAAGAAAAAGATGTTGA
Populus_tremula      ---CAAGTAGATCTTGAATCAGTTCTAGTAAACCAAGAAAAAGATGTTGA
Populus_trichocarpa  ---CAAGTAGATCTTGAATCAGTTCTAGTAAACCAAGAAAAAGATGTTGA
Prunus_persica       ---CAAGCAGATTTTAAATCAGCTCTTTCAAACCAAGAAAAAGATGTTGA
Prunus_yedoensis     ---CAAGCAGATTTTAAATCAGCTCTTTCAAACCAAGAAAAAGATGTTGA
Prunus_maximowiczii  ---CAAGCAGATTTTAAATCAGCTCTTTCAAACCAAGAAAAAGATGTTGA
Prunus_mume          ---CAAGCAGATTTTAAATCAGCTCTTTCAAACCAAGAAAAAGATGTTGA
Prunus_padus         ---CAAGCGGATTTTAAATCAGCCCTTTCAAACCAAGAAAAAGATGTTGA
Ricinus_communis     ---------------------------TCCAATCAAAAAAAAGATATTGA
Salix_interior       ---CAAGTAGATCTTGAATCAGTTCTAGCAAATCAAGAAAAAGATGTTGA
Salix_purpurea       ---CAAGTAGATCTTGAATCAGTTCTAGCAAACCAAGAAAAAGATGTTGA
Salix_suchowensis    ---CAAGTAGATCTTGAATCAGTTCTAGCAAACCAAGAAAAAGATGTTGA
Trifolium_aureum     ---GGAGTAGATCTTAAATCATCTGGCTCA--------------------
Trifolium_boissieri  ---GGGGTAGATCTTAAATCATCTGGCTCA--------------------
Viola_seoulensis     ---CAAGCGGATCTTAGATCAATTTTTGCAAATCGAGAAAAGGATGTTAA

Catha_edulis         AGAATATTTTGCGGGATCAGACACGAAAAAG------------------A
Euonymus_japonicus   AGAATCTTTTGCGGGATCAGACACGAAAAAG------------------A
Glycine_canescens    AAATGATTATGTAGGATCAGATAGTGAAAAGAATAGTAAGGGTATAAAGA
Glycine_falcata      AAATGATTATGTAGGATCAGATAGTGAAAAGAATAGTAAGGGTATAAAGA
Hevea_brasiliensis   AGAAGATTATATAGAATTAGATATGAAAAAACATAGA---------AATA
Manihot_esculenta    AGAAGATTATATAGGATTAGATATGAAAAAACATAGA---------AATG
Morus_indica         AGAAAATTATGCGGTATCAAAGATGAAAAAA---------------AATA
Morus_mongolica      AGAAAATTATGCGGTATCAAAGATGAAAAAA---------------AATA
Morus_notabilis      AGAAAATTATGCGGTATCAAAGATGAAAAAA---------------AATA
Populus_balsamifera  AGAAAATTATGTAAGATCAGACAGGAAAGAGCGTAGA---------AAGA
Populus_euphratica   AGAAGATTATGTAAGATCAGACAGGAAAGAGCGTAGA---------AAGA
Populus_fremontii    AGAAGATTATGTAAGATCAGACAGGAAAGAGCGTAGA---------AAGA
Populus_tremula      AGAAGATTATGTAAGATCAGACAGGAAAGAGCGTAGA---------AAGA
Populus_trichocarpa  AGAAGATTATGTAAGATCAGACAGGAAAGAGCGTAGA---------AAGA
Prunus_persica       AGAAGATTATACGGGATCGTACATGAAAAAAAATAGA---------AATA
Prunus_yedoensis     AGAAGATTATACGGGATCGTACATGAAAAAAAATAGA---------AATA
Prunus_maximowiczii  AGAAGATTATACGGGATCGTACATGAAAAAAAATAGA---------AATA
Prunus_mume          AGAAGATTATACGGGATCGTACATGAAAAAAAATAGA---------AATA
Prunus_padus         AGAAGATTATACGGGATCGTACATGAAAAAACATAGA---------AATA
Ricinus_communis     AAAAGATTATATGGAATTAGATATGAAAAAACATAGA---------CATA
Salix_interior       AGAAGATTATGCAAGATCAGACAGGAAAGAGCGTAGA---------AAGA
Salix_purpurea       AGAAGATTATGCAAGATCAGACAGGAAAGAGCGTAGA---------AAGA
Salix_suchowensis    AGAAGATTATGCAAGATCAGACAGGAAAGAGCGTAGA---------AAGA
Trifolium_aureum     -AAGTATTTTAACGGATCAGACGTTGGTTAT---------------GATA
Trifolium_boissieri  -AAGTACTTTCACGGATCAGACGTTGGTTAT---------------TCTA
Viola_seoulensis     AGAAGAATATGCAGGATCAGACATGAAAAAA-------------------

Catha_edulis         AAAAAAAATACAAAAGTTCTACGGAAGTGGAGCTTGATTTCCTCCTAAAA
Euonymus_japonicus   AAAAAAAATACAAAAGTTCTACGGAAGCGGAGCTTGATTTCCTCCTAAAA
Glycine_canescens    AAAAGAAAGACAAGAACAAGATGGAGGCAGAACTAAATTTCTTACTAAGA
Glycine_falcata      AAAAGAAAGACAAGAACAAGATGGAGGCAGAACTTAATTTCTTACTAAGA
Hevea_brasiliensis   AAAAGCAAAACAAAAGTCATATGGAAGTAGAACTTGATTTCTTCCTAAAA
Manihot_esculenta    AAAAGCAAAACAAAAGTCATATGGAAGTAGAACTTGATTTCTTCCTAAAA
Morus_indica         AAAAACAATCCAGGACCAACATGGAAGCGGAGTTTGATTTCTTACTAAAA
Morus_mongolica      AAAAACAATCCAGGACCAACATGGAAGCGGAGTTTGATTTCTTACTAAAA
Morus_notabilis      AAAAACAATCCAGGACCAACATGGAAGCGGAGTTTGATTTCTTACTAAAA
Populus_balsamifera  AAAAGCAATACAAAAGTAATACGGAAGCAGAACTTGATTTCTTGCTAAAA
Populus_euphratica   AAAAGCAATACAAAAGTAATACGGAAGCAGAACTTGATTTCTTGCTAAAA
Populus_fremontii    AAAAGCAATACAAAAGTAATACGGAAGCAGAACTTGATTTCTTGCTAAAA
Populus_tremula      AAAAGCAATACAAAAGTAATACGGAAGCAGAACTTGATTTCTTGCTAAAA
Populus_trichocarpa  AAAAGCAATACAAAAGTAATACGGAAGCAGAACTTGATTTCTTGCTAAAA
Prunus_persica       AAAAGCAATACAAGATCAATACAAAAGGGGAGTTTGATTTCTTCCTAAAA
Prunus_yedoensis     AAAAGCAATACAAGATCAATACAAAAGCGGAGTTTGATTTCTTCCTAAAA
Prunus_maximowiczii  AAAAGCAATACAAGATCAATACAAAAGCGGAGTTTGATTTCTTCCTAAAA
Prunus_mume          AAAAGCAATACAAGATCAATACAAAAGCGGAGTTTGATTTCTTCCTAAAA
Prunus_padus         AAAAGCAATACAAGATCAATACAAAAGCGGAGTTTGATTTCTTCCTAAAA
Ricinus_communis     AAAAGAAAAACAAAAGTCATACGGAAGTAGAACTTGATTTCTTTCTAAAA
Salix_interior       AAAAGCAATACAAAAGTAATACGGAAGCAGAACTTGATTTCTTGCTAAAA
Salix_purpurea       AAAAGCAATACAAAAGTAATACGGAAGCAGAACTTGATTTTTTGCTAAAA
Salix_suchowensis    AAAAGCAATACAAAAGTAATACGGAAGCAGAACTTGATTTTTTGCTAAAA
Trifolium_aureum     TAAATAAATACAGAAACGATCTAAAGGGAGAGCGGGATTTCTTACTAGAA
Trifolium_boissieri  TAAATAAATACAGAAACGATCTAAAGGGAGAACGGGATTTCTTACTAGAA
Viola_seoulensis     --------GGTAAAAGGAATAAGGAAGCAAAACTTAATTTCTTCAAAAAA

Catha_edulis         AGGTATTTCTGTTTTCAATTACGATGGAATGCTTCTGTAAATCAAAGAGT
Euonymus_japonicus   AGGTATTTCTGTTTTCAATTACGATGGAATGCTTCTGTAAATCAAAGAGT
Glycine_canescens    AATTTTTTGATTTTACATTTAAATTGGAATAATTTCTTAGGTCAAAGAAT
Glycine_falcata      AATTTTTTGATTTTACATTTAAATTGGAATAATTTCTTAGGTCAAAGAAT
Hevea_brasiliensis   CGGTATTTATGTTTTCAATTAAGATGGAATGGTTCTTTAAATCACAAAAT
Manihot_esculenta    CGGTATTTATGTTTTCAATTAGAATGGAATAGTTCTTTAAATAACCAACT
Morus_indica         AGGTATTTGCTTTTTCAATTGAGATGGGACGATTCTTTAAATAAAAAAAT
Morus_mongolica      AGGTATTTGCTTTTTCAATTGAGATGGGACGATTCTTTAAATAAAAAAAT
Morus_notabilis      AGGTATTTGCTTTTTCAATTGAGATGGGACGATTCTTTAAATAAAAAAAT
Populus_balsamifera  AGGTATTTATGCTTTCAATTAAGATGGGATGATTCTTTAAATCAAAAAAT
Populus_euphratica   AGGTATTTATGCTTTCAATTAAGATGGGATGATTCTTTAAATCAAAAAAT
Populus_fremontii    AGGTATTTATGCTTTCAATTAAGATGGGATGATTCTTTAAATCAAAAAAT
Populus_tremula      AGGTATTTATGCTTTCAATTAAGATGGGATGATTCTTTAAATGAAAAAAT
Populus_trichocarpa  AGGTATTTATGCTTTCAATTAAGATGGGATGATTCTTTAAATCAAAAAAT
Prunus_persica       AGGTATTTGCATTTTCAATTGAGATGGGATGATTCTTTAAATAAAAAAAT
Prunus_yedoensis     AGGTATTTGCATTTTCAATTGAGATGGGATGATTCTTTAAATAAAAAAAT
Prunus_maximowiczii  AGGTATTTGCATTTTCAATTGAGATGGGATGATTCTTTAAATAAAAAAAT
Prunus_mume          AGGTATTTGCATTTTCAATTGAGATGGGATGATTCTTTAAATAAAAAAAT
Prunus_padus         AGGTATTTGCATTTTCAATTGAGATGGGATGATTCTTTAAATAAAAAAAT
Ricinus_communis     CGATATTTATATTTTCAATTAAGATGGAATGGTTCTTTAAATCAAAAAAT
Salix_interior       AGGTATTTATGCTTTCAATTAAGATGGGATGATTCTTTAAATCAAAAAAT
Salix_purpurea       AGGTATTTATGCTTTCAATTAAGATGGGATGATTCTTTAAATCAAAAAAT
Salix_suchowensis    AGGTATTTATGCTTTCAATTAAGATGGGATGATTCTTTAAATCAAAAAAT
Trifolium_aureum     AAGTATTTGGGTTTTGGTTTGCACTGTGAGAGTTTCGTCCAAGAAAGCAT
Trifolium_boissieri  AAGTATTTGGGTTTTGGTTTGCACTGTGAGAGTTTCGTCCAAGAAAGCAT
Viola_seoulensis     AGGTATTTAGGCTTTCAATTACGGTGGGATGGTTCTTTAAATAAAAAACT

Catha_edulis         ACTAAATAATATCAAAGTATTTTGTCTCCTGCTTAGACTGAAAAATCCAA
Euonymus_japonicus   ACTCAATAATATAAAAGTATTTTTTCTCCTGCTTAGACTGATAAATCCAA
Glycine_canescens    ATTTAACAATGTCAAAGTATATTGTCTCCTTATTCGATTAAAAAATTTAA
Glycine_falcata      ATTTAACAATGTCAAAGTTTATTGTCTCCTTATTCGATTAAAAAATTTAA
Hevea_brasiliensis   AATCAATAATATCAAAGTATATTGTCTCCTGCTTAGACTGACAAATCCAC
Manihot_esculenta    AATCGAGAATATCAAATTCTATGGTTTCCTGCTTAAAGTGACAAATCCAC
Morus_indica         GATCGATAACATCAAAGTATATTGTTCCCTGCTTAGACCGATAAACCTAA
Morus_mongolica      GATCGATAACATCAAAGTATATTGTTCCCTGCTTAGACCGATAAACCTAA
Morus_notabilis      GATCGATAACATCAAAGTATATTGTTCCCTGCTTAGACCGATAAACCTAA
Populus_balsamifera  AATCAATAATATAAAAATATATTGTCTCCTGCTTAGATTGACAAATCCAC
Populus_euphratica   AATCAATAATATAAAAATATATTGTCTCCTGCTTAGATTGACAAATCCAC
Populus_fremontii    AATCAATAATATAAAAATATATTGTCTCCTGCTTAGATTGACAAATCCAC
Populus_tremula      AATCAATAATATAAAAATATATTGTCTCCTGCTTAGATTGACAAATCCAC
Populus_trichocarpa  AATCAATAATATAAAAATATATTGTCTCCTGCTTAGATTGACAAATCCAC
Prunus_persica       AAGCAATAACATCAAAGTATATTGTCTCCTGCTTAGACTGATAAATCCAA
Prunus_yedoensis     AAGCAATAACATCAAAGTATATTGTCTCCTGCTTAGACTGATAAATCCAA
Prunus_maximowiczii  AAGCAATAACATCAAAGTATATTGTCTCCTGCTTAGACTGATAAATCCAA
Prunus_mume          AAGCAATAACATCAAAGTATATTGTCTCCTGCTTAGACTGATAAATCCAA
Prunus_padus         AATCAATAACATCAAAGTATATTGTCTCCTGCTTAGACTGATAAATCCAA
Ricinus_communis     AATCAATAATATCAAAGTATATTGTCTCCTGCTTAAACTGACAAATCCAC
Salix_interior       AATCAATAATATCAAAATATATTGTCTCTTGCTTAGACTGACAAATCCAC
Salix_purpurea       AATCAATAATATCAAAATATATTGTCTCTTGCTTAGACTGACAAATCCAC
Salix_suchowensis    AATCAATAATATCAAAATATATTGTCTCTTGCTTAGACTGACAAATCCAC
Trifolium_aureum     AATGAATAATTTCAACTTATTTTGTCTCCTGGTTAGATTGAAAAATATAA
Trifolium_boissieri  AATGAATAATTTCAACTTATTTTGTCTCCTGGTTAGATTGAAAAATATAA
Viola_seoulensis     AATCAATAATATCAAAGTCTATTGTCTCTTGCTTAGGCTGGCAAATCCAC

Catha_edulis         ACGAAATTGCTATATCTTCTATTCAAAGGAGAGAAATGAGTCTCGATATT
Euonymus_japonicus   ACGAAATTGCTATATCCTCTATTCAAAGGCGAGAAATGAGTCTCGATATT
Glycine_canescens    GAGAAATTACAATAGCCTCTATTCAAAGAGGAGAACTAGGTCTAGATATT
Glycine_falcata      GAGAAATTACAATAGCCTCTATTCAAAGAGGAGAACTTGGTCTAGATATT
Hevea_brasiliensis   GAGAAATTATTATATCTTCTATTCAAAGGCAAGAAATAAGTTTGAATATT
Manihot_esculenta    GAAAAATTATTATATCTTCTATTCAAAGGCAAGAAATAAATTTGAATATT
Morus_indica         GAGAAATTACTATAGCCTCTATTCAAAGGGGAGAAATAAATCTGGATCTT
Morus_mongolica      GAGAAATTACTATAGCCTCTATTCAAAGGGGAGAAATAAATCTGGATCTT
Morus_notabilis      GAGAAATTACTATAGCCTCTATTCAAAGGGGAGAAATAAATCTGGATCTT
Populus_balsamifera  GAGAAATTATTATATCCTCTATTCAAAGGGGAGAACTGAGTCTAGATATT
Populus_euphratica   GAGAAATTATTATATCCTCTATTCAAAGGGGAGAACTGAGTCTAGATATT
Populus_fremontii    GAGAAATTATTATATCCTCTATTCAAAGGGGAGAACTGAGTCTAGATATT
Populus_tremula      GAGAAATTATTATATCCTCTATTCAAAGGGGAGAACTGAGCCTAGATATT
Populus_trichocarpa  GAGAAATTATTATATCCTCTATTCAAAGGGGAGAACTGAGTCTAGATATT
Prunus_persica       GAGAAATTACTATATCCTCTATTCAAAGAGGCGAAATGAGTCCGGATATT
Prunus_yedoensis     GAGAAATTACTATATCCTCTATTCAAAGAGGCGAAATGAGTCCGGATATT
Prunus_maximowiczii  GAGAAATTACTATATCCTCTATTCAAAGAGGCGAAATGAGTCCGGATATT
Prunus_mume          GAGAAATTACTATATCCTCTATTCAAAGAGGCGAAATGAGTCCGGATATT
Prunus_padus         GAGAAATTACTATATCCTCTATTCAAAGGGGCGAAATGAGTCTGGATATT
Ricinus_communis     GCGAAATTATTATATCTTCTATTCAAAGGCAAGAAATAAGTCTGAATATT
Salix_interior       GAGAAATTATTATATCCTCTATTCAAAGGGGAGAACTGAGTCTAGATATT
Salix_purpurea       GAGAAATTATTATATCCTCTATTCAAAGGGGAGAACTGAGTCTAGATATT
Salix_suchowensis    GAGAAATTATTATATCCTCTATTCAAAGGGGAGAACTGAGTCTAGATATT
Trifolium_aureum     AAAAATTTTTCATAATGTCTATTAAAAAGGGAGACCTAGATATGGAAGAT
Trifolium_boissieri  AAAAATTTTTCATAATGTCTATTAAAAAGGGAGACCTAGATATGGAAGAT
Viola_seoulensis     GAGAAATTTTTATATCCTCTATTCAAAGAGGGGAATTGAGTTTAGATATT

Catha_edulis         CTACTGATT------CAGAACAATTTGAGCCTT-----------------
Euonymus_japonicus   TTACTAATT------CAGAACAATTTGAGTCTT-----------------
Glycine_canescens    ATGATGATTCAAAATCAGAAGAATTTAATTCTTCTAGGCTTAAGGAAAAA
Glycine_falcata      ATGATGATTCAAAATCAGAAGAATTTAATTCTTCTAGGCTTAAGGAAAAA
Hevea_brasiliensis   CTGATGGTT------CAGAAGGATTTAACTCTT-----------------
Manihot_esculenta    ATGATGGTT------CGGAACAGTTTTACTCGT-----------------
Morus_indica         CTAATGATT------CAGAAAAATTTCATTCTT-----------------
Morus_mongolica      CTAATGATT------CAGAAAAATTTCATTCTT-----------------
Morus_notabilis      CTAATGATT------CAGAAAAATTTCATTCTT-----------------
Populus_balsamifera  CTAATGATT------CAGAAAGATTTAACTCTT-----------------
Populus_euphratica   CTAATGATT------CAGAAAGATTTAACTCTT-----------------
Populus_fremontii    CTAATGATT------CAGAAAGATTTAACTCTT-----------------
Populus_tremula      CTAATGATT------CAGAAAGATTTAACTCTT-----------------
Populus_trichocarpa  CTAATGATT------CAGAAAGATTTAACTCTT-----------------
Prunus_persica       CTGATGATT------CAGAAAGATTTAACTCTT-----------------
Prunus_yedoensis     CTGATGATT------CAGAAAGATTTAACTCTT-----------------
Prunus_maximowiczii  CTGATGATT------CAGAAAGATTTAACTCTT-----------------
Prunus_mume          CTGATGATT------CAGAAAGATTTAACTCTT-----------------
Prunus_padus         CTGATGATT------AAGAAAGATTTAACTCTT-----------------
Ricinus_communis     TTGATGATT------CAGAAGGATTTAACTCTT-----------------
Salix_interior       CTAATGATT------CAGAAAGATTTAACTCTT-----------------
Salix_purpurea       CTAATGATT------CAGAAAGATTTAACTCTT-----------------
Salix_suchowensis    CTAATGATT------CAGAAAGATTTAACTCTT-----------------
Trifolium_aureum     ATGATGTATCTGACTAGTAAGGATTTTCTTAGTTATAAAGGGTGTAGGGA
Trifolium_boissieri  ATGATGTATCTGACTAGTAAGGATTTTCGTAGTTATAAAGGATGTAGGGA
Viola_seoulensis     CTGACGATT------CAGAAAAATTTAATTTTT-----------------

Catha_edulis         -------ACAGAATTTCTTAAAAAAGGAATATTGATTATCGAACCAGTTC
Euonymus_japonicus   -------ACAGAATTTTGGAAAAAAGGAATATTGATTATCGAACCAGTTC
Glycine_canescens    TAAAAATAACAAATTTATGAAAAAAGAAATATTTGTTATCGAACCAGTTC
Glycine_falcata      TAAAAATAACAAATTTATGAAAAAAGAAATATTTGTTATCGAACCAGTTC
Hevea_brasiliensis   -------ACGGAATTAATGAAAAAGGGAATATTGATTATCGAACCTGTTC
Manihot_esculenta    -------ACAGAATTAGTGAAAAGGGGAATATTGATTATCGAACCTGTTC
Morus_indica         -------ACAGAATTGATTAAAAAGGGAATATTACTTATTGAACCAGTTC
Morus_mongolica      -------ACAGAATTGATTAAAAAGGGAATATTACTTATTGAACCAGTTC
Morus_notabilis      -------ACAGAATTGATTAAAAAGGGAATATTACTTATTGAACCAGTTC
Populus_balsamifera  -------ACAGAATTGATGAAAAAGGGAATATTGATTATCGAATCAACCC
Populus_euphratica   -------ACAGAATTGATGAAAAAGGGAATATTGATTATCGAATCAACTC
Populus_fremontii    -------ACAGAATTGATGAAAAAGGGAATATTGATTATCGAATCAACCC
Populus_tremula      -------ACAGAATTGATGAAAAAGGGAATATTGATTATCGAATCAACCC
Populus_trichocarpa  -------ACAGAATTGATGAAAAAGGGAATATTGATTATCGAATCAACCC
Prunus_persica       -------ACAGAATTGATTAAAAGGGGAATTTTGATTATTGAACCAATTC
Prunus_yedoensis     -------ACAGAATTGATTAAAAGGGGAATTTTGATTATTGAACCAATTC
Prunus_maximowiczii  -------ACAGAATTGATTAAAAGGGGAATTTTGATTATTGAACCAATTC
Prunus_mume          -------ACAGAATTGATTAAAAGGGGAATTTTGATTATTGAACCAATCC
Prunus_padus         -------ACAGAATTGATTAAAAGGGGAATTTTGATTATTGAACCAATTC
Ricinus_communis     -------ACAGAATTGATGAAAAAGAGAATATTTACTATCGAACCTATTC
Salix_interior       -------ACAGAATTGATGAAAAAGGGAATATTGATTATCGAATCAACCC
Salix_purpurea       -------ACAGAATTGATGAAAAAGGGAATATTGATTATCGAATCAACCC
Salix_suchowensis    -------ACAGAATTGATGAAAAAGGGAATATTGATTATCGAATCAACCC
Trifolium_aureum     C---ACTGAAGACTTGAGGGACAACCTAATGTTTTTTATTGAACCTGTTC
Trifolium_boissieri  C---ACCGAAGACTTGAGGGACAACCTAATGTTTTTTATTGAACCTATTC
Viola_seoulensis     -------ACAGAATTGATAAAAGGGGGAATATTGATTATCGAACCAACCC

Catha_edulis         GTCTGGCTGTAAAAAATGTCGGACAGTTTCTTATGTACCACACCATAAAT
Euonymus_japonicus   GTCTGGCTGTAAAAAATGTCGGACAGTTTCTTATGTACCAAACCATAAAT
Glycine_canescens    GCCTGTCTAGAAAAAACAATAAACAATTTTTTATGTATCAAACCATGGGT
Glycine_falcata      GCCTGTCTAGAAAAAACAATAAACAATTTTTTATGTATCAAACCATGGGT
Hevea_brasiliensis   GTCTGTCGGTAAAAAATGATGGACAATTTATTTTGTATCAAATGGTAGGT
Manihot_esculenta    GTCTGTCAGTAAAAAATGATGGACAATTTATTTTGTATCAAATGATAGGT
Morus_indica         GTCTGTCTAGAAAAAATGAAGGACAATTTATTATGTATCAAACTATAGGT
Morus_mongolica      GTCTGTCTAGAAAAAATGAAGGACAATTTATTATGTATCAAACTATAGGT
Morus_notabilis      GTCTGTCTAGAAAAAATGAAGGACAATTTATTATGTATCAAACTATAGGT
Populus_balsamifera  GTCTGTCGGTAAAAAATGATGGAAAATTTATTATGTATCAAACCATAAAT
Populus_euphratica   GTCTGTCGGTAAAAAATGATGGAAAATTTATTATGTATCAAACCATAAAT
Populus_fremontii    GTCTGTCGGTAAAAAATGATGGAAAATTTATTATGTATCAAACCATAAAT
Populus_tremula      GTCTGTCGGTAAAAAATGATGGAAAATTTATTATGTATCAAACCATAAAT
Populus_trichocarpa  GTCTGTCGGTAAAAAATGATGGAAAATTTATTATGTATCAAACCATAAAT
Prunus_persica       GTCTATCTATAAAAAATGATGGAAAATTTATTATGTATCAAACCATCGGT
Prunus_yedoensis     GTCTATCTATAAAAAATGATGGAAAATTTATTATCTATCAAACCATCGGT
Prunus_maximowiczii  GTCTATCTATAAAAAATGATGGAAAATTTATTATCTATCAAACCATCGGT
Prunus_mume          GTCTATCTATAAAAAATGATGGAAAATTTATTATGTATCAAACCATCGGT
Prunus_padus         GTCTATCTATAAAAAATGATGGAAATTTTATTATGTATCAAACCATCGGT
Ricinus_communis     GTCTATCGGTAAAAAATAATGGACAATTTCTTTTGTATCAAACCATAAGT
Salix_interior       GTCTGTCGGTAAAAAATGATGGAAAATTTATTATGTATCAAACCATAAAT
Salix_purpurea       GTCTGTCGGTAAAAAATGATGGAAAATTTATTATGTATCAAACCATAAAT
Salix_suchowensis    GTCTGTCGGTAAAAAATGATGGAAAATTTATTATGTATCAAACCATAAAT
Trifolium_aureum     GCCTGTCTATAAAAAACTATGAACAATTTTTTATATATCAAACCACAAGC
Trifolium_boissieri  GCCTGTCTATAAAAAACTATGAACCATTTTTTATATATCAAACCACAAGC
Viola_seoulensis     GTCTGTCGGTAAAAAATGATGGAAAATCTATTATGTATCAAACCATAAGT

Catha_edulis         ATTTCATTGGGTCATAAGAGTAAGCACAAAATGAATCCAAGACACCAAGA
Euonymus_japonicus   ATTTCATTGGGTCATAAGAGTAAGCACAAAATGAATCCAAGACACCAAGA
Glycine_canescens    CTTTCATTAATTCAAAAGAATAAACGCAAAATTTATCACAAATACCCAGA
Glycine_falcata      CTTTCATTAATTCAAAAGAATAAACGCAAAATTTATCACAAATACCCAGA
Hevea_brasiliensis   ATCCTATTAGTTCATAAGAACAAACAACAAATTAATCAAAAATACAGAGA
Manihot_esculenta    ATCTTATTAGTTCATAAAAACAAACAACAAATTAATAAAAAATACAGA--
Morus_indica         ATTTCGTTGGTTCATAAAAGTAAACACACAATTAATCAAAGGTATCGAGA
Morus_mongolica      ATTTCGTTGGTTCATAAAAGTAAACACACAATTAATCAAAGGTATCGAGA
Morus_notabilis      ATTTCGTTGGTTCATAAAAGTAAACACACAATTAATCAAAGGTATCGAGA
Populus_balsamifera  ATTTTATTGGTTCATAAGAGAAAACAACAAATTAATCAAAGATACAGAAA
Populus_euphratica   ATTTTATTGGTTCATAAGAGAAAACAACAAATTTATCAAAGATACAGAAA
Populus_fremontii    ATTTTATTGGTTCATAAGAGAAAACAACAAATTAATCAAAGATACAGAAA
Populus_tremula      ATTTTATTGGTTCATAAGAGAAAACAACAAATTAATCAAAGATACAGAAA
Populus_trichocarpa  ATTTTATTGGTTCATAAGAGAAAACAACAAATTAATCAAAGATACAGAAA
Prunus_persica       ATTTCATTAGTTCATAAAAGCAAACACCAAATTAATCAAAGATACCGAGA
Prunus_yedoensis     ATTTCATTAGTTCATAAAAGCAAACACCAAATTAATCAAAGATACCGAGA
Prunus_maximowiczii  ATTTCATTAGTTCATAAAAGCAAACACCAAATTAATCAAAGATACCGAGA
Prunus_mume          ATTTCATTAGTTCATAAAAGCAAACACCAAATTAATCAAAGATACCGAGA
Prunus_padus         ATTTCATTAGTTCATAAAAGTAAACACCAAATTAATCAAAGATACCGAGA
Ricinus_communis     ATCTTATTATTTCATAAGAACAAACAACAAATAAATCAACAATACAGA--
Salix_interior       ATTTTATTGGTTCATAAGAGAAAACAACAAATTAATCAAAGATACAGAAA
Salix_purpurea       ATTTTATTGGTTCATAAGAGAAAACAACAAATTAATCAAAGATACAGAAA
Salix_suchowensis    ATTTTATTGGTTCATAAGAGAAAACAACAAATTAATCAAAGATACAGAAA
Trifolium_aureum     CTATCGTTGATTCATAAGAGTAAGCACAAAATTTGGAAAAGAAACCCAGA
Trifolium_boissieri  CTATCGTTGATTCATAAGAGTAAGCGCGAAATTTGGAAAAGAAACCCAGA
Viola_seoulensis     CCTTTATTGATTCATAAGAGCAAACAGCAAATTAATCAAAGATACAGAGA

Catha_edulis         AAAAGGCTGTGTTGATAAGACGAATTTTGATGAGTCC---ATTGCAAAAC
Euonymus_japonicus   AAAGGGCTGTGGTGATAAGACGAATTTCGATGAGTCC---ATTGCAAAAC
Glycine_canescens    AAAAATTCATGTTAATAAGAAAAATTTTGATAAATAT---ATTACAAGAG
Glycine_falcata      AAAAATTCATGTTAATAAGAAAAATTTTGATAAATAT---ATTACAAGAG
Hevea_brasiliensis   AAATTTTTATGTTGATAAAAAGAATTTTACCGAATCT---ATTGAAAGAC
Manihot_esculenta    ----TATTATGTTGATAAAAAGAATTTTACCGAATTT---ATTGAAAGAC
Morus_indica         AAAGGGCCTTGTTGATACGAAGAATTTTGATGAATTC---ATTTCAAAAC
Morus_mongolica      AAAGGGCCTTGTTGATACGAAGAATTTTGATGAATTC---ATTTCAAAAC
Morus_notabilis      AAAGGGCCATGTTGATACGAAGAATTTTGATGAATTC---ATTTCAAAAC
Populus_balsamifera  AAAAAACTATATTGATAAAAAGAATTTTACCGAATCT---ATTGTAATAA
Populus_euphratica   AAAAAACTATATTGATAAAAAGAATTTTACCGAATCT---ATTGTAATAA
Populus_fremontii    AAAAAACTATATTGATAAAAAGAATTTTACCGAATCT---ATTGTAATAA
Populus_tremula      AAAAAACTATATTGATAAAAATAATTTTACCGAATCT---ATTGTAATAA
Populus_trichocarpa  AAAAAACTATATTGATAAAAAGAATTTTAACGAATCT---ATTGTAATAA
Prunus_persica       AAAAAAACATGCTGAT---AAGAATTCTGATGAAGCC---ATTACAAAAC
Prunus_yedoensis     AAAAAAACATGCCGAT---AAGAATTCTGATGAAGCC---ATTACAAAAC
Prunus_maximowiczii  AAAAAAACATGCCGAT---AAGAATTCTGATGAAGCC---ATTACAAAAC
Prunus_mume          AAAAAAACATGCTGAT---AAGAATTCTGATGAAGCC---ATTACAAAAC
Prunus_padus         AAAAAAACATGCTGAT---AAGAATTCTAATGAAGCC---ATTACAAAAC
Ricinus_communis     -------------GATAAAATCGAT---TCTATTTCT---ATTGAAAGGC
Salix_interior       AAAAAACTCTATTGATAAAAAAAAATTTACCGAATCT---ATTGTAATAA
Salix_purpurea       AAAAAAC---------------------------TCT---ATTGTAATAA
Salix_suchowensis    AAAAAAC---------------------------TCT---ATTGTAATAA
Trifolium_aureum     AAAAAGTCGTGTTGAT----------------------------------
Trifolium_boissieri  AAAAGGTCGTGTTGAT----------------------------------
Viola_seoulensis     GCAAAATTTTGTTGATAAAAAGAATTTAGATGAATCCACCATTGAAAGAC

Catha_edulis         AGAAAAGGAACACTGGAAATAAAAACCAAAATCTT------GATGATTTG
Euonymus_japonicus   AGAAAAGGAACACTGTAAATAAAAACCAAAATCTT------GATGATTTG
Glycine_canescens    ATCAAAAAATAACACAAAAAAAAGAAAAAGATAAT------TATGATTTA
Glycine_falcata      ATCAAAAAATAACAGAAAAAAAAGAAAAAGATAAT------TATGATTTA
Hevea_brasiliensis   ATCAAAGTATAATTGGAAATAGAAACAAAAATGAT------TATGATTTA
Manihot_esculenta    ATCAAAGTATAATTGGAAATAGAAAGAAAAATGAT------TATGATTTA
Morus_indica         ATCAAAAGATGACTGAAAATCGAGACAAAAATCAT------TATGATTTG
Morus_mongolica      ATCAAAAGATGACTGAAAATCGAGACAAAAATCAT------TATGATTTG
Morus_notabilis      ATCAAAAGATGACTGAAAATCGAGACAAAAATCAT------TATGATTTG
Populus_balsamifera  ATCAAAGTTTAACTAGAAATAAAGACAAAAATAAT------TATGATTTA
Populus_euphratica   ATCAAAGTTTAACTAGAAATAAAGACAAAAATAAT------TATGATTTA
Populus_fremontii    ATCAAAGTTTAACTAGAAATAAAGACAAAAATAAT------TATGATTTA
Populus_tremula      ATCAAAGTTTAACTAGAAATAAAGACAAAAATAAT------TATGATTTA
Populus_trichocarpa  ATCAAAGTTTAACTAGAAATAAAGACAAAAATAAT------TATGATTTA
Prunus_persica       ATCAAAGGATGACTGGGAATAGAGATAAAAATCAT------TATGATTTG
Prunus_yedoensis     ATCAAAAGATGACTGGAAATAGAGATAAAAATCAT------TATGATTTG
Prunus_maximowiczii  ATCAAAAGATGACTGGAAATAGAGATAAAAATCAT------TATGATTTG
Prunus_mume          ATCAAAGGATGACTGGAAATAGAGATAAAAATCAT------TATGATTTG
Prunus_padus         ATCAAAAGATGACTGGAAATAGAGATAAAAATCAT------TATGATTTG
Ricinus_communis     AGCAAGGTATAATTGGAAATAGAGACAAAAATGGT------TATGATTTA
Salix_interior       ATCAAAGTTTAATTAGAAATAAAGACAAAAATAAT------TCTGATTTA
Salix_purpurea       ATCAAAGTTTAATTAGAAATAAAGACAAAAATAAT------TATGATTTA
Salix_suchowensis    ATCAAAGTTTAATTAGAAATAAAGACAAAAATAAT------TATGATTTA
Trifolium_aureum     --CAAAAGATCACAGAAAATAAAGATAAAAATCAT------TATGATTTG
Trifolium_boissieri  --CAAAAGATCACAGAAAATAAATATAAAAATCATTATGATTATGATTTG
Viola_seoulensis     ATCAAAAGATAACTGGAAATGGGGACAAAAATGAT------TATGATTTA

Catha_edulis         TTTGTTCCTGAAAATACTTTTTTATCTCAACGTCGTAGAGAATTCGGAAT
Euonymus_japonicus   TTTGTTCCTGAAAATACCTTTTTATCTCAACGTCGTAGAGAATTCGGAAT
Glycine_canescens    CTTGTTCCTGAAAAAATTTTATCCGCTAGACGTCGTAGAGAATTGAGAAT
Glycine_falcata      CTTGTTCCTGAAAACATTTTATCCGCTAGACGTCGTAGAGAATTGAGAAT
Hevea_brasiliensis   CTTGTTCCTGAAAATATTTTATCCCCTAAACGTCGTAGAGAATTAAGAAT
Manihot_esculenta    CTTGTTCCCGAAAATATTTTATCCCCTAAACGTCGGAGAGAATTAAGAAT
Morus_indica         TTTGTTCCTGAAACTATTTTATCCCCTAGACATCGTAGAGAATTGAGAAT
Morus_mongolica      TTTGTTCCTGAAACTATTTTATCCCCTAGACATCGTAGAGAATTGAGAAT
Morus_notabilis      TTTGTTCCTGAAACTATTTTATCCCCTAGACATCGTAGAGAATTGAGAAT
Populus_balsamifera  CCTGTTCCCGAAAATCTTTTATCCTCTAAACATCGTAGAGAATTGAGAAT
Populus_euphratica   CTTGTTCCCGAAAATCTTTTATCCTCTAAACATCGTAGAGAATTGAGAAT
Populus_fremontii    CCTGTTCCCGAAAATCTTTTATCCTCTAAACATCGTAGAGAATTGAGAAT
Populus_tremula      CTTGTTCCCGAAAATCTTTTATCCTCTAAACATCGTAGAGAATTGAGAAT
Populus_trichocarpa  CCTGTTCCCGAAAATCTTTTATCCTCTAAACATCGTAGAGAATTGAGAAT
Prunus_persica       TTTGTTCCTGAAAATATTTTATCACCTAGACGTCGTAGAGAATTTAGAAT
Prunus_yedoensis     TTTGTTCCTGAAAATATTTTATCACCTAGACGTCGTAGAGAATTGAGAAT
Prunus_maximowiczii  TTTGTTCCTGAAAATATTTTATCACCTAGACGTCGTAGAGAATTGAGAAT
Prunus_mume          TTTGTTCCTGAAAATATTTTATCACCTAGACGTCGTAGAGAATTGAGAAT
Prunus_padus         TTTGTTCCTGAAAATATTTTATCACCTAGACGTCGTAGAGAATTGAGAAT
Ricinus_communis     CTTGTTCCCGAAAATGTTTTATCCCCGAAACGTCGTAGAGAATTAAGAAT
Salix_interior       CTTGTTCCCGAGAATCTTTTATCCTCTAAACATCGTAGAGAATTGAGAAT
Salix_purpurea       CTTGTTCCCGAAAATCTTTTATCCTCTAAACATCGTAGAGAATTGAGAAT
Salix_suchowensis    CTTGTTCCCGAAAATCTTTTATCCTCTAAACATCGTAGAGAATTGAGAAT
Trifolium_aureum     CTTGTTCCTGAAAATCTTTTGTCCACCAGACGCCGTAGAGAATTGAGAAT
Trifolium_boissieri  CTTGTTCCTGAAAATCTTTTGTCCACCAGACGCCGTAGAGAATTGAGAAT
Viola_seoulensis     TTTGTTCTTGAAAACCTTTTATCCCCTAAACATCGTAGAGAATTGAGAAT

Catha_edulis         TCTAATTTCTTTTAATTCGAAGAATAGCCAAGGTATTCAT---CAGATAA
Euonymus_japonicus   TCTAATTTCTTTAAATTCGAAGAATAGCCAAGGTATTCAT---CAGATAA
Glycine_canescens    TCTAATTTGTTTAAATCCAAATAATATAAATAGTATGTAT------AGAA
Glycine_falcata      TCTAATTTGTTTAAATCCAAATAATATAAATAGTATGTAT------AGAA
Hevea_brasiliensis   TCTT------TTCAATTTAAAAAATCAAAATGATATTCAT------ATAA
Manihot_esculenta    TCTT------TTCAATTTAAAAAATAAAAATGATATTCAT------ATAA
Morus_indica         TCTAATTTGTTTCAATTCTAGGAATAGAAATGGTATACCT------AGCA
Morus_mongolica      TCTAATTTGTTTCAATTCTAGGAATAGAAATGGTATACCT------AGCA
Morus_notabilis      TCTAATTTGTTTCAATTCTAGGAATAGAAATGGTATACCT------AGCA
Populus_balsamifera  TCTAATTTCTTTCAATTCAAAAAATGGAAATGAT------------ATAA
Populus_euphratica   TCTAATTTCTTTCAATTCAAAAAATGGAAATGAT------------ATAA
Populus_fremontii    TCTAATTTCTTTCAATTCAAAAAATGGAAATGAT------------ATAA
Populus_tremula      TCTAATTTCTTTCAATTCAAAAAATGGAAATGAT------------ATAA
Populus_trichocarpa  TCTAATTTCTTTCAATTCAAAAAATGGAAATGAT------------ATAA
Prunus_persica       TCTAATTTGTTTCAATTCTGAGAATAGACAT---------------AGAA
Prunus_yedoensis     TCTAATTTGTTTCAATTCTGAGAATAGACAT---------------AGAA
Prunus_maximowiczii  TCTAATTTGTTTCAATTCTGAGAATAGACAT---------------AGAA
Prunus_mume          TCTAATTTGTTTCAATTCTGAGAATAGACAT---------------ATAA
Prunus_padus         TCTAATTTGTTTCAATTCTGAGAATAGACAT---------------AGAA
Ricinus_communis     TCTAATTTCTTTCAATTTAAAAAATAAAAACAATATTAATATTTATATAA
Salix_interior       TCTAATTTCTTTCAATTCAAAAAATGAAAATGAT------------ATAA
Salix_purpurea       TCTAATTTCTTTCAATTCAAAAAATGAAAATGAT------------ATCA
Salix_suchowensis    TCTAATTTCTTTCAATTCAAAAAATGAAAATGAT------------ATCA
Trifolium_aureum     TCTAATTTGTTTCAATTCCAAGAATAGAAATACTGTGGTG---CATAGAA
Trifolium_boissieri  TCTAATTTGTTTCAATTCTAAGAATAGAAATACTGTGGTG---CATAAAA
Viola_seoulensis     TCTAATTTCTTTGAATTCAAAAAATAAAAAAGATATTAAT------ATAA

Catha_edulis         ATCCAGAATTTTGCAATGGAAAT------AAAACCTGCGGTAACGTTTCG
Euonymus_japonicus   ATACAGAATTTTTCAATGGAAATAACACTCAAACCTGTGGTAACGGTTCG
Glycine_canescens    ACACAATATTTTATAATCAAAATACAGTAAAAAAAAGTTTTCCACTTTTG
Glycine_falcata      ACACAATATTTTATAATCAAAATACAGTAAAAAATAGTTTTCCACTTTTG
Hevea_brasiliensis   ATACAGAAATTTTCAATGGTAATAACATAAAAAATTGTAGTCCCATTTTA
Manihot_esculenta    ATACAGAAATTTTCAACGGCAATAACATAAAAAATTGTAGTCCCATTTTA
Morus_indica         ATGCATTTTTTTGTAATGAAAATAAGGTAAAGAGT------CCGGTTTTG
Morus_mongolica      ATGCATTTTTTTGTAATGAAAATAAGGTAAAGAGT------CCGGTTTTG
Morus_notabilis      ATGCATTTTTTTGTAATGAAAATAAGGTAAAGAGT------CCGGTTTTG
Populus_balsamifera  ATACAGAAATTATCAATAATAATAACATAAAAAACCACGCTCACATTATA
Populus_euphratica   ATACAGAAATTCTCAATAATAATAACATAAAAAACCACGCTCACATTATA
Populus_fremontii    ATACAGAAATTATCAATAATAATAACATAAAAAACCACGCTCACATTATA
Populus_tremula      ATACAGAAATTATCAATAATAATAACATAAAAAACCACGCTCACATTATA
Populus_trichocarpa  ATACAGAAATTATCAATAATAATAACATAAAAAACCACGCTCACATTATA
Prunus_persica       ATGCAGCATTTTGTAATGGGAATAAGGTAAACAGT------CAAGTTTTG
Prunus_yedoensis     ATGCAGCATTTTGTAATGGGAATAAGGTAAACAGT------CAAGTTTTG
Prunus_maximowiczii  ATGCAGCATTTTGTAATGGGAATAAGGTAAACAGT------CAAGTTTTG
Prunus_mume          ATGCAGCATTTTGTAATGGGAATAAGGTAAACAGT------CAAGTTTTG
Prunus_padus         ATGCAGCATTTTGTAATGGGAATAAGGTAAACAGT------CAAGTTTTG
Ricinus_communis     ATACCAAAATTTGCACTGGTAATAACAAAAAAAACTGTGGTCCCGTTTTT
Salix_interior       ATAAAGAAATTATCAATAATAATAACATAAAAAACCACACTCACATTATA
Salix_purpurea       ATACAGAAATTATCAATAATAATAACATAAAAAACCACGCTCACATTATA
Salix_suchowensis    ATACAGAAATTATCAATAATAATAACATAAAAAACCACGCTCACATTATA
Trifolium_aureum     ACACAAAAAATGACAATAAGAATAAAATAAATAATTCTTGTCAAGTTTTG
Trifolium_boissieri  ACACAAAAAATCACAATGAGCATAAAATAAATAATTATTGTCAAGTTTTG
Viola_seoulensis     ATGCCAAAAATTTCAATGATACTAGCGTAAAGAGCTGTGATAACATTGTA

Catha_edulis         AATAAAAACAAGGATCTTTATAGAGAAAAAAAAAAAAAAAAGAAACTA--
Euonymus_japonicus   AATAAAAACAGAGATCTTTATAGAGATAGAGATAAAAAAAAAAAAAAACT
Glycine_canescens    ACTAAAAAAAGAAAATATTTT------GAGAAAGATAAAAAAAAACTAAT
Glycine_falcata      ACTAAAAAAAGAAAATATTTT------GAGAAAGATAAAAAAAAACTAAT
Hevea_brasiliensis   GATAAAAGCAAACATTTTGAT---------AGAGATAAAAAGAAACTAAT
Manihot_esculenta    GGTAAAAGCAAACATTTTGAT---------AGAGATAAAAAGAAACTAAT
Morus_indica         AATAAAAGCAAA------------------ATAAATCAAAATAATATAAT
Morus_mongolica      AATAAAAGCAAA------------------ATAAATCAAAATAATATAAT
Morus_notabilis      AATAAAAGCAAA------------------ATAAATCAAAATAATATAAT
Populus_balsamifera  GATAAAAGGAAACATTTTGAT---------AGAGATAAAAATAAACTAAT
Populus_euphratica   GATAAAAGCAAACGTTTTGAT---------AGAGATAAAAATAAACTAAT
Populus_fremontii    GATAAAAGCAAACATTTTGAT---------AGAGATAAAAATAAACTAAT
Populus_tremula      GATAAAAGCAAACGTTTTGAT---------AGAGATAAAAATAAACTAAT
Populus_trichocarpa  GATAAAAGGAAACATTTTGAT---------AGAGATAAAAATAAACTAAT
Prunus_persica       GATAAAAGCAAAAACTAT------------------AAAAAAAAACTTAT
Prunus_yedoensis     GATAAAAGCAAAAACTAT------------------AAAAAAAAACTTAT
Prunus_maximowiczii  GATAAAAGCAAAAACTAT------------------AAAAAAAAACTTAT
Prunus_mume          GATAAAAGCAAAAACTAT------------------AAAAAAAAACTTAT
Prunus_padus         GATAAAAGCAAAAAATAT------------------AAAAAAAAACTTAT
Ricinus_communis     GATAAAAGCAAAGATTTTGAT---------AAAGAGAAAAATAAACTAAT
Salix_interior       GATAAAAGCAAACGTTTTAAT---------AGAGATAAAAATAAACTAAT
Salix_purpurea       GATAAAAGCAAACGTTTTGAT---------AGAGATAAAAATAAACTAAT
Salix_suchowensis    GATAAAAGCAAACGTTTTGAT---------AGAGATAAAAATAAACTAAT
Trifolium_aureum     GCTAAAAATAAAGATCTTGAT---------AGCGAAACAAAAAAACTAAT
Trifolium_boissieri  GCTAAAAATAAAGATCTTGAT---------AGCGAAACAAAAAAACTAAT
Viola_seoulensis     GATAAAAGCAAACATTTTGATAGTGATAATAAAGATAGAAATAAATTAAT

Catha_edulis         -ATTCAATTCAAACTCGTTTTTTGGCCCAATTATCGATTAGAAGATTTAG
Euonymus_japonicus   AATTAAATTCAAACTCGTTTTTTGGACCAATTATCGATTAGAAGATTTAG
Glycine_canescens    GAATTTCCAAATTTTTCTTTGGCCAAAATATCGATTAGAAGATTTAGCTT
Glycine_falcata      GAATTTCAAAATTTTTCTTTGGCCAAAATATCGATTAGAAGATTTAGCTT
Hevea_brasiliensis   TAAATTACAATTTTTTCTTTGGCCCAATTTTCGATTAGAAGATTTAGCTT
Manihot_esculenta    TAAATTACAATTTTTTCTTTGGCCAAATTTTCGATTAGAAGATTTAGCTT
Morus_indica         TAGATTAAAGTTCTTTCTTTGGCCTAATTATCGATTAGAAGATTTCGCTT
Morus_mongolica      TAGATTAAAGTTCTTTCTTTGGCCTAATTATCGATTAGAAGATTTCGCTT
Morus_notabilis      TAGATTAAAGTTCTTTCTTTGGCCTAATTATCGATTAGAAGATTTCGCTT
Populus_balsamifera  TAAATTAAAACTTTTTCTTTGGCCCAATTATCGATTAGAAGATTTAGCTT
Populus_euphratica   TAAATTAAAACTTTTTCTTTGGCCCAATTATCGATTAGAAGATTTAGCTT
Populus_fremontii    TAAATTAAAACTTTTTCTTTGGCCCAATTATCGATTAGAAGATTTAGCTT
Populus_tremula      TAAATTAAAACTTTTTCTTTGGCCCAATTATCGATTAGAAGATTTAGCTT
Populus_trichocarpa  TAAATTAAAACTTTTTCTTTGGCCCAATTATCGATTAGAAGATTTAGCTT
Prunus_persica       TAAATTTAAGTTATTTCTTTGGCCCAATTATCGATTAGAAGATTTGGCTT
Prunus_yedoensis     TAAATTTAAGTTATTTCTTTGGCCCAATTATCGATTAGAAGATTTGGCTT
Prunus_maximowiczii  TAAATTTAAGTTATTTCTTTGGCCCAATTATCGATTAGAAGATTTGGCTT
Prunus_mume          TAAATTTAAGTTATTTATTTGGCCCAATTATCGATTAGAAGATTTGGCTT
Prunus_padus         TAAATTTAAGTTATTTCTTTGGCCCAATTATCGATTAGAAGATTTGGCTT
Ricinus_communis     TAAATTCAAATTTTTTCTTTGGCCCCATTTTCGATTAGAAGATTTAGCTT
Salix_interior       TAAATTAAAACTTTTTCTTTGGCCCAATTATCGATTAGAAGATTTAGCTT
Salix_purpurea       TAAATTAAAACTTTTTCTTTGGCCCAATTATCGATTAGAAGATTTAGCTT
Salix_suchowensis    TAAATTAAAACTTTTTCTTTGGCCCAATTATCGATTAGAAGATTTAGCTT
Trifolium_aureum     GAATTTAAAATTCTTTCTTTGGCCGAATTATCGATTAGAAGATTTAGCTT
Trifolium_boissieri  GAATTTAAAATTCTTTCTTTGGCCAAATTATCGATTAGAAGATTTAGCTT
Viola_seoulensis     TAAATTAAAGCTTTTTCTTTGGCCCAACTATCGATTAGAAGATTTAGCTT

Catha_edulis         CTTGTATGAATCGCTATTGGTTTGATACCAATAATGGAAGTCGTTTCAAT
Euonymus_japonicus   CTTGTATGAATCGTTGTTGGTTTGATACCAATAATGGAAGTCGTTTCAAT
Glycine_canescens    GTATAAATCGATATTGGTTTAATACCCATAATGGAAGCCGTTTCAGTATA
Glycine_falcata      GTATAAATCGATATTGGTTTAATACCCATAATGGAAGCCGTTTCAGTATA
Hevea_brasiliensis   GTATGAATCGTTATTGGTTCGATACTAATAATGCTAGTCGGTTCAGTATG
Manihot_esculenta    GTATGAATCGTTATTGGTTCGATACTAATAATGCCAGTCGGTTCAGTATG
Morus_indica         GTATGAATCGCTATTGGTTTGATACCAATAATGGCAGTCGTTTCAGTATG
Morus_mongolica      GTATGAATCGCTATTGGTTTGATACCAATAATGGCAGTCGTTTCAGTATG
Morus_notabilis      GTATGAATCGCTATTGGTTTGATACCAATAATGGCAGTCGTTTCAGTATG
Populus_balsamifera  GTATAAATCGCTATTGGTTTGATACCAATAATGCTAGTCGGTTTAGTATG
Populus_euphratica   GTATAAATCGCTATTGGTTTGATACCAATAATGCTAGTCGGTTTAGTATG
Populus_fremontii    GTATAAATCGCTATTGGTTTGATACCAATAATGCTAGTCGGTTTAGTATG
Populus_tremula      GTATAAATCGCTATTGGTTTGATACCAATAATGCTAGTCGGTTTAGTATG
Populus_trichocarpa  GTATAAATCGCTATTGGTTTGATACCAATAATGCTAGTCGGTTTAGTATG
Prunus_persica       GTATGAATCGTTATTGGTTTAATACCAATAATGGCAGTCGTTTCAGTATG
Prunus_yedoensis     GTATGAATCGTTATTGGTTTAATACCAATAATGGCAGTCGTTTCAGTATG
Prunus_maximowiczii  GTATGAATCGTTATTGGTTTAATACCAATAATGGCAGTCGTTTCAGTATG
Prunus_mume          GTATGAATCGTTATTGGTTTAATACCAATAATGGCAGTCGTTTCAGTATG
Prunus_padus         GTATGAATCGTTATTGGTTTAATACCAATAATGGCAGTCGTTTCAGTATG
Ricinus_communis     GTATGAATCGTTATTGGTTCGACACTAATAATTCCAGCCGGTTCGGTATG
Salix_interior       GTATAAATCGCTATTGGTTTGATACCAATAATGGTAGTCGGTTTAGTATG
Salix_purpurea       GTATAAATCGCTATTGGTTTGATACCAATAATGCTAGTCGGTTTAGTATG
Salix_suchowensis    GTATAAATCGCTATTGGTTTGATACCAATAATGCTAGTCGGTTTAGTATG
Trifolium_aureum     GTATAAACCGCTATTGGTTTGATACCCATAATGGAAGTCGTTTCAGTATA
Trifolium_boissieri  GTATAAACCGCTATTGGTTTGATACCCATAATGGAAGCCATTTCAGTATA
Viola_seoulensis     GTATAAATCGTTATTGGTTTGATACCAATAATGCCAGTCGATTTAGTATT

Catha_edulis         ATGGTAAGAATACATATGTATCCACGATTAAAAACCCTT-----------
Euonymus_japonicus   ATGGTAAGAATACATATGTATCCACGATTAAAAACCCTT-----------
Glycine_canescens    GTAAGAATACAGATGTATCCGCGAGTGAAAATTCGT--------------
Glycine_falcata      GTAAGGATACAGATGTATCCGCGAGTGAAAATTCGT--------------
Hevea_brasiliensis   GTAAGAATATATATATATCCGCGGTTGAAATTT-----------------
Manihot_esculenta    GTAAGAATATATATATATCCGCGGTTGAAATTT-----------------
Morus_indica         GTAAGGATACATATGTATCCGCAATTTAAAAATGAACTTAAGCGTGTACT
Morus_mongolica      GTAAGGATACATATGTATCCGCAATTTAAAAATGAACTTAAGCGTGTACT
Morus_notabilis      GTAAGGATACATATGTATCCGCAATTTAAAAATGAACTTAAGCGTGTACT
Populus_balsamifera  ATAAGGATACATATATGTCCACGATTAAAAATTCGG--------------
Populus_euphratica   ATAAGGATACATATATGTCCACGATTAAAAATTCGG--------------
Populus_fremontii    ATAAGGATACATATATGTCCACGATTAAAAATTCGG--------------
Populus_tremula      ATAAGGATACATATATGTCCACGATTAAAAATTCGG--------------
Populus_trichocarpa  ATAAGGATACATATATGTCCACGATTAAAAAGTCGG--------------
Prunus_persica       GTAAGGGTACATATGTATCCGCGATTGAAAATGCAT--------------
Prunus_yedoensis     GTAAGGGTACATATGTATCCGCGATTAAAAATGCAT--------------
Prunus_maximowiczii  GTAAGGGTACATATGTATCCGCGATTTAAAATGCAT--------------
Prunus_mume          GTAAGGGTACATATGTATCCGCGATTGACAATGCAT--------------
Prunus_padus         GTAAGGGTACATATGTATCCGCGATTGAAAATGCAT--------------
Ricinus_communis     GTAAGGATATGTATCTATCCGCGGTTGAAATTTTGTAATGGTAAGGGTGC
Salix_interior       GTAAGGATACATATATGTCCACGATTAAAAATTCGG--------------
Salix_purpurea       GTAAGGATACATATATGTCCACGATTAAAAATTCGG--------------
Salix_suchowensis    GTAAGGATACATATATGTCCACGATTAAAAATTCGG--------------
Trifolium_aureum     TTAAGGATACATATGTATCCGCGATTGAAAATT-----------------
Trifolium_boissieri  TTAAGGATACATATGTATCCGCGATTGCAAATT-----------------
Viola_seoulensis     ATAAGGATACAGATATATCCACGATTGAAAATTCAG--------------

Catha_edulis         --------------------------------------------------
Euonymus_japonicus   --------------------------------------------------
Glycine_canescens    --------------------------------------------------
Glycine_falcata      --------------------------------------------------
Hevea_brasiliensis   --------------------------------------------------
Manihot_esculenta    --------------------------------------------------
Morus_indica         GAAAAAAAGTGAAATACGGATTGATTTTATTTCCCGTACTATATTGCATA
Morus_mongolica      GAAAAAAAGTGAAATACGGATTGATTTTATTTCCCGTACTATATTGCATA
Morus_notabilis      GAAAAAAAGTGAAATACGGATTGATTTTATTTCCCGTACTATATTGCATA
Populus_balsamifera  --------------------------------------------------
Populus_euphratica   --------------------------------------------------
Populus_fremontii    --------------------------------------------------
Populus_tremula      --------------------------------------------------
Populus_trichocarpa  --------------------------------------------------
Prunus_persica       --------------------------------------------------
Prunus_yedoensis     --------------------------------------------------
Prunus_maximowiczii  --------------------------------------------------
Prunus_mume          --------------------------------------------------
Prunus_padus         --------------------------------------------------
Ricinus_communis     ATTTTTCCTATATCCCATAGGATACTTGATC-------------------
Salix_interior       --------------------------------------------------
Salix_purpurea       --------------------------------------------------
Salix_suchowensis    --------------------------------------------------
Trifolium_aureum     --------------------------------------------------
Trifolium_boissieri  --------------------------------------------------
Viola_seoulensis     --------------------------------------------------

Catha_edulis         --TAAATGAAAGGACATCAATTCCAATCCTGGATTTTCGAATTGAGAGAG
Euonymus_japonicus   --TAAATGAAAGGGCATCAATTCCAATCCTGGATTTTCGAATTGAGAGAG
Glycine_canescens    --TAAATGAAAGGACATCAATTCAAATCCTGGATTTTCGAATTGAGAGAG
Glycine_falcata      --TAAATGAAAGGACATCAATTCAAATCCTGGATTTTCGAATTGAGAGAG
Hevea_brasiliensis   --TGAATGAAAGGACATCAATTCAAATCCTGGATTTTCGAATTGAGAGAG
Manihot_esculenta    --TGAATGAAAGGACATCAATTAAAATCCTGGATTTTCGAATTGAGAGAG
Morus_indica         TATGAATGAAAGGACATCAATTCAAATCCTGGATTTTCGAATTGAGAGAG
Morus_mongolica      TATGAATGAAAGGACATCAATTCAAATCCTGGATTTTCGAATTGAGAGAG
Morus_notabilis      TATGAATGAAAGGACATCAATTCAAATCCTGGATTTTCGAATTGAGAGAG
Populus_balsamifera  --TAAATGAAAGGACATCAATTCAAATCCTGGATTTTCGAATTGAGAGAG
Populus_euphratica   --TAAATGAAAGGACATCAATTCAAATCCTGGATTTTCGAATTGAGAGAG
Populus_fremontii    --TAAATGAAAGGACATCAATTCAAATCCTGGATTTTCGAATTGAGAGAG
Populus_tremula      --TAAATGAAAGGACATCAATTCAAATCCTGGATTTTCGAATTGAGAGAG
Populus_trichocarpa  --TAAATGAAAGGACATCAATTCAAATCCTGGATTTTCGAATTGAGAGAG
Prunus_persica       --TAAATGAAAGGACATCAATTCAAATCCTGGATTTTCGAATTGAGAGAG
Prunus_yedoensis     --TAAATGAAAGGACATCAATTCAAATCCTGGATTTTCGAATTGAGAGAG
Prunus_maximowiczii  --TAAATGAAAGGACATCAATTCAAATCCTGGATTTTCGAATTGAGAGAG
Prunus_mume          --TAAATGAAAGGACATCAATTCAAATCCTGGATTTTCGAATTGAGAGAG
Prunus_padus         --TAAATGAAAGGACATCAATTCAAATTCTGGATTTTCGAATTGAGAGAG
Ricinus_communis     --TAGATGAAAGGACATCAATTCAAATCCTGGATTTTCGAATTGAGAGAG
Salix_interior       --TAAATGAAAGGACATCAATTCAAATCCTGGATTTTCGAATTGAGAGAG
Salix_purpurea       --TAAATGAAAGGACATCAATTCAAATCCTGGATTTTCGAATTGAGAGAG
Salix_suchowensis    --TAAATGAAAGGACATCAATTCAAATCCTGGATTTTCGAATTGAGAGAG
Trifolium_aureum     --TGAATGGAAAAACATCAATTTCAATCCTGGATTTTAGAATTGAGGGAG
Trifolium_boissieri  --TGAATGGAAAAACATCAATTTCAATCCTGGATTTTAGAATTGAGGGAG
Viola_seoulensis     --TAAATGAAAGGACATCAATTCAAATCCTGGATTTTCGAATTGAGAGAG

Catha_edulis         ATATTGAGAGAGATCAAGAATTCTCACTATTTCTTAGATTCATGGACCCA
Euonymus_japonicus   ATATTGAGAGAGATCAAGAATTCTCACTATTTCTTAGATTCATGGACCCA
Glycine_canescens    ATATTGAGAGAAATCAAGAATTCTCGCTATTTCTTAGATTCATGGACCCA
Glycine_falcata      ATATTGAGAGAAATCAAGAATTCTCGCTATTTCTTAGATTCATGGACCCA
Hevea_brasiliensis   ATATTGAGAGAGATCAAGAATTCTCACTATTTCTTAGATTCATGGACCCA
Manihot_esculenta    ATATTGAGAGAGATCAAG--------------------------------
Morus_indica         ATATTGAGAGAGATCAAGAATTCTCACTATTTCTTAGATTCATGGACCCA
Morus_mongolica      ATATTGAGAGAGATCAAGAATTCTCACTATTTCTTAGATTCATGGACCCA
Morus_notabilis      ATATTGAGAGAGATCAAGAATTCTCACTATTTCTTAGATTCATGGACCCA
Populus_balsamifera  ATATTGAGAGAGATCAAGAATTCTCACTATTTCTTAGATTCATGGACCCA
Populus_euphratica   ATATTGAGAGAGATCAAGAATTCTCACTATTTCTTAGATTCATGGACCCA
Populus_fremontii    ATATTGAGAGAGATCAAGAATTCTCACTATTTCTTAGATTCATGGACCCA
Populus_tremula      ATATTGAGAGAGATCAAGAATTCTCACTATTTCTTAGATTCATGGACCCA
Populus_trichocarpa  ATATTGAGAGAGATCAAGAATTCTCACTATTTCTTAGATTCATGGACCCA
Prunus_persica       ATATTGAGAGAGATCAAGAATTCTCACTATTTCTTAGATTCATGGACCAA
Prunus_yedoensis     ATATTGAGAGAGATCAAGAATTCTCACTATTTCTTAGATTCATGGACCAA
Prunus_maximowiczii  ATATTGAGAGAGATCAAGAATTCTCACTATTTCTTAGATTCATGGACCAA
Prunus_mume          ATATTGAGAGAGATCAAGAATTCTCACTATTTCTTAGATTCATGGACCAA
Prunus_padus         ATATTGAGAGAGATCAAGAATTCTCACTATTTCTTAGATTCATGGACCAA
Ricinus_communis     ATATTGAGAGAGATCAAGAATTCTCACTATTTCTTAGATTCATGGACCCA
Salix_interior       ATATTGAGAGAGATCAAGAATTCTCACTATTTCTTAGATTCATGGACCCA
Salix_purpurea       ATATTGAGAGAGATCAAGAATTCTCACTATTTCTTAGATTCATGGACCCA
Salix_suchowensis    ATATTGAGAGAGATCAAGAATTCTCACTATTTCTTAGATTCATGGACCCA
Trifolium_aureum     ATATTTAGAGAAAGCAAGAATTCTCCCTATTTCTTAGATTCGTGGACTCA
Trifolium_boissieri  GTATTTAGAGAAAGCAAGAATTCTCCCTATTTCTTAGATTCGTGGACTCA
Viola_seoulensis     ATATTGAGAGAGATCAAGAATTCTCACTATTTCTTAGATTCATGGACCCA

Catha_edulis         ATTCAATTCAGTGGGATCTTTCATTCACATTTTTTTCCATCAAGAACGTT
Euonymus_japonicus   ATTCAATTCAGTGGGATCTTTCATTCACATTTTTTTCCATCAAGAACGTT
Glycine_canescens    ATTCAATTCAGCGGGATTTTTCATTCATATTTTTTTCCATCAAGAGAGTT
Glycine_falcata      ATTCAATTCAGCGGGATTTTTCATTCATATTTTTTTCCATCAAGAGAGTT
Hevea_brasiliensis   ATTCAATTCAGTGGGATCTTTCATTCACATTTTTTTCCATCAAGAACGTT
Manihot_esculenta    -------TCAGTGGGATCTTTCATTCACATTTTTTTCCATCAAGAACGTT
Morus_indica         ATTGAATTCAGTGGTATCTTTCATTCACATTTTTTTCCATCAAGAACGTT
Morus_mongolica      ATTGAATTCAGTGGTATCTTTCATTCACATTTTTTTCCATCAAGAACGTT
Morus_notabilis      ATTGAATTCAGTGGTATCTTTCATTCACATTTTTTTCCATCAAGAACGTT
Populus_balsamifera  ATTCAATTCAGTGGGATCTTTCATTCACATTTTTTTCCATCAAGAACGTT
Populus_euphratica   ATTCAATTCAGTGGGATCTTTCATTCACATTTTTTTCCATCAAGAACGTT
Populus_fremontii    ATTCAATTCAGTGGGATCTTTCATTCACATTTTTTTCCATCAAGAACGTT
Populus_tremula      ATTCAATTCAGTGGGATCTTTCATTCACATTTTTTTCCATCAAGAACGTT
Populus_trichocarpa  ATTCAATTCAGTGGGATCTTTCATTCACATTTTTTTCCATCAAGAACGTT
Prunus_persica       ATTCAATTCAGTGGGATCTTTTATTCACATTTTTTTCCATCAAGAACGTT
Prunus_yedoensis     ATTCAATTCAGTGGGATCTTTTATTCACATTTTTTTCCATCAAGAACGTT
Prunus_maximowiczii  ATTCAATTCAGTGGGATCTTTTATTCACATTTTTTTCCATCAAGAACGTT
Prunus_mume          ATTCAATTCAGTGGGATCTTTTATTCACATTTTTTTCCATCAAGAACGTT
Prunus_padus         ATTCAATTCAGTGGGATCTTTTATTCACATTTTTTTCCATCAAGAACGTT
Ricinus_communis     ATTCAATTCCGTGGGATCTTTCATTCACATTTTTTTCCATCAAGAACGTT
Salix_interior       ATTCAATTCAGTGGGATCTTTCATTCACATTTTTTTCCATCAAGAACGTT
Salix_purpurea       ATTCAATTCAGTGGGATCTTTCATTCACATTTTTTTCCATCAAGAACGTT
Salix_suchowensis    ATTCAATTCAGTGGGATCTTTCATTCACATTTTTTTCCATCAAGAACGTT
Trifolium_aureum     ATTCAACTCAGCGATTTCTTTGATTCACACTTTTTCCTATCAAGAGAGTT
Trifolium_boissieri  ATTCAACTCAGCGATCTCTTTGATTCGCATTTTTTCCCATCAAGAGAGTT
Viola_seoulensis     ATTCAATTCAGCGAGATCTTTCATTCACATTTTTTTCCATCAAGAACGTT

Catha_edulis         TTATAAAACTCTTGGACTCCCGAATTTTGAGTATCCTACTTTCACGCAAT
Euonymus_japonicus   TTATAAAACTCTTGGACTCCCGAATTTTGAGTATCCTACTTTCACGCAAT
Glycine_canescens    TTATAAAACTCTTGGACTCCCGAATTTGGAGTATCCTACTTTCACGCAAT
Glycine_falcata      TTATAAAACTCTTGGACTCCCGAATTTGGAGTATCCTACTTTCACGCAAT
Hevea_brasiliensis   TTATAAAACTCTTGGACTCCCGAATTTGGAGTATCTTACTTTCACGCAAT
Manihot_esculenta    TTATAAAACTCTTGGACTCCCGAATTTGGAGTATCTTACTTTCACGCAAT
Morus_indica         TTATAAAACTCTTGGACTCCCGAATTTGGAGTATCCTACTTTCACGCAAT
Morus_mongolica      TTATAAAACTCTTGGACTCCCGAATTTGGAGTATCCTACTTTCACGCAAT
Morus_notabilis      TTATAAAACTCTTGGACTCCCGAATTTGGAGTATCCTACTTTCACGCAAT
Populus_balsamifera  TTATAAAACTCTTGGACTCCCGAATTTGGAGTATCCTATTTTCACGCAAT
Populus_euphratica   TTATAAAACTCTTGGACTCCCGAATTTGGAGTATCCTATTTTCACGCAAT
Populus_fremontii    TTATAAAACTCTTGGACTCCCGAATTTGGAGTATCCTATTTTCACGCAAT
Populus_tremula      TTATAAAACTCTTGGACTCCCGAATTTGGAGTATCCTATTTTCACGCAAT
Populus_trichocarpa  TTATAAAACTCTTGGACTCCCGAATTTGGAGTATCCTATTTTCACGCAAT
Prunus_persica       TTATAAAACTCTTGGACTCCCGAATTTGGAGTATCCTACTTTCACGCAAT
Prunus_yedoensis     TTATAAAACTCTTGGACTCCCGAATTTGGAGTATCCTACTTTCACGCAAT
Prunus_maximowiczii  TTATAAAACTCTTGGACTCCCGAATTTGGAGTATCCTACTTTCACGCAAT
Prunus_mume          TTATAAAACTCTTGGACTCCCGAATTTGGAGTATCCTACTTTCACGCAAT
Prunus_padus         TTATAAAACTCTTGGACTCCCGAATTTTGAGTATCCTACTTTCACGCAAT
Ricinus_communis     TTATAAAACTCTTGGACTCCCGAATTTGGAGTATCTTACTTTCACGCAAT
Salix_interior       TTATAAAACTCTTGGACTCCCGAATTTGGAGTATCCTATTTTCACGCAAT
Salix_purpurea       TTATAAAACTCTTGGACTCCCGAATTTGGAGTATCCTATTTTCACGCAAT
Salix_suchowensis    TTATAAAACTCTTGGACTCCCGAATTTGGAGTATCCTATTTTCACGCAAT
Trifolium_aureum     TGATAAAACTCTTAGACTCCCGAATCTGGAGTATCCTATTTTCACGCAAT
Trifolium_boissieri  TGATAAAACTCTTAGACTCCCGAATCTGGAGTATCCTATTTTCACGCAAT
Viola_seoulensis     TTATAAAACTCTTGGACTCCCGAATTTGGAGTATCCTACTTTCACGCAAT

Catha_edulis         TCA------CAGGGTTCAACAGGCAATCGATATTTCACGATCAAGGGTGT
Euonymus_japonicus   TCA------CAGGGTTCAACAGGCAATCGATATTTCACGATCAAGGGTGT
Glycine_canescens    TCA------CAGGGTTCAACAAGCAATCGATATTTCACGATCAAGTATGT
Glycine_falcata      TCA------CAGGGTTCAACAAGCAATCGATATTTCACGATCAAGTATGT
Hevea_brasiliensis   TCA------CAGGGTTCAACAAGCAATCGATATTTCACGATCAAGGGTGT
Manihot_esculenta    TCA------CAGGGTTCAACAAGCAATCGATATTTCACGATCAAGGGTGT
Morus_indica         TCACATTTACAGGGTTCAACAAGCAATCGATATTTAACGATCAAGGGTGT
Morus_mongolica      TCACATTTACAGGGTTCAACAAGCAATCGATATTTAACGATCAAGGGTGT
Morus_notabilis      TCACATTTACAGGGTTCAACAAGCAATCGATATTTAACGATCAAGGGTGT
Populus_balsamifera  TCA------CAGGGTTCAACAAGCAATCGATATTTCACGATCAAGGGTGT
Populus_euphratica   TCA------CAGGGTTCAACAAGCAATCGATATTTCACGATCAAGGGTGT
Populus_fremontii    TCA------CAGGGTTCAACAAGCAATCGATATTTCACGATCAAGGGTGT
Populus_tremula      TCA------CAGGGTTCAACAAGCAATCGATATTTCACGATCAAGGGTGT
Populus_trichocarpa  TCA------CAGGGTTCAACAAGCAATCGATATTTCACGATCAAGGGTGT
Prunus_persica       TCACATTTACAGGGTTCAACAAGCAATCGATATTTCACGATCAAGGGTGT
Prunus_yedoensis     TCACATTTACAGGGTTCAACAAGCAATCGATATTTCACGATCAAGGGTGT
Prunus_maximowiczii  TCACATTTACAGGGTTCAACAAGCAATCGATATTTCACGATCAAGGGTGT
Prunus_mume          TCACATTTACAGGGTTCAACAAGCAATCGATATTTCACGATCAAGGGTGT
Prunus_padus         TCACATTTACAGGGTTCAACAAGCAATCGATATTTCACGATCAAGGGTGT
Ricinus_communis     TCA------CAGGGTTCAACAAGCAATCGATATTTCACGATCAAGGGTGT
Salix_interior       TCA------CAGGGTTCAACAAGCAATCGATATTTCACGATCAAGGGTGT
Salix_purpurea       TCA------CAGGGTTCAACAAGCAATCGATATTTCACGATCAAGGGTGT
Salix_suchowensis    TCA------CAGGGTTCAACAAGCAATCGATATTTCACGATCAAGGGTGT
Trifolium_aureum     TCA------CGGGGTTTAACAAGAAATCGATATTTCACGATCAAGAGTGT
Trifolium_boissieri  TCA------CAGGGTTTAACAAGAAATCGATATTTCACGATCAAGAATGT
Viola_seoulensis     TCA------CAGGGTTCAACAAGCAATCGATATTTCACGATCAAGGGTGT

Catha_edulis         AGTCTTATTTGTAGTAGCGGTCTTTATATATCGTATTAACAATAGAAAGA
Euonymus_japonicus   AGTCTTATTTGTAGTAGCGGTCTTTATATATCGTATTAACAATAGAAAGA
Glycine_canescens    AGTACTCTTTGTAGTAGCGGTCCTTATCTATCGTATTAACAATCGAAAAA
Glycine_falcata      AGTACTCTTTGTAGTAGCGGTCCTTATCTATCGTATTAACAATCGAAAAA
Hevea_brasiliensis   AGTACTATTTGTAGTAGTGGTCCTTATATATCGTATTAACAATCGAAAGA
Manihot_esculenta    AGTACTATTTGTAGTAGTGGTCCTTATATATCGTATTAACAATCGAAAGA
Morus_indica         AGTACTATTTGTAGTATCGGTCCTTATATATCGTATTAACAATCGAAAGA
Morus_mongolica      AGTACTATTTGTAGTATCGGTCCTTATATATCGTATTAACAATCGAAAGA
Morus_notabilis      AGTACTATTTGTAGTATCGGTCCTTATATATCGTATTAACAATCGAAAGA
Populus_balsamifera  AGTACTATTTGTAGTAGTGGTCCTTATATATCGTATTAACAATCGAAAGA
Populus_euphratica   AGTACTATTTGTAGTAGTGGTCCTTATATATCGTATTAACAATCGAAAGA
Populus_fremontii    AGTACTATTTGTAGTAGTGGTCCTTATATATCGTATTAACAATCGAAAGA
Populus_tremula      AGTACTATTTGTAGTAGTGGTCCTTATATATCGTATTAACAATCGAAAGA
Populus_trichocarpa  AGTACTATTTGTAGTAGTGGTCCTTATATATCGTATTAACAATCGAAAGA
Prunus_persica       AGTACTATTTGTAGTAGCGGTCCTTATATATCGTATTAACAATCGAAAGA
Prunus_yedoensis     AGTACTATTTGTAGTAGCGGTCCTTATATATCGTATTAACAATCGAAAGA
Prunus_maximowiczii  AGTACTATTTGTAGTAGCGGTCCTTATATATCGTATTAACAATCGAAAGA
Prunus_mume          AGTACTATTTGTAGTAGCGGTCCTTATATATCGTATTAACAATCGAAAGA
Prunus_padus         AGTACTATTTGTAGTAGCGGTCCTTATATATCGTATTAACAATCGAAAGA
Ricinus_communis     AGTACTATTTGTAGTAGTGGTCCTTATATATCGTATTAACAATCGAAAGA
Salix_interior       AGTACTATTTGTAGTAGTGGTCCTTATATATCGTATTAACAATCGAAAGA
Salix_purpurea       AGTACTATTTGTAGTAGTGGTCCTTATATATCGTATTAACAATCGAAAGA
Salix_suchowensis    AGTACTATTTGTAGTAGTGGTCCTTATATATCGTATTAACAATCGAAAGA
Trifolium_aureum     ACTACTTTTCGTAGTGGTGATCCTTTTATATCGTATTAACAACCAAAAGA
Trifolium_boissieri  AGTACTTTTCGTAGTGGTGATCCTTTTATATCGTATTAACAACCGAAAGA
Viola_seoulensis     AGTACTATTTGTAGTAGTGGTCCTTATATATTGTATTAACAATCGAAAGA

Catha_edulis         TGGTCGAAAGAAAAAATCTTTATTTGACAGGGCTTCTTCCAATACCTATG
Euonymus_japonicus   TGGTCGAAAGAAAAAATCTTTATTTGACAGGGCTTCTTCCAATACCTATG
Glycine_canescens    TGGTCGAAAGAAAAAATCCCTATTTGACAAGGCTTCTTACTATACCTATG
Glycine_falcata      TGGTCGAAAGAAAAAATCCCTATTTGACAAGGCTTCTTACTATACCTATG
Hevea_brasiliensis   TGGTCGAAAGAAAAAATCTCTATTTGACAGGGCTTCTTCCTATACCTATG
Manihot_esculenta    TGGTCGAAAGAAAAAATCTCTATTTGACAGGGCTTCTTCCTATACCTATG
Morus_indica         TGGTCGAAAGAAAAAATCTCTATTTGACAGGGCTTCTTCCTATACCTATG
Morus_mongolica      TGGTCGAAAGAAAAAATCTCTATTTGACAGGGCTTCTTCCTATACCTATG
Morus_notabilis      TGGTCGAAAGAAAAAATCTCTATTTGACAGGGCTTCTTCCTATACCTATG
Populus_balsamifera  TGGTCGAAAGAAAAAATCTCTATTTGACAGGGCTTCTTCCTATACCTATG
Populus_euphratica   TGGTCGAAAGAAAAAATCTCTATTTGACAGGGCTTCTTCCTATACCTATG
Populus_fremontii    TGGTCGAAAGAAAAAATCTCTATTTGACAGGGCTTCTTCCTATACCTATG
Populus_tremula      TGGTCGAAAGAAAAAATCTCTATTTGACAGGGCTTCTTCCTATACCTATG
Populus_trichocarpa  TGGTCGAAAGAAAAAATCTCTATTTGACAGGGCTTCTTCCTATACCTATG
Prunus_persica       TGGTCGAAAGAAAAAATCTCTATTTGACAGGGCTTCTTCCTATACCTATG
Prunus_yedoensis     TGGTCGAAAGAAAAAATCTCTATTTGACAGGGCTTCTTCCTATACCTATG
Prunus_maximowiczii  TGGTCGAAAGAAAAAATCTCTATTTGACAGGGCTTCTTCCTATACCTATG
Prunus_mume          TGGTCGAAAGAAAAAATCTCTATTTGACAGGGCTTCTTCCTATACCTATG
Prunus_padus         TGGTCGAAAGAAAAAATCTCTATTTGACAGGGCTTCTTCCTATACCTATG
Ricinus_communis     TGGTCGAAAGAAAAAATCTCTATTTGACAGGGCTTCTTCCTATACCTATG
Salix_interior       TGGTCGAAAGAAAAAATCTCTATTTGACAGGGCTTCTTCCTATACCTATG
Salix_purpurea       TGGTCGAAAGAAAAAATCTCTATTTGACAGGGCTTCTTCCTATACCTATG
Salix_suchowensis    TGGTCGAAAGAAAAAATCTCTATTTGACAGGGCTTCTTCCTATACCTATG
Trifolium_aureum     TGATCGAAACTAAAAATATCTATTTGACAGGGCTTCTTCCGATACCAATG
Trifolium_boissieri  TGATTGAAACTAAAAATATCTATTTGACAGGGCTTCTTCCGATACCAACG
Viola_seoulensis     TGGTCGAAAGAAAAAATCTCTATTTGACAGGGCTTCTTCCTATACCTATG

Catha_edulis         AATTCCATTGGACCCAGAAATGAGAAATTGGAAGAATCTTTTGGGTCTTC
Euonymus_japonicus   AATTCCATTGGACCCAGAAATGAGAAATTGGAAGAATCTTTTGGGTCTTC
Glycine_canescens    AATTCCATTGGACCCAAAAATTATCCATTGGAAGAATCATCTGAGTCTTC
Glycine_falcata      AATTCCATTGGACCCAAAAATGATACATTGGAAGAATCATCTGAGTCTTC
Hevea_brasiliensis   AATTCCATTGGACCCAGAAATGATACATTGGAAGAATCCTTTGGGTCTTC
Manihot_esculenta    AATTCCATTGGACCCAGAAATGATACATTGGAAGAATCCTTTTGGTCTTC
Morus_indica         AATTTCATTGGACCCAGAAATGATACATTGGAAGAATCTTTTGGGTCTTC
Morus_mongolica      AATTTCATTGGACCCAGAAATGATACATTGGAAGAATCTTTTGGGTCTTC
Morus_notabilis      AATTTCATTGGACCCAGAAATGATACATTGGAAGAATCTTTTGGGTCTTC
Populus_balsamifera  AATTCCATTGGACCCAGAAATGATACATTGGAAGAATCCTTTGGGTCTTC
Populus_euphratica   AATTCCATTGGACCCAGAAATGATACATTGGAAGAATCCTTTGGGTCTTC
Populus_fremontii    AATTCCATTGGACCCAGAAATGATACATTGGAAGAATCCTTTGGGTCTTC
Populus_tremula      AATTCCATTGGACCCAGAAATGATACATTGGAAGAATCCTTTGGGTCTTC
Populus_trichocarpa  AATTCCATTGGACCCAGAAATGATACATTGGAAGAATCCTTTGGGTCTTC
Prunus_persica       AATTTCATTGGACCCAGAAATGATACATTGGAAGAATCTTTTGGGTCTTC
Prunus_yedoensis     AATTTCATTGGACCCAGAAATGATACATTGGAAGAATCTTTTGGGTCTTC
Prunus_maximowiczii  AATTTCATTGGACCCAGAAATGATACATTGGAAGAATCTTTTGGGTCTTC
Prunus_mume          AATTTCATTGGACCCAGAAATGATACATTGGAAGAATCTTTTGGGTCTTC
Prunus_padus         AATTTCATTGGACCCAGAAATGATACATTGGAAGAATCTTTTGGGTCTTC
Ricinus_communis     AATTCCATTGGACCTAGAAATGATACATTGGAAGAATCCTTTTGGTCTTC
Salix_interior       AATTCCATTGGACCCAGAAATGATACATTGGAAGAATCCTTTGGGTCTTC
Salix_purpurea       AATTCCATTGGACCCAGAAATGATACATTGGAAGAATCCTTTGGATCTTC
Salix_suchowensis    AATTCCATTGGACCCAGAAATGATACATTGGAAGAATCCTTTGGATCTTC
Trifolium_aureum     AATTCCATTGGACCCGGCAACGATACATTGGAAAACTCAAAAGATTCGTT
Trifolium_boissieri  AATTCCGTTGGACCCAGCAATGATACATTGGAAAACTCAAAAGATTCGTT
Viola_seoulensis     AATTCCATTGGACCCAGAAATGATAGATTGGAAGAATCCTTTGGGTCTTC

Catha_edulis         CAATATCAATAGGTTGATTCTTTCGCTCCTGTATCTTCCAAAAGGAAAAA
Euonymus_japonicus   CAATATCAATAGGTTGATTCTTTCGCTCCTGTATCTTCCAAAAGGAAAAA
Glycine_canescens    CAATATCAATAGGTTGATTGTTCCGCTCCTGTATCTTCCAAAAGGAAAAA
Glycine_falcata      CAATATCAATAGGTTGATTGTTCCGCTCCTGTATCTTCCAAAAGGAAAAA
Hevea_brasiliensis   CAATATCAATAGGTTGATTGTTTCGCTCCTGTATCTTCCAAAAGGAAAAA
Manihot_esculenta    CAATATCAATAGGTTGATTGTTTCGCTCCTGTATCTTCCAAAAGGAAAAA
Morus_indica         CAATATCAATAGGTTGATTGTTTCGCTCCTGTATCTTCCAAAAGGAAAAA
Morus_mongolica      CAATATCAATAGGTTGATTGTTTCGCTCCTGTATCTTCCAAAAGGAAAAA
Morus_notabilis      CAATATCAATAGGTTGATTGTTTCGCTCCTGTATCTTCCAAAAGGAAAAA
Populus_balsamifera  CAATATCAATAGGTTGATTGTTTCGCTCCTGTATCTTCCAAAAGGAAAAA
Populus_euphratica   CAATATCAATAGGTTGATTGTTTCGCTCCTGTATCTTCCAAAAGGAAAAA
Populus_fremontii    CAATATCAATAGGTTGATTGTTTCGCTCCTGTATCTTCCAAAAGGAAAAA
Populus_tremula      CAATATCAATAGGTTGATTGTTTCGCTCCTGTATCTTCCAAAAGGAAAAA
Populus_trichocarpa  CAATATCAATAGGTTGATTGTTTCGCTCCTGTATCTTCCAAAAGGAAAAA
Prunus_persica       CAATATCAATAGGTTGATTGTTTCGCTCCTGTATCTTCCAAAAGGAAAAA
Prunus_yedoensis     CAATATCAATAGGTTGATTGTTTCGCTCCTGTATCTTCCAAAAGGAAAAA
Prunus_maximowiczii  CAATATCAATAGGTTGATTGTTTCGCTCCTGTATCTTCCAAAAGGAAAAA
Prunus_mume          CAATATCAATAGGTTGATTGTTTCGCTCCTGTATCTTCCAAAAGGAAAAA
Prunus_padus         CAATATCAATAGGTTGATTGTTTCGCTCCTGTATCTTCCAAAAGGAAAAA
Ricinus_communis     CAATATCAATAGGTTGATTGTTTCGCTCCTGTATCTTCCAAAAGGAAAAA
Salix_interior       CAATATCAATAGGTTGATTGTTTCGCTCCTGTATCTTCCAAAAGGAAAAA
Salix_purpurea       CAATATCAATAGGTTGATTGTTTCGCTCCTGTATCTTCCAAAAGGAAAAA
Salix_suchowensis    CAATATCAATAGGTTGATTGTTTCGCTCCTGTATCTTCCAAAAGGAAAAA
Trifolium_aureum     CAATATAAATAGGTTGATTGTTCCGCTCCTGTATCGTCCAAAAGGAAAAA
Trifolium_boissieri  CAATATAAATAAGTTGATTGTTCCGCTCCTGTATCGTCCAAAAGGAAAAA
Viola_seoulensis     CAATATCAATAGGTTGATTGTTTCGCTCTTGTATCTTCCAAAAGGAAAAA

Catha_edulis         AGATCTCTGAGAGCGGTTTCCTGGATCCGAAAGAGAGTACTTGGGTTCTC
Euonymus_japonicus   AGATCTCTGAGAGCGGTTTCCTGGATCCGAAAGAGAGTACTTGGGTTCTC
Glycine_canescens    AGATCTCTGAGAGCTATTTCCTGGATCCGAAAGAGAGTACTCGGGTTCTC
Glycine_falcata      AGATCTCTGAGAGCTATTTCCTGGATCCGAAAGAGAGTACTCGGGTTCTC
Hevea_brasiliensis   AGATCTCTGAGAGCTCTTTCCTGGATCCGAAAGAGAGTACTTGGGTTCTC
Manihot_esculenta    AGATCTCTGAGAGCTCTTTCCTGGATCCGAAAGAGAGTACTTGGGTTCTC
Morus_indica         AGATCTCTGAGAGCTGTTTCCTGGATCCAAAAGAGAGTACTTGGGTTCTC
Morus_mongolica      AGATCTCTGAGAGCTGTTTCCTGGATCCAAAAGAGAGTACTTGGGTTCTC
Morus_notabilis      AGATCTCTGAGAGCTGTTTCCTGGATCCAAAAGAGAGTACTTGGGTTCTC
Populus_balsamifera  AGATCTCTGAGAGCCGTTTCCTGGATCCGAAAGAGAGTACTTGGGTTCTC
Populus_euphratica   AGATCTCTGAGAGCCGTTTCCTGGATCCGAAAGAGAGTACTTGGGTTCTC
Populus_fremontii    AGATCTCTGAGAGCCGTTTCCTGGATCCGAAAGAGAGTACTTGGGTTCTC
Populus_tremula      AGATCTCTGAGAGCCGTTTCCTGGATCCGAAAGAGAGTACTTGGGTTCTC
Populus_trichocarpa  AGATCTCTGAGAGCCGTTTCCTGGATCCGAAAGAGAGTACTTGGGTTCTC
Prunus_persica       AGATCTCTGAGAGCTGTTTCCTGGATCCGAAAGAGAGTACTTGGGTTCTC
Prunus_yedoensis     AGATCTCTGAGAGCTGTTTCCTGGATCCGAAAGAGAGTACTTGGGTTCTC
Prunus_maximowiczii  AGATCTCTGAGAGCTGTTTCCTGGATCCGAAAGAGAGTACTTGGGTTCTC
Prunus_mume          AGATCTCTGAGAGCTGTTTCCTGGATCCGAAAGAGAGTACTTGGGTTCTC
Prunus_padus         AGATCTCTGAGAGCTGTTTCCTGGATCCGAAAGAGAGTACTTGGGTTCTC
Ricinus_communis     AGATCTCTGAGAGCTCTTTCCTGGATCCGAAAGAGAGTACTTGGGTTCTC
Salix_interior       ACATCTCTGAGAGCCGTTTCCTGGATCCGAAAGAGAGTACTGGGGTTCTC
Salix_purpurea       AGATCTCTGAGAGCCGTTTCCTGGATCCGAAAGAGAGTACTGGGGTTCTC
Salix_suchowensis    AGATCTCTGAGAGCCGTTTCCTGGATCCGAAAGAGAGTACTGGGGTTCTC
Trifolium_aureum     AGATCTCTGAG---------------------------------------
Trifolium_boissieri  AGATCTCTGAA---------------------------------------
Viola_seoulensis     AGATCTCTGAGAGCCGCTTCCTGGATCCGAAAGAGAGTACTTGGGTTCTC

Catha_edulis         CCAATAACTAAAAAGTGTATCATGCCTGAATCTAACTGGAGTTCGCGGTG
Euonymus_japonicus   CCAATAACTAAAAAGTGTATCATGCCTGAATCTAACTGGAGTTCGCGGTG
Glycine_canescens    CCAATAACTAAAAAGTATATCATGCCTGAATCTAACTGGGGTTCGCGGTG
Glycine_falcata      CCAATAACTAAAAAGTATATCATGCCTGAATCTAACTGGGGTTCGCGGTG
Hevea_brasiliensis   CCAATAACTAAAAAGTGTATCATGTCTGAATCTAACTGGGGTTCGCGGTG
Manihot_esculenta    CCAATAACTAAAAAGTGTATCATGTCTGAATCTAACTGGGGCTCGCGGTG
Morus_indica         CCAATAACTAAAAAGTGTATCATGCCTGAATCTAACTGGGGCTCGCGATG
Morus_mongolica      CCAATAACTAAAAAGTGTATCATGCCTGAATCTAACTGGGGCTCGCGATG
Morus_notabilis      CCAATAACTAAAAAGTGTATCATGCCTGAATCTAACTGGGGCTCGCGATG
Populus_balsamifera  CCAATAACAAAAAAGTGTATCATGTCTGAATCTAACTGGGGTTCGCGGTG
Populus_euphratica   CCAATAACAAAAAAGTGTATCATGTCTGAATCTAACTGGGGTTCGCGGTG
Populus_fremontii    CCAATAACAAAAAAGTGTATCATGTCTGAATCTAACTGGGGTTCGCGGTG
Populus_tremula      CCAATAACAAAAAAGTGTATCATGTCTGAATCTAACTGGGGTTCGCGGTG
Populus_trichocarpa  CCAATAACAAAAAAGTGTATCATGTCTGAATCTAACTGGGGTTCGCGGTG
Prunus_persica       CCAATAACTAAAAAGTGTATCATGCCTGAATCTAACTGGGGTTCGTGGTG
Prunus_yedoensis     CCAATAACTAAAAAGTGTATCATGCCTGAATCTAACTGGGGTTCGCGGTG
Prunus_maximowiczii  CCAATAACTAAAAAGTGTATCATGCCTGAATCTAACTGGGGTTCGCGGTG
Prunus_mume          CCAATAACTAAAAAGTGTATCATGCCTGAATCTAACTGGGGTTCGTGGTG
Prunus_padus         CCAATAACTAAAAAGTGTATCATGCCTGAATCTAACTGGGGTTCGCGGTG
Ricinus_communis     CCAATAACTAAAAAGTGTATCATGTCTGAATCTAACTGGGGTTCGCGGTG
Salix_interior       CCAATAACAAAAAAGTGTATCATGTCTGAATCTAACTGGGGTTCGCGGTG
Salix_purpurea       CCAATAACAAAAAAGTGTATCATGTCTGAATCTAACTGGGGTTCGCGGTG
Salix_suchowensis    CCAATAACAAAAAAGTGTATCATGTCTGAATCTAACTGGGGTTCGCGGTG
Trifolium_aureum     --------------------------------------------------
Trifolium_boissieri  --------------------------------------------------
Viola_seoulensis     CCAATAACTCAAAAGTGTATCATGTCTGAATCTAACTGGGGTTCGCGGTG

Catha_edulis         GTGGAGGAACTGGATCGGAAAAAAGAGGGATTCTAGTTGTAAGATATCTA
Euonymus_japonicus   GTGGAGGAACTGGATCGGAAAAAAGAGGGATTCTAGTTGTAAGATATCTA
Glycine_canescens    GTGGAGGAACGGGATAGGAAAAAAGAGCGATTCTAGTTGTAAGATATCTA
Glycine_falcata      GTGGAGGAACGGGATAGGAAAAAAGAGCGATTCTAGTTGTAAGATATCTA
Hevea_brasiliensis   GTGGAGGAACTGGATCGGAAAAAAGAGGGATTCTAGTTGTAAGATATCTA
Manihot_esculenta    GTGGAGGAACTGGATCGGAAAAAAGAGGGATTCTAGTTGTAAGATATCTA
Morus_indica         GTGGAGGAACTGGCTCGGAAAAAAGAGGGATTCTAGTTGTAAGATATCTA
Morus_mongolica      GTGGAGGAACTGGCTCGGAAAAAAGAGGGATTCTAGTTGTAAGATATCTA
Morus_notabilis      GTGGAGGAACTGGCTCGGAAAAAAGAGGGATTCTAGTTGTAAGATATCTA
Populus_balsamifera  GTGGAGGAACTGGATCGGAAAAAAGAGGGATTCTAGTTGTAAGATATCTA
Populus_euphratica   GTGGAGGAACTGGATCGGAAAAAAGAGGGATTCTAGTTGTAAGATATCTA
Populus_fremontii    GTGGAGGAACTGGATCGGAAAAAAGAGGGATTCTAGTTGTAAGATATCTA
Populus_tremula      GTGGAGGAACTGGATCGGAAAAAAGAGGGATTCTAGTTGTAAGATATCTA
Populus_trichocarpa  GTGGAGGAACTGGATCGGAAAAAAGAGGGATTCTAGTTGTAAGATATCTA
Prunus_persica       GTGGAGGAACTGGATCGGAAAAAAGAGGGCTTCTAGTTGTAAGATATCTA
Prunus_yedoensis     GTGGAGGAACTGGATCGGAAAAAAGAGGGCTTCTAGTTGTAAGATATCTA
Prunus_maximowiczii  GTGGAGGAACTGGATCGGAAAAAAGAGGGCTTCTAGTTGTAAGATATCTA
Prunus_mume          GTGGAGGAACTGGATCGGAAAAAAGAGGGCTTCTAGTTGTAAGATATCTA
Prunus_padus         GTGGAGGAACTGGATCGGAAAAAAGAGGGCTTCTAGTTGTAAGATATCTA
Ricinus_communis     GTGGAGGAACTGGATCGGAAAAAAGAGGGATTCTAGTTGTAAGATATCTA
Salix_interior       GTGGAGGAACTGGATCGGAAAAAAGAGGGATTCTAGTTGTAAGATATCTA
Salix_purpurea       GTGGAGGAACTGGATCGGAAAAAAGAGGGATTCTAGTTGTAAGATATCTA
Salix_suchowensis    GTGGAGGAACTGGATCGGAAAAAAGAGGGATTCTAGTTGTAAGATATCTA
Trifolium_aureum     --------------------------------------------------
Trifolium_boissieri  --------------------------------------------------
Viola_seoulensis     GTGGCGGAACTGGATCGGAAAAAAGAGGGATTCCAGTTGTAAGATATCTA

Catha_edulis         ATGAAACCGTCGCTGGAATTGAGATCTCATTCAAAGAGAAAGATCTCAAA
Euonymus_japonicus   ATGAAACCGTCGCTGGAATTGAGATCTCATTCAAAGAGAAAGATCTCAAA
Glycine_canescens    ATGAAACCATCGCTGGAATTGAGATCTCATTCAAAGAGAAAGATATCAAA
Glycine_falcata      ATGAAACCATCGCTGGAATTGAGATCTCATTCAAAGAGAAAGATATCAAA
Hevea_brasiliensis   ATGAAACCGTTGCTGGAATTGAGATCTCATTCAAAGAAAAAGATATCAAA
Manihot_esculenta    ATGAAACCGTCGCTGGAATTGAGATCTCATTCAAAGAAAAAGATATCAAA
Morus_indica         ACGAAACCGTCACTGGAATTGAGATCTCATTCAAAGAGAAAGATATCAAA
Morus_mongolica      ACGAAACCGTCACTGGAATTGAGATCTCATTCAAAGAGAAAGATATCAAA
Morus_notabilis      ACGAAACCGTCACTGGAATTGAGATCTCATTCAAAGAGAAAGATATCAAA
Populus_balsamifera  ATGAAACCGTCGCTGGAATTGAGATCTCATTCAAAGAGAAAGATATCAAA
Populus_euphratica   ATGAAACCGTCGCTGGAATTGAGATCTCATTCAAAGAGAAAGATATCAAA
Populus_fremontii    ATGAAACCGTCGCTGGAATTGAGATCTCATTCAAAGAGAAAGATATCAAA
Populus_tremula      ATGAAACCGTCGCTGGAATTGAGATCTCATTCAAAGAGAAAGATATCAAA
Populus_trichocarpa  ATGAAACCGTCGCTGGAATTGAGATCTCATTCAAAGAGAAAGATATCAAA
Prunus_persica       ATGAAACCGTCGCTGGAATTGAGATCTCATTCAAAGAGAAAGATATAAAA
Prunus_yedoensis     ATGAAACCGTCGCTGGAATTGAGATCTCATTCAAAGAGAAAGATATAAAA
Prunus_maximowiczii  ATGAAACCGTCGCTGGAATTGAGATCTCATTCAAAGAGAAAGATATAAAA
Prunus_mume          ATGAAACCGTCGCTGGAATTGAGATCTCATTCAAAGAGAAAGATATAAAA
Prunus_padus         ATGAAACCGTCGCTGGAATTGAGATCTCATTCAAAGAGAAAGATATAAAA
Ricinus_communis     ATGAAACCGTCGCTGGAATTGAGATCTCATTCAAAGAAAAAGATATCAAA
Salix_interior       ATGAAACCGTCGCTGGAATTGAGATCTCATTCAAAGAGAAAGATATCAAA
Salix_purpurea       ATGAAACCGTCGCTGGAATTGAGATCTCATTCAAAGAGAAAGATATCAAA
Salix_suchowensis    ATGAAACCGTCGCTGGAATTGAGATCTCATTCAAAGAGAAAGATATCAAA
Trifolium_aureum     --------------------------------------------------
Trifolium_boissieri  --------------------------------------------------
Viola_seoulensis     ATGAAACCGTCGCTGGAATTGAGATCTCATTCAAAGAGAAAGATCTCAAA

Catha_edulis         TATCTGGAGTTTCTTTTTGTATATTATATGGATGATCCGATCCGCAAGGA
Euonymus_japonicus   TATCTGGAGTTTCTTTTTGTATATTATATGGATGATCCGATCCGCAAGGA
Glycine_canescens    TATCTGGAGTTCCTTTTTGTATATTATATGGATGATCCGATCCGTAAGGA
Glycine_falcata      TATCTGGAGTTCCTTTTTGTATATTATATGGATGATCCGATCCGTAAGGA
Hevea_brasiliensis   TATCTGGAGTTTCTTTTTGTATATTATATGGATGATCCGATCCGCAAGGA
Manihot_esculenta    TATCTGGAGTTTCTTTTTGTATATTATATGGATGATCCGATCCGCAAGGA
Morus_indica         TATCTGGAGTTTCTTTTTGTATATTATATGGATGATCCGATCCGCAAGGA
Morus_mongolica      TATCTGGAGTTTCTTTTTGTATATTATATGGATGATCCGATCCGCAAGGA
Morus_notabilis      TATCTGGAGTTTCTTTTTGTATATTATATGGATGATCCGATCCGCAAGGA
Populus_balsamifera  TATCTGGAGTTTCTTTTTGTATATTATATGGATGATCCGATCCGCAAGGA
Populus_euphratica   TATCTGGAGTTTCTTTTTGTATATTATATGGATGATCCGATCCGCAAGGA
Populus_fremontii    TATCTGGAGTTTCTTTTTGTATATTATATGGATGATCCGATCCGCAAGGA
Populus_tremula      TATCTGGAGTTTCTTTTTGTATATTATATGGATGATCCGATCCGCAAGGA
Populus_trichocarpa  TATCTGGAGTTTCTTTTTGTATATTATATGGATGATCCGATCCGCAAGGA
Prunus_persica       TATCTGGAGTTTCTTTTTGTATATTATATGGATGATCCGATCCGAAAGGA
Prunus_yedoensis     TATCTGGAGTTTCTTTTTGTATATTATATGGATGATCCGATCCGAAAGGA
Prunus_maximowiczii  TATCTGGAGTTTCTTTTTGTATATTATATGGATGATCCGATCCGAAAGGA
Prunus_mume          TATCTGGAGTTTCTTTTTGTATATTATATGGATGATCCGATCCGAAAGGA
Prunus_padus         TATCTGGAGTTTCTTTTTGTATATTATATGGATGATCCGATCCGAAAGGA
Ricinus_communis     TATCTGGAGTTTCTTTTTGTATATTATATGGATGATCCGATCCGCAAGGA
Salix_interior       TATCTGGAGTTTCTTTTTGTATATTATATGGATGATCCGATCCGCAAGGA
Salix_purpurea       TATCTGGAGTTTCTTTTTGTATATTATATGGATGATCCGATCCGCAAGGA
Salix_suchowensis    TATCTGGAGTTTCTTTTTGTATATTATATGGATGATCCGATCCGCAAGGA
Trifolium_aureum     --------------------------------------------------
Trifolium_boissieri  --------------------------------------------------
Viola_seoulensis     TATCTGGAGTTTCCTTTTGTATATTATATGGATGATCCGATCCGCAAGGA

Catha_edulis         CCAGGATTGGGAATTGTTTGATCGTCTTTCTCCGAGGAAGAGGCGAAACA
Euonymus_japonicus   CCAGGATTGGGAATTGTTTGATCGTCTTTCTCCGAGGAAGAGGCGAAACA
Glycine_canescens    CCATGATTGGGAATTTTTTGATCGTCTTTCTCCGAGAAAGAGGCGAAACA
Glycine_falcata      CCATGATTGGGAATTTTTTGATCGTCTTTCTCCGAGAAAGAGGCGAAACA
Hevea_brasiliensis   CCATGATTGGGAATTGTTTGATCGTCTTTCTCCGAGGAAGGGGCGAAACA
Manihot_esculenta    CCATGATTGGGAATTGTTTGATCGTCTTTCTCCGAGGAAGGGGCGAAACA
Morus_indica         CCATGATTGGGAATTGTTTGATCGTCTTTCTCCGAGGAAGAGGCGAAACA
Morus_mongolica      CCATGATTGGGAATTGTTTGATCGTCTTTCTCCGAGGAAGAGGCGAAACA
Morus_notabilis      CCATGATTGGGAATTGTTTGATCGTCTTTCTCCGAGGAAGAGGCGAAACA
Populus_balsamifera  CCATGATTGGGAATTGTTTGATCGTCTTTCTCCGAGGAAGGGGCGAAACA
Populus_euphratica   CCATGATTGGGAATTGTTTGATCGTCTTTCTCCGAGGAAGGGGCGAAACA
Populus_fremontii    CCATGATTGGGAATTGTTTGATCGTCTTTCTCCGAGGAAGGGGCGAAACA
Populus_tremula      CCATGATTGGGAATTGTTTGATCGTCTTTCTCCGAGGAAGGGGCGAAACA
Populus_trichocarpa  CCATGATTGGGAATTGTTTGATCGTCTTTCTCCGAGGAAGGGGCGAAACA
Prunus_persica       CCATGATTGGGAATTGTTTGATCGTCTTTCTCCGAGGAAGAGGCGAAACA
Prunus_yedoensis     CCATGATTGGGAATTGTTTGATCGTCTTTCTCCGAGGAAGAGGCGAAACA
Prunus_maximowiczii  CCATGATTGGGAATTGTTTGATCGTCTTTCTCCGAGGAAGAGGCGAAACA
Prunus_mume          CCATGATTGGGAATTGTTTGATCGTCTTTCTCCGAGGAAGAGGCGAAACA
Prunus_padus         CCATGATTGGGAATTGTTTGATCGTCTTTCTCCGAGGAAGAGGCGAAACA
Ricinus_communis     CCATGATTGGGAATTGTTTGATCGTCTTTCTCCGAGGAAGGGGCGAAACA
Salix_interior       CCATGATTGGGAATTGTTTGATCGTCTTTCTCCGAGGAAGGGGCGAAACA
Salix_purpurea       CCATGATTGGGAATTGTTTGATCGTCTTTCTCCGAGGAAGGGGCGAAACA
Salix_suchowensis    CCATGATTGGGAATTGTTTGATCGTCTTTCTCCGAGGAAGGGGCGAAACA
Trifolium_aureum     --------------------------------------------------
Trifolium_boissieri  --------------------------------------------------
Viola_seoulensis     CCATGATTGGGAATTGTTTGATCATCTTTCTCCGAGGAAGGGACGAAACA

Catha_edulis         TAATCAACTTGAATTCGGGACGGCTATTCGAAATTTTAGTGAAAGACTGG
Euonymus_japonicus   TAATCAACTTGAATTCGGGACGGCTATTCGAAATTTTAGTGAAAGACTGG
Glycine_canescens    TAATCAACTTGAATTCGGGACAGCTATTCGAAATCTTAGTGAAAGACTGG
Glycine_falcata      TAATCAACTTGAATTCGGGACAGCTATTCGAAATCTTAGTGAAAGACTGG
Hevea_brasiliensis   TAATCAACTTGAATTCGGGACAGCTATTCGAAATCTTAGTGAAAGACTGG
Manihot_esculenta    TAATCAACTTGAATTCGGGACAACTATTCGAAATCTTAGTGAAAGACTGG
Morus_indica         TAATCAACTTGAATTCGGGACAGCTATTCGAAATCTTAGTGAAAGACTGG
Morus_mongolica      TAATCAACTTGAATTCGGGACAGCTATTCGAAATCTTAGTGAAAGACTGG
Morus_notabilis      TAATCAACTTGAATTCGGGACAGCTATTCGAAATCTTAGTGAAAGACTGG
Populus_balsamifera  TAATCAACTTGAATTCGGGACAGCTATTCGAAATCTTAGTGAAAGACTGG
Populus_euphratica   TAATCAACTTGAATTCGGGACAGCTATTCGAAATCTTAGTGAAAGACTGG
Populus_fremontii    TAATCAACTTGAATTCGGGACAGCTATTCGAAATCTTAGTGAAAGACTGG
Populus_tremula      TAATCAACTTGAATTCGGGACAGCTATTCGAAATCTTAGTGAAAGACTGG
Populus_trichocarpa  TAATCAACTTGAATTCGGGACAGCTATTCGAAATCTTAGTGAAAGACTGG
Prunus_persica       TAATCAACTTGAATTCGGGACAGCTATTCGAAATCTTAGTGAAAGACTGG
Prunus_yedoensis     TAATCAACTTGAATTCGGGACAGCTATTCGAAATCTTAGTGAAAGACTGG
Prunus_maximowiczii  TAATCAACTTGAATTCGGGACAGCTATTCGAAATCTTAGTGAAAGACTGG
Prunus_mume          TAATCAACTTGAATTCGGGACAGCTATTCGAAATCTTAGTGAAAGACTGG
Prunus_padus         TAATCAACTTGAATTCGGGACAGCTATTCGAAATCTTAGTGAAAGACTGG
Ricinus_communis     TAATCAACTTGAATTCGGGACAGCTATTCGAAATCTTAGTGAAAGACTGG
Salix_interior       TAATCAACTTGAATTCGGGACAGCTATTCGAAATCTTAGTGAAAGACTGG
Salix_purpurea       TAATCAACTTGAATTCGGGACAGCTATTCGAAATCTTAGTGAAAGACTGG
Salix_suchowensis    TAATCAACTTGAATTCGGGACAGCTATTCGAAATCTTAGTGAAAGACTGG
Trifolium_aureum     --------------------------------------------------
Trifolium_boissieri  --------------------------------------------------
Viola_seoulensis     TAATCAACTTGAATTCGGGACAGCTATTCGAAATCTTAGTGAAAGACTGG

Catha_edulis         ATTTGTTATCTGATGTTTGCTTTTCGTGAAAAAATACCAATTGAAGTGGA
Euonymus_japonicus   ATTTGTTATCTGATGTTTGCTTTTCGTGAAAAAATACCAATTGAAGTGGA
Glycine_canescens    ATTTATTATCTCATGTTTGCTTTTCGTGAAAAAATACCAAAGGAAGTGGA
Glycine_falcata      ATTTATTATCTCATGTTTGCTTTTCGTGAAAAAATACCAAAGGAAGTGGA
Hevea_brasiliensis   ATTTGTTATCTCATGTTTGCTTTTCGTGAAAAAATACCAATTGAAGTGGA
Manihot_esculenta    ATTTGTTATCTCATGTTTGCTTTTCGTGAAAAAATACCAATTGAAGTGGA
Morus_indica         ATTTGTTATCTCATGTTTGCTTTTCGTGAAAAAATACCAATTGAAGCGGA
Morus_mongolica      ATTTGTTATCTCATGTTTGCTTTTCGTGAAAAAATACCAATTGAAGCGGA
Morus_notabilis      ATTTGTTATCTCATGTTTGCTTTTCGTGAAAAAATACCAATTGAAGCGGA
Populus_balsamifera  ATTTGTTATCTCATGTTTGCTTTTCGTGAAAAAATACCAATTGAAGTGGA
Populus_euphratica   ATTTGTTATCTCATGTTTGCTTTTCGTGAAAAAATACCAATTGAAGTGGA
Populus_fremontii    ATTTGTTATCTCATGTTTGCTTTTCGTGAAAAAATACCAATTGAAGTGGA
Populus_tremula      ATTTGTTATCTCATGTTTGCTTTTCGTGAAAAAATACCAATTGAAGTGGA
Populus_trichocarpa  ATTTGTTATCTCATGTTTGCTTTTCGTGAAAAAATACCAATTGAAGTGGA
Prunus_persica       ATTTGTTATCTCATGTTTGCTTTTCGTGAAAAAATACCAGTTGAAGCGGA
Prunus_yedoensis     ATTTGTTATCTCATGTTTGCTTTTCGTGAAAAAATACCAGTTGAAGCGGA
Prunus_maximowiczii  ATTTGTTATCTCATGTTTGCTTTTCGTGAAAAAATACCAGTTGAAGCGGA
Prunus_mume          ATTTGTTATCTCATGTTTGCTTTTCGTGAAAAAATACCAGTTGAAGCGGA
Prunus_padus         ATTTGTTATCTCATGTTTGCTTTTCGTGAAAAAATACCAGTTGAAGCGGA
Ricinus_communis     ATTTGTTATCTCATGTTTGCTTTTCGTGAAAAAATATCAATTGAAGTGGA
Salix_interior       ATTTGTTATCTCATGTTTGCTTTTCGTGAAAAAATACCAATTGAAGTGGA
Salix_purpurea       ATTTGTTATCTCATGTTTGCTTTTCGTGAAAAAATACCAATTGAAGTGGA
Salix_suchowensis    ATTTGTTATCTCATGTTTGCTTTTCGTGAAAAAATACCAATTGAAGTGGA
Trifolium_aureum     --------------------------------------------------
Trifolium_boissieri  --------------------------------------------------
Viola_seoulensis     ATTTGTTATCTCATGTTTGCTTTTCGTGAAAAAAGACCAATTGAAGTGGA

Catha_edulis         GGGTTTCTTCAAACAACAAGGAGCTGGGTCAACTATTCAATCAAATGAGA
Euonymus_japonicus   GGGTTTCTTCAAACAACAAGGAGCTGGGTCAACTATTCAATCAAATGAGA
Glycine_canescens    GGGTTTTTTCAAACAACAAGGGACTGGGTCAATTATTCAATCAAATGATA
Glycine_falcata      GGGTTTTTTCAAACAACAAGGGACTGGGTCAATTATTCAATCAAATGATA
Hevea_brasiliensis   GGGTTTCTTCAAACAACAAGGAGCTGGGTCAACTATTCAATCAAATGATA
Manihot_esculenta    GGGTTTCTTCAAACAACAAGGAGCTGGGTCAACTATTCAATCAAATGATA
Morus_indica         GGGTTTCTTCAAACAACAAGGAGCTGGGTCAACTATTCAATCAAATGATA
Morus_mongolica      GGGTTTCTTCAAACAACAAGGAGCTGGGTCAACTATTCAATCAAATGATA
Morus_notabilis      GGGTTTCTTCAAACAACAAGGAGCTGGGTCAACTATTCAATCAAATGATA
Populus_balsamifera  GGGTTTCTTTAAACAACAAGGAGCTGGGTCAACTATTCAATCAAATGATA
Populus_euphratica   GGGTTTCTTTAAACAACAAGGAGCTGGGTCAACTATTCAATCAAATGATA
Populus_fremontii    GGGTTTCTTTAAACAACAAGGAGCTGGGTCAACTATTCAATCAAATGATA
Populus_tremula      GGGTTTCTTTAAACAACAAGGAGCTGGGTCAACTATTCAATCAAATGATA
Populus_trichocarpa  GGGTTTCTTTAAACAACAAGGAGCTGGGTCAACTATTCAATCAAATGATA
Prunus_persica       GGGTTTCTTCAAACAACAAGGAGCTGGGTCAACCATTCAATCAAATGAAA
Prunus_yedoensis     GGGTTTCTTCAAACAACAAGGAGCTGGGTCAACCATTCAATCAAATGAAA
Prunus_maximowiczii  GGGTTTCTTCAAACAACAAGGAGCTGGGTCAACCATTCAATCAAATGAAA
Prunus_mume          GGGTTTCTTCAAACAACAAGGAGCTGGGTCAACCATTCAATCAAATGAAA
Prunus_padus         GGGTTTCTTCAAACAACAAGGAGCTGGGTCAACCATTCAATCAAATGAAA
Ricinus_communis     GGGTTTCTTCAAACAACAAGGAGCTCGGTCAACTATTCAATCAAATGATA
Salix_interior       GGGCTTCTTTAAACAACAAGGAGCTGGGTCAACTATTCAATCAAATGATA
Salix_purpurea       GGGTTTCTTTAAACAACAAGGAGCTGGGTCAACTATTCAATCAAATGATA
Salix_suchowensis    GGGTTTCTTTAAACAACAAGGAGCTGGGTCAACTATTCAATCAAATGATA
Trifolium_aureum     --------------------------------------------------
Trifolium_boissieri  --------------------------------------------------
Viola_seoulensis     GGGTTTCTTCAAACAACAAGGAGCTGGGTCAACTATTCAATCAAATGATA

Catha_edulis         TTGAGCATGTTTCCCATCTCTTCTCGAGAAAGAAGTGGGCTATTTCTTTG
Euonymus_japonicus   TTGAGCATGTTTCCCATCTCTTCTCGAGAAAGAAGTGGGCTATTTCTTTG
Glycine_canescens    TTGAGCATGTTTCCCATCTCTTCTTGAGAAACAAGCGGGCTATTTCTTTG
Glycine_falcata      TTGAGCATGTTTCCCATCTCTTCTTGAGAAACAAGCGGGCTATTTCTTTG
Hevea_brasiliensis   TTGAGCATGTTTCCCATCTCTTCTCGAGAAAGAAGTGGGCTATTTCTTTG
Manihot_esculenta    TTGAGCATGTTTCCCATCTCTTCTCGAGAAAGAAGTGGGCTATTTCTTTG
Morus_indica         TTGAGCATGTTTCCCATCTCTTCTCGAGAAACAAGTGGGCTATTTCTTTG
Morus_mongolica      TTGAGCATGTTTCCCATCTCTTCTCGAGAAACAAGTGGGCTATTTCTTTG
Morus_notabilis      TTGAGTATGTTTCCCATCTCTTCTCGAGAAACAAGTGGGCTATTTCTTTG
Populus_balsamifera  TTGAGCATGTTTCCCATCTCTTCTCGAGAAAGAAGTGGGCTATTTCTTTG
Populus_euphratica   TTGAGCATGTTTCCCATCTCTTCTCGAGAAAGAAGTGGGCTATTTCTTTG
Populus_fremontii    TTGAGCATGTTTCCCATCTCTTCTCGAGAAAGAAGTGGGCTATTTCTTTG
Populus_tremula      TTGAGCATGTTTCCCATCTCTTCTCGAGAAAGAAGTGGGCTATTTCTTTG
Populus_trichocarpa  TTGAGCATGTTTCCCATCTCTTCTCGAGAAAGAAGTGGGCTATTTCTTTG
Prunus_persica       TTGAGCATGTTTCCCATCTCTTCTCGAGAAACAAG------TGTGCTATG
Prunus_yedoensis     TTGAGCATGTTTCCCATCTCTTCTCGAGAAACAAG------TGTGCTATG
Prunus_maximowiczii  TTGAGCATGTTTCCCATCTCTTCTCGAGAAACAAG------TGTGCTATG
Prunus_mume          TTGAGCATGTTTCCCATCTCTTCTCGAGAAACAAG------TGTGCTATG
Prunus_padus         TTGAGCATGTTTCCCATCTCTTCTCGAGAAACAAG------TGTGCTATG
Ricinus_communis     TTGAGCATGTTTCCCATCTCTTCTCGAGAAAGAAGTGGGCTATTTCTTTG
Salix_interior       TTGAGCATGTTTCCCATCTCTTCTCGAGAAAGAAGTGGGCTATTTCTTTG
Salix_purpurea       TTGAGCATGTTTCCCATCTCTTATCGAGAAAGAAGTGGGCTATTTCTTTG
Salix_suchowensis    TTGAGCATGTTTCCCATCTCTTATCGAGAAAGAAGTGGGCTATTTCTTTG
Trifolium_aureum     --------------------------------------------------
Trifolium_boissieri  --------------------------------------------------
Viola_seoulensis     TTGAGCATTTTTCCCATCTCTTCTCGAGAAAGAAGCGGGCTATTTCTTTG

Catha_edulis         AAAAATTGTGCTCAATTTCATATGTGGCAATTCCGCCAAGATCTCTTCGT
Euonymus_japonicus   AAAAATTGTGCTCAATTTCATATGTGGCAATTCCGCCAAGATCTCTTCGT
Glycine_canescens    CAAAATTGTGCTCAATTTCATATGTGGCAATTCCGTCAAGATCTCTTCGT
Glycine_falcata      CAAAATTGTGCTCAATTTCATATGTGGCAATTCCGTCAAGATCTCTTCGT
Hevea_brasiliensis   CAAAATTGTGCTCAATTTCATATGTGGCAATTCCGCCAAGATCTCTTCGT
Manihot_esculenta    CAAAATTGTGCTCAATTTCATATGTGGCAATTCCGCCAAGATCTCTTCGT
Morus_indica         CAAAATTGTGCTCAATTTCATATGTGGCAATTCCGCCAAGATCTCTTCTT
Morus_mongolica      CAAAATTGTGCTCAATTTCATATGTGGCAATTCCGCCAAGATCTCTTCTT
Morus_notabilis      CAAAATTGTGCTCAATTTCATATGTGGCAATTCCGCCAAGATCTCTTCTT
Populus_balsamifera  CAAAATTGTGCTCAATTTCATATGTGGCAATTCCGCCAAGACCTCTTCGT
Populus_euphratica   CAAAATTGTGCTCAATTTCATATGTGGCAATTCCGCCAAGACCTCTTCGT
Populus_fremontii    CAAAATTGTGCTCAATTTCATATGTGGCAATTCCGCCAAGACCTCTTCGT
Populus_tremula      CAAAATTGTGCTCAATTTCATATGTGGCAATTCCGCCAAGACCTCTTCGT
Populus_trichocarpa  CAAAATTGTGCTCAATTTCATATGTGGCAATTCCGCCAAGACCTCTTCGT
Prunus_persica       CAAAATTGTGCTCAATTTCATATGCGGCAATTCCTCCAAGATCTCTTCTT
Prunus_yedoensis     CAAAATTGTGCTCAATTTCATATGCGGCAATTCCTCCAAGATCTCTTCTT
Prunus_maximowiczii  CAAAATTGTGCTCAATTTCATATGCGGCAATTCCTCCAAGATCTCTTCTT
Prunus_mume          CAAAATTGTGCTCAATTTCATATGCGGCAATTCCTCCAAGATCTCTTCTT
Prunus_padus         CAAAATTGTGCTCAATTTCATATGCGGCAATTCCTCCAAGATCTCTTCTT
Ricinus_communis     CAAAATTGTGCTCAATTTCATATGTGGCAATTCCGCCAAGATCTCTTCGT
Salix_interior       CAAAATTGTGCTCAATTTCATATGTGGCAATTCCGCCAAGACCTCTTCGT
Salix_purpurea       CAAAATTGTGCTCAATTTCATATGTGGCAATTCCGCCAAGACCTCTTCGT
Salix_suchowensis    CAAAATTGTGCTCAATTTCATATGTGGCAATTCCGCCAAGACCTCTTCGT
Trifolium_aureum     --------------------------------------------------
Trifolium_boissieri  --------------------------------------------------
Viola_seoulensis     CAAAATTGTGCTCAATTTCATATGTGGCAATTCGGCCAAGATCCCTTCGT

Catha_edulis         TAGTTGGGGAAAGAATCCGCACGAATCGGATTTTTTGAGG---AACATAT
Euonymus_japonicus   TAGTTGGGGAAAGAATCCGCACGAATCGGATTTTTTGAGG---AACATAT
Glycine_canescens    TAGTTGGGGGAAGAGTCCGCACGAATCGGATTTTTTGAGGAACAACATGT
Glycine_falcata      TAGTTGGGGGAAGAGTCCGCACGAATCGGATTTTTTGAGGAACAACATGT
Hevea_brasiliensis   TAGTTGGGGGAATAATCCGCACGAATCGGATTTTTTGAGT---AACATAT
Manihot_esculenta    TAGTTGGGGGAATAATCCGCACGAATCGGATTTTTTGAGG---AACATAT
Morus_indica         TAGTTGGGGGAAGAATCCGCACGAATCGGATTTTTTGAGG---AACATAT
Morus_mongolica      TAGTTGGGGGAAGAATCCGCACGAATCGGATTTTTTGAGG---AACATAT
Morus_notabilis      TAGTTGGGGGAAGAATCCGCACGAATCGGATTTTTTGAGG---AACATAT
Populus_balsamifera  TAGTTGGGGGAATAATCCGCACGAATCGGATTTTTTGAGG---AACATAT
Populus_euphratica   TAGTTGGGGGAATAATCCGCACGAATCGGATTTTTTGAGG---AACATAT
Populus_fremontii    TAGTTGGGGGAATAATCCGCACGAATCGGATTTTTTGAGG---AACATAT
Populus_tremula      TAGTTGGGGGAATAATCCGCACGAATCGGATTTTTTGAGG---AACATAT
Populus_trichocarpa  TAGTTGGGGGAATAATCCGCACGAATCGGATTTTTTGAGG---AACATAT
Prunus_persica       TAGTTGGGGGAAAAATCCGCACGAATCGGATTTTTTGAGG---AACATAT
Prunus_yedoensis     TAGTTGGGGGAAGAATCCGCACGAATCGGATTTTTTGAGG---AACATAT
Prunus_maximowiczii  TAGTTGGGGGAAGAATCCGCACGAATCGGATTTTTTGAGG---AACATAT
Prunus_mume          TAGTTGGGGGAAAAATCCGCACGAATCGGATTTTTTGAGG---AACATAT
Prunus_padus         TAGTTGGGGGAAGAATCCGCACGAATCGGATTTTTTGAGG---AACATAT
Ricinus_communis     TAGTTGGGGGAATAATTCGCACGAATCGGATTTTTTTAGG---AACATAT
Salix_interior       TAGTTGGGGGAATAATCCGCACGAATCGGATTTTTTGAGG---AACATAT
Salix_purpurea       TAGTTGGGGGAATAATCCGCACGAATCGGATTTTTTGAGG---AACATAT
Salix_suchowensis    TAGTTGGGGGAATAATCCGCACGAATCGGATTTTTTGAGG---AACATAT
Trifolium_aureum     --------------------------------------------------
Trifolium_boissieri  --------------------------------------------------
Viola_seoulensis     TAGTTGGGGGAATAATCCGCACGAATCGGATTTTTTGAGG---AACATAT

Catha_edulis         CGAGAGAGAATTGGATTTGGTTATACAATGTGTGGTTGGTAAACAAGGAT
Euonymus_japonicus   CGAGAGAGAATTGGATTTGGTTATACAATGTGTGGTTGGTAAACAAGGAT
Glycine_canescens    CGAGAGAGAATTGGATTTGGTTAGACAATGTGTGGTTGGTAAACAAGGAT
Glycine_falcata      CGAGAGAGAATTGGATTTGGTTAGACAATGTGTGGTTGGTAAACAAGGAT
Hevea_brasiliensis   CGAGG---------ATTTGGTTAGACAATGTGTGGTTGGTAAACAAGGAT
Manihot_esculenta    CGAGAGAGAATTGGATTTGGTTAGACAATGTGTGGTTGGTAAACAAGGAT
Morus_indica         CGAGAGAGAATTGGATTTGGTTAGACAATGTGTGGTTGGAAAACAAGGAT
Morus_mongolica      CGAGAGAGAATTGGATTTGGTTAGACAATGTGTGGTTGGAAAACAAGGAT
Morus_notabilis      CGAGAGAGAATTGGATTTGGTTAGACAATGTGTGGTTGGAAAACAAGGAT
Populus_balsamifera  CGAGAGAGAATTGGATTTGGTTAGACAATGTGTGGTTGGTAAACAAGGAT
Populus_euphratica   CGAGAGAGAATTGGATTTGGTTAGACAATGTGTGGTTGGTAAACAAGGAT
Populus_fremontii    CGAGAGAGAATTGGATTTGGTTAGACAATGTGTGGTTGGTAAACAAGGAT
Populus_tremula      CGAGAGAGAATTGGATTTGGTTAGACAATGTGTGGTTGGTAAACAAGGAT
Populus_trichocarpa  CGAGAGAGAATTGGATTTGGTTAGACAATGTGTGGTTGGTAAACAAGGAT
Prunus_persica       CGAGAGAGAAT------TGGTTAGACAATGTGTGGTTGTTAAACAAGGAT
Prunus_yedoensis     CGAGAGAGAAT------TGGTTAGACAATGTGTGGTTGTTAAACAAGGAT
Prunus_maximowiczii  CGAGAGAGAAT------TGGTTAGACAATGTGTGGTTGTTAAACAAGGAT
Prunus_mume          CGAGAGAGAAT------TGGTTAGACAATGTGTGGTTGTTAAACAAGGAT
Prunus_padus         CGAGAGAGAAT------TGGTTAGACAATGTGTGGTTGTTAAACAAGGAT
Ricinus_communis     CGAGAGAGAATTGGATTTGGTTAGACAATGTGTGGTTGGTAAACAAGGAT
Salix_interior       CGAGAGAGAATTGGATTTGGTTAGACAATGTGTGGTTGGTAAACAAGGAT
Salix_purpurea       CGAGAGAGAATTGGATTTGGTTAGACAATGTGTGGTTGGTAAACAAGGAT
Salix_suchowensis    CGAGAGAGAATTGGATTTGGTTAGACAATGTGTGGTTGGTAAACAAGGAT
Trifolium_aureum     --------------------------------------------------
Trifolium_boissieri  --------------------------------------------------
Viola_seoulensis     CGAGAGAGAATTGGATTTGGTTAGACAATGTGTGGTTGGTAAACAAGGAT

Catha_edulis         CGGTTTTTTAGCAAGGTACGGAATGTATCGTCAAATATTCAATATGATTC
Euonymus_japonicus   CGGTTTTTTAGCAAGGTACGGAATGTATCGTCAAATATTCAATATGATTC
Glycine_canescens    CGGTTTTTTAGCAAGGTACGGAATGTATCATCAAATATTCAATATGATTC
Glycine_falcata      CGGTTTTTTAGCAAGGTACGGAATGTATCATCAAATATTCAATATGATTC
Hevea_brasiliensis   CGGTTTTTTAGCAAGGCACGGAATATATCGTCAAATATTCAATATGATTC
Manihot_esculenta    CGGTTTTTTAGCAAGGCACGGAATATATCGTCAAATATTCAATATGATTC
Morus_indica         CGGTTTTTTAGCAAGGTACGGAATGTATCGTCAAATATTCAATATGATTC
Morus_mongolica      CGGTTTTTTAGCAAGGTACGGAATGTATCGTCAAATATTCAATATGATTC
Morus_notabilis      CGGTTTTTTAGCAAGGTACGGAATGTATCGTCAAATATTCAATATGATTC
Populus_balsamifera  CGGTTTTTTAGCAAGGCACGGAATATATCGTCAAATATTCAATATGATTC
Populus_euphratica   CGGTTTTTTAGCAAGGCACGGAATATATCGTCAAATATTCAATATGATTC
Populus_fremontii    CGGTTTTTTAGCAAGGCACGGAATATATCGTCAAATATTCAATATGATTC
Populus_tremula      CGGTTTTTTAGCAAGGCACGGAATATATCGTCAAATATTCAATATGATTC
Populus_trichocarpa  CGGTTTTTTAGCAAGGCACGGAATATATCGTCAAATATTCAATATGATTC
Prunus_persica       CGGTTTTTTAGCAAGATACGGAATGTATCGTCAAATATTCAATATGATTC
Prunus_yedoensis     CGGTTTTTTAGCAAGATACGGAATGTATCGTCAAATATTCAATATGATTC
Prunus_maximowiczii  CGGTTTTTTAGCAAGATACGGAATGTATCGTCAAATATTCAATATGATTC
Prunus_mume          CGGTTTTTTAGCAAGATACGGAATGTATCGTCAAATATTCAATATGATTC
Prunus_padus         CGGTTTTTTAGCAAGATACGGAATGTATCGTCAAATATTCAATATGATTC
Ricinus_communis     CGGTTTTTTAGTAAGGCACGGAATATGTCGTCAAATATTCAATATGATTC
Salix_interior       CGGTTTTTTAGCAAGGCACGGAATATATCGTCAAATATTCAATATGATTC
Salix_purpurea       CGGTTTTTTAGCAAGGCACGGAATATATCGTCAAATATTCAATATGATTC
Salix_suchowensis    CGGTTTTTTAGCAAGGCACGGAATATATCGTCAAATATTCAATATGATTC
Trifolium_aureum     --------------------------------------------------
Trifolium_boissieri  --------------------------------------------------
Viola_seoulensis     CGGTTTTTTAGCAAGGCACGGAATATATTGTCAAATATTCAATATGATTC

Catha_edulis         CACAAGATCTAGTTTCGTTCAAGTAAGGGATTCTAGCCAATTGAAAGGAT
Euonymus_japonicus   CACAAGATCTAGTTTCGTTCAAGTAAGGGATTCTAGCCAATTGAAAGGAT
Glycine_canescens    CACGAGATCTAGTTTCATTCAAGTAACGGGTTCTAGCCAATTGAAAGGAT
Glycine_falcata      CACGAGATCTAGTTTCATTCAAGTAACGGGTTCTAGCCAATTGAAAGGAT
Hevea_brasiliensis   CACAAGATCTAGTTTCGTTCAAGGAAGGAATTCTAGCCAATTGAAGGGAT
Manihot_esculenta    CACAAGATCTAGTTTCGTTCAAGGAAGGAATTCTAGCCAATTGAAGGGAT
Morus_indica         CACAAGATCTAGTTTCGTTCAAGTAACGGATTTTAGCCAATTGAAAGGAT
Morus_mongolica      CACAAGATCTAGTTTCGTTCAAGTAACGGATTTTAGCCAATTGAAAGGAT
Morus_notabilis      CACAAGATCTAGTTTCGTTCAAGTAACGGATTTTAGCCAATTGAAAGGAT
Populus_balsamifera  CACAAGATCTAGCTTCGTTCAAGGAAGGGATTCTAGCCAATTGAAGGGAT
Populus_euphratica   CACAAGATCTAGCTTCGTTCAAGGAAGGGATTCTAGCCAATTGAAGGGAT
Populus_fremontii    CACAAGATCTAGCTTCGTTCAAGGAAGGGATTCTAGCCAATTGAAGGGAT
Populus_tremula      CACAAGATCTAGCTTCCTTCAAGGAAGGGATTCTAGCCAATTGAAGGGAT
Populus_trichocarpa  CACAAGATCTAGCTTCGTTCAAGGAAGGGATTCTAGCCAATTGAAGGGAT
Prunus_persica       CACAAGATCTAGTTTCGTTCAAGTAACGGATTCTAGCCAATTGAAAGGAT
Prunus_yedoensis     CACAAGATCTAGTTTCGTTCAAGTAACGGATTCTAGCCAATTGAAAGGAT
Prunus_maximowiczii  CACAAGATCTAGTTTCGTTCAAGTAACGGATTCTAGCCAATTGAAAGGAT
Prunus_mume          CACAAGATCTAGTTTCGTTCAAGTAACGGATTCTAGCCAATTGAAAGGAT
Prunus_padus         CACAAGATCTAGTTTCGTTCAAGTAACGGATTCTAGCCAATTGAAAGGAT
Ricinus_communis     CACAAGATCTAGTTTCGTTCAAGGAAGGAATTCTAGCCAATTGAAGGGAT
Salix_interior       CACAAGATCTAGCTTCCTTCAAGGAAGGGATTCTAGCCAATTGAAGGGAT
Salix_purpurea       CACAAGATCTAGCTTCCTTCAAGGAAGGGATTCTAGCCAATTGAAGGGAT
Salix_suchowensis    CACAAGATCTAGCTTCCTTCAAGGAAGGGATTCTAGCCAATTGAAGGGAT
Trifolium_aureum     ----AGATCGGGTTTTAATCAAGGAACGGATTCGAATCAATTGAAAAGAT
Trifolium_boissieri  ----AGATCAGGTTTTAATCAAGGAACAGATTCGAATCAATTGAAAAGAT
Viola_seoulensis     CACAAGATCTAGTTTCGTTCAAGGAAGGGATTCTAGCCAATTGAAGGGAT

Catha_edulis         CTTCTGATCAATCCAGAGATCATTTCGATTCCATTAGTAATGAGGATTCG
Euonymus_japonicus   CTTCTGATCAATCCAGAGATCATTTCGATTCCATTAGTAATGAGGATTCG
Glycine_canescens    CTTCTGATCAATCCAAGGATTATTTCGATTCCATTAGGAATGAGGATTCG
Glycine_falcata      CTTCTGATCAATCCAAGGATTATTTCGATTCCATTAGGAATGAGGATTCG
Hevea_brasiliensis   CTTCTGATCAATCCAGAGATCATTTCGATTCCATTAGTAATGAGGATTCG
Manihot_esculenta    CTTCTGATCAATCCAGAGATCATTTCGATTCCATTAGTAATGAGGATTCG
Morus_indica         CTTCTGATCGATCCAGAGATCATTTTGATTCCATTAGGAATGAGGATTCA
Morus_mongolica      CTTCTGATCGATCCAGAGATCATTTTGATTCCATTAGGAATGAGGATTCA
Morus_notabilis      CTTCTGATCGATCCAGAGATCATTTTGATTCCATTAGGAATGAGGATTCA
Populus_balsamifera  CTTCTGATCAATCCAGAGATCATTTCGATTCCATTAGTAATGAGGATTCG
Populus_euphratica   CTTCTGATCAATCCAGAGATCATTTCGATTCCATTAGTAATGAGGATTCG
Populus_fremontii    CTTCTGATCAATCCAGAGATCATTTCGATTCCATTAGTAATGAGGATTCG
Populus_tremula      CTTCTGATCAATCCAGAGATCATTTCGATTCCATTAGTAATGAGGATTCG
Populus_trichocarpa  CTTCTGATCAATCCAGAGATCATTTCGATTCCATTAGTAATGAGGATTCG
Prunus_persica       CCTCTGATCAATCCAGAGATCATTTCGATTCCATTAGTAATGAGGATTCA
Prunus_yedoensis     CCTCTGATCAATCCAGAGATCATTTCGATTCCATTAGTAATGAGGATTCA
Prunus_maximowiczii  CCTCTGATCAATCCAGAGATCATTTCGATTCCATTAGTAATGAGGATTCA
Prunus_mume          CCTCTGATCAATCCAGAGATCATTTCGATTCCATTAGTAATGAGGATTCA
Prunus_padus         CCTCTGATCAATCCAGAGATCATTTCGATTCCATTAGTAATGAGGATTCA
Ricinus_communis     CTTCTGATCAATCCAGAGATCATTTCGATTCCATTAGTAATGAGGATTCG
Salix_interior       CTTCTGATCAATCCAGAGATCATTTCGATTCCATTAGTAATGAGGATTCG
Salix_purpurea       CTTCTGATCAATCCAGAGATCATTTCGATTCCATTAGTAATGAGGATTCG
Salix_suchowensis    CTTCTGATCAATCCAGAGATCATTTCGATTCCATTAGTAATGAGGATTCG
Trifolium_aureum     CTTCTGATCAATCGGGGAATCATATCAATTCCATCTGT---GAGGATCCA
Trifolium_boissieri  CTTCTGATCAATCGGGGAATCATGTCAATTCCATTTGT---GAGGATCCA
Viola_seoulensis     CTTCTGATCAATCCAGAGATTATTTCGATTCCATTAGTAATGAGGATTCG

Catha_edulis         GAATATCACACATTGATCAATCAAAGAGAGATTCAACAACTAAAAGAAAG
Euonymus_japonicus   GAATATCACACATTGATCAATCAAAGAGAGATTCAACAACTCAAAGAAAG
Glycine_canescens    AAATATCACACATTGATCAATCAAAGAGAGATTCAACAACTAAAAGAAAG
Glycine_falcata      AAATATCACACATTGATCAATCAAAGAGAGATTCAACAACTAAAAGAAAG
Hevea_brasiliensis   GAATATCACACATTGATCAATCAAAGAAAGATTCAACAACTAAAAGAAAG
Manihot_esculenta    GAATATCACACATTGATCAATCAAAGAAAGATTCAACAACTAAAAGAAAG
Morus_indica         GAATATCACACATTGATCAATCAAAGAGAGATTCAACAACTAAAAGAAAG
Morus_mongolica      GAATATCACACATTGATCAATCAAAGAGAGATTCAACAACTAAAAGAAAG
Morus_notabilis      GAATATCACACATTGATCAATCAAAGAGAGATTCAACAACTAAAAGAAAG
Populus_balsamifera  GAATATCACACATTGATCAATCAAAGAGAGATTCAACAACTAAAAGAAAG
Populus_euphratica   GAATATCACACATTGATCAATCAAAGAGAGATTCAACAACTAAAAGAAAG
Populus_fremontii    GAATATCACACATTGATCAATCAAAGAGAGATTCAACAACTAAAAGAAAG
Populus_tremula      GAATATCACACATTGATCAATCAAAGAGAGATTCAACAACTAAAAGAAAG
Populus_trichocarpa  GAATATCACACATTGATCAATCAAAGAGAGATTCAACAACTAAAAGAAAG
Prunus_persica       GAATATCACACATTGATCAATCAAAGAGAGATTCAACAACTAAAAGAAAG
Prunus_yedoensis     GAATATCACACATTGATCAATCAAAGAGAGATTCAACAACTAAAAGAAAG
Prunus_maximowiczii  GAATATCACACATTGATCAATCAAAGAGAGATTCAACAACTAAAAGAAAG
Prunus_mume          GAATATCACACATTGATCAATCAAAGAGAGATTCAACAACTAAAAGAAAG
Prunus_padus         GAATATCACACATTGATCAATCAAAGAGAGATTCAACAACTAAAAGAAAG
Ricinus_communis     GAATATCACACATTGATCAATCAAAGAAAGATTCAACAACTAAAAGAAAG
Salix_interior       GAATATCACACATTGATCAATCAAAGAGAGATTCAACAACTAAAAGAAAG
Salix_purpurea       GAATATCACACATTGATCAATCAAAGAGAGATTCAACAACTAAAAGAAAG
Salix_suchowensis    GAATATCACACATTGATCAATCAAAGAGAGATTCAACAACTAAAAGAAAG
Trifolium_aureum     AAATATAAA-----------------------------------------
Trifolium_boissieri  AAATATAAA-----------------------------------------
Viola_seoulensis     GAATATCACACATTGATCAATCAAAGAGAGATTCAACAACTAAAAGAAAG

Catha_edulis         ATCGATTCTT---TGGGATCCTTCCTTTCTTCAAACGGAACGAACAGAGA
Euonymus_japonicus   ATCGATTCTT---TGGGATCCTTCCTTTCTTCAAACGGAACTCACAGAGA
Glycine_canescens    ATCGATTCTTTGTTGGGATCCTTCCTTTCTTCAAACGGAACGAACAGAGA
Glycine_falcata      ATCGATTCTTTGTTGGGATCCTTCCTTTCTTCAAACGGAACGAACAGAGA
Hevea_brasiliensis   ATCGATTCTT---TGGGATCCTTCCTTTCTTCAAACGGAACGAACAGAGA
Manihot_esculenta    ATCGATTCTT---TGGGATCCTTCCTTTCTTCAAACGGAACGAACAGAGA
Morus_indica         ATCGATTCTT---TGGGATCCTTCCTTTCTTCAAATGGAACGAACAGAGA
Morus_mongolica      ATCGATTCTT---TGGGATCCTTCCTTTCTTCAAATGGAACGAACAGAGA
Morus_notabilis      ATCGATTCTT---TGGGATCCTTCCTTTCTTCAAATGGAACGAACAGAGA
Populus_balsamifera  ATCGATTCTT---TGGGATCCTTCCTTTCTTCAAACGGAACGAACAGAGA
Populus_euphratica   ATCGATTCTT---TGGGATCCTTCCTTTCTTCAAACGGAACGAACAGAGA
Populus_fremontii    ATCGATTCTT---TGGGATCCTTCCTTTCTTCAAACGGAACGAACAGAGA
Populus_tremula      ATCGATTCTT---TGGGATCCTTCCTTTCTTCAAACGGAACGAACAGAGA
Populus_trichocarpa  ATCGATTCTT---TGGGATCCTTCCTTTCTTCAAACGGAACGAACAGAGA
Prunus_persica       ATCGATTCTT---TGGGATCCTTCTTTTCTTCAAACGGAACGAACAGAGA
Prunus_yedoensis     ATCGATTCTT---TGGGATCCTTCTTTTCTTCAAACGGAACGAACAGAGA
Prunus_maximowiczii  ATCGATTCTT---TGGGATCCTTCTTTTCTTCAAACGGAACGAACAGAGA
Prunus_mume          ATCGATTCTT---TGGGATCCTTCTTTTCTTCAAACGGAACGAACAGAGA
Prunus_padus         ATCGATTCTT---TGGGATCCTTCTTTTCTTCAAACGGAACGAACAGAGA
Ricinus_communis     ATCGATTCTT---TGGGATCCTTCCTTTCTTCAAACGGAACGAACAGAGA
Salix_interior       ATCGATTCTT---TGGGATCCTTCCTTTCTTCAAACGGAACGAACAGAGA
Salix_purpurea       ATCGATTCTT---TGGGATCCTTCCTTTCTTCAAACGGAACGAACAGAGA
Salix_suchowensis    ATCGATTCTT---TGGGATCCTTCCTTTCTTCAAACGGAACGAACAGAGA
Trifolium_aureum     --------------------------------------------------
Trifolium_boissieri  --------------------------------------------------
Viola_seoulensis     T------CTT---TTGACTCCTCCCTTTCTTCAAACGGAACGAACAGAGA

Catha_edulis         TAGAATCAGACCGATTCCCTAAATGCCTTTCTGGATATTCCTCAATGTCC
Euonymus_japonicus   TAGAATCAGACCGATTCCCTAAATGCCTTTCTGGATATTCCTCAATGTCC
Glycine_canescens    TAGAATCCGAGCGATTCCCTAAAATCCTTTCTGGATATTCCTCAATGTGC
Glycine_falcata      TAGAATCAGAGCGATTCCCTAAAATCCTTTCTGGATATTCCTCAATGTGC
Hevea_brasiliensis   TAGAATCAGACCGATTCCCTAAATGCCTTTCTGGATATTCCTCAATGTCC
Manihot_esculenta    TAGAATCAGACCGATTCCCTAAATGCCTTTCTGGATATTCCTCAATGTCC
Morus_indica         TAGAATCAGACCGATCCCCTAAATGTCTTTCTGGATATTCCTCAATGTCC
Morus_mongolica      TAGAATCAGACCGATCCCCTAAATGTCTTTCTGGATATTCCTCAATGTCC
Morus_notabilis      TAGAATCAGACCGATCCCCTAAATGTCTTTCTGGATATTCCTCAATGTCC
Populus_balsamifera  TAGAATCAGACCGATTCCCTAAATGCCTTTCTGGATATTCCTCAATGTCC
Populus_euphratica   TAGAATCAGACCGATTCCCTAAATGCCTTTCTGGATATTCCTCAATGTCC
Populus_fremontii    TAGAATCAGACCGATTCCCTAAATGCCTTTCTGGATATTCCTCAATGTCC
Populus_tremula      TAGAATCAGACCGATTCCCTAAATGCCTTTCTGGATATTCCTCAATGTCC
Populus_trichocarpa  TAGAATCAGACCGATTCCCTAAATGCCTTTCTGGATATTCCTCAATGTCC
Prunus_persica       TAGAATCAGACCGATTTCCTAAATGCCTTTCTGGATATTCCTCAATGTCC
Prunus_yedoensis     TAGAATCAGACCGATTCCCTAAATGCCTTTCTGGATATTCCTCAATGTCC
Prunus_maximowiczii  TAGAATCAGACCGATTCCCTAAATGCCTTTCTGGATATTCCTCAATGTCC
Prunus_mume          TAGAATCAGACCGATTTCCTAAATGCCTTTCTGGATATTCCTCAATGTCC
Prunus_padus         TAGAATCAGACCGATTCCCTAAATGCCTTTCTGGATATTCCTCAATGTCC
Ricinus_communis     TAGAATCAGACCGATTCCCTAAATGCCTTTCTGGATATTCCTCAATGTCC
Salix_interior       TAGAATCAGACCGATTCCCTAAATGCCTTTCTGGATATTCCTCAATGTCC
Salix_purpurea       TAGAATCAGACCGATTCCCTAAATGCCTTTCTGGATATTCCTCAATGTCC
Salix_suchowensis    TAGAATCAGACCGATTCCCTAAATGCCTTTCTGGATATTCCTCAATGTCC
Trifolium_aureum     --------------------------------------------------
Trifolium_boissieri  --------------------------------------------------
Viola_seoulensis     TAGAATCAGACCGATTTCCTAAATGTCTTTCTGGATATTCCTCAATATCC

Catha_edulis         CGGCTATTCGCGGAACGTGAGAAGGAGATGAATAATCATCTGCTTCCGGA
Euonymus_japonicus   CGGCTATTCGCGGAACGTGAGAAGGAGATGAATAATCATCTGCTTCCGGA
Glycine_canescens    CGACTATTCATGGAACGTGATAAGCAGATGAATAATCATCTGCTTCCGCA
Glycine_falcata      CGACTATTCATGGAACGTGAGAAGCAGATGAATAATCATCTGCTTCCGCA
Hevea_brasiliensis   CGGCTATTCACGGAAGGTGAGAAGGAGATGAATAATCATCTGCTTCCGGA
Manihot_esculenta    CGGCTATTCACGGAAGGTGAGAAGGAGATGAATAATCATCTGCTTCCGGA
Morus_indica         CGGCTATTCACGGAACGTGAGAAGCAGATGAATAATCATCTGCTTCCGGA
Morus_mongolica      CGGCTATTCACGGAACGTGAGAAGCAGATGAATAATCATCTGCTTCCGGA
Morus_notabilis      CGGCTATTCACGGAACGTGAGAAGCAGATGAATAATCATCTGCTTCCGGA
Populus_balsamifera  CGGCTATTCACGGAAGGTGCGAAGGAGATGAATAATCATCTGCTTCCGGA
Populus_euphratica   CGGCTATTCACGGAAGGTGCGAAGGAGATGAATAATCATCTGCTTCCGGA
Populus_fremontii    CGGCTATTCACGGAAGGTGCGAAGGAGATGAATAATCATCTGCTTCCGGA
Populus_tremula      CGGCTATTCACGGAAGGTGCGAAGGAGATGAATAATCATCTGCTTCCGGA
Populus_trichocarpa  CGGCTATTCACGGAAGGTGCGAAGGAGATGAATAATCATCTGCTTCCGGA
Prunus_persica       CGGCTATTCACGGAACGTGAGAAGCAGATGAATAAGCACCTGCTTCCGGA
Prunus_yedoensis     CGGCTATTCACGGAACGTGAGAAGCAGATGAATAAGCACCTGCTTCCGGA
Prunus_maximowiczii  CGGCTATTCACGGAACGTGAGAAGCAGATGAATAAGCACCTGCTTCCGGA
Prunus_mume          CGGCTATTCACGGAACGTGAGAAGCAGATGAATAAGCACCTGCTTCCGGA
Prunus_padus         CGGCTATTCACGGAACGTGAGAAGCAGATGAATAAGCACCTGCTTCCGGA
Ricinus_communis     CGGCTATTCACGGAAGGTGAGAAGGAGATGAATAATCATCTGCTTCCGGA
Salix_interior       CGGCTATTCACGGAAGGTGCGAAAGAGATGAATAATCATCTGCTTCCGGA
Salix_purpurea       CGGCTATTCACGGAAGGTGCGAAAGAGATGAATAATCATCTGCTTCCGGA
Salix_suchowensis    CGGCTATTCACGGAAGGTGCGAAAGAGATGAATAATCATCTGCTTCCGGA
Trifolium_aureum     ------------------------------------------------AA
Trifolium_boissieri  ------------------------------------------------AA
Viola_seoulensis     CGGCTATTCACGGAAGGTGAGAAGGAGATGAATAATCATCTGCTTCCGGA

Catha_edulis         AGAAATCGAAGAATTTCTT------GGGAATCCTACAAGATCCATTCGTT
Euonymus_japonicus   AGAAATCGAAGAATTTCTT------GGGAATCCTACAAGATCCATTCGTT
Glycine_canescens    AGAAATCGAAGAATTTCTT------GGGAATCCTGCAAGAGCTACTCGTT
Glycine_falcata      AGAAATCGAAGAATTTATT------GGGAATCCTGCAAGAGCTACTCGTT
Hevea_brasiliensis   AGAAATCGAAGAATTTCTT------GGGAATCCTACAAGATCCATTCGTT
Manihot_esculenta    AGAAATCGAAGAATTTCTT------GGGAATCCTACAAGATCCATTCGTT
Morus_indica         AGAAATCGAAGAATTTCTTGTTCTTGGGAATCGTACAAGATCCATTCGTT
Morus_mongolica      AGAAATCGAAGAATTTCTTGTTCTTGGGAATCGTACAAGATCCATTCGTT
Morus_notabilis      AGAAATCGAAGAATTTCTTGTTCTTGGGAATCGTACAAGATCCATTCGTT
Populus_balsamifera  AGAAATCGAAGAATTTCTT------GGGAATCCTACAAGATCCATTCGTT
Populus_euphratica   AGAAATCGAAGAATTTCTT------GGGAATCCTACAAGATCCATTCGTT
Populus_fremontii    AGAAATCGAAGAATTTCTT------GGGAATCCTACAAGATCCATTCGTT
Populus_tremula      AGAAATCGAAGAATTTCTT------GGGAATCCTACAAGATCCATTCGTT
Populus_trichocarpa  AGAAATCGAAGAATTTCTT------GGGAATCCTACAAGATCCATTCGTT
Prunus_persica       AGAAATCGAAGAATTTCTT------GGGAATCCTACAAGATCCATTCGTT
Prunus_yedoensis     AGAAATCGAAGAATTTCTT------GGGAATCCTACAAGATCCATTCGTT
Prunus_maximowiczii  AGAAATCGAAGAATTTCTT------GGGAATCCTACAAGATCCATTCGTT
Prunus_mume          AGAAATCGAAGAATTTCTT------GGGAATCCTACAAGATCCATTCGTT
Prunus_padus         AGAAATAGAAGAATTTCTT------GGGAATCCTACAAGATCCATTCGTT
Ricinus_communis     AGAAATCGAAGAATTTCTT------GGGAATCCTACAAGATCCATTCGTT
Salix_interior       AGAAATCGAAGAATTTCTT------GGGAATCCTACAAGATCCATTCGTT
Salix_purpurea       AGAAATCGAAGAATTTCTT------GGGAATCCTACAAGATCCATTCGTT
Salix_suchowensis    AGAAATCGAAGAATTTCTT------GGGAATCCTACAAGATCCATTCGTT
Trifolium_aureum     AAAAATCGAAGAATTTTAT------GAGAATCCTAGAAGAACCAATCGTT
Trifolium_boissieri  AAAAATAGAAGAATTTTTT------GAGAATCCTAGAAGAACCAACCGTT
Viola_seoulensis     AGAAATTGAAGAATTTCTT------GGGAATCCTACAAGATCCATTCGTT

Catha_edulis         CTTTTTTCTCTGACAGATGGTCAGAACTTCATCTGGGTTCGAATCCTACT
Euonymus_japonicus   CTTTTTTCTCTGACAGATGGTCAGAACTTCATCTGGGTTCGAATCCTACT
Glycine_canescens    CTTTTTTCTCTGACAGATGGTCAGAACTTCATCTGGGTTCGAATCCTACT
Glycine_falcata      CTTTTTTCTCTGACAGATGGTCAGAACTTCATCTGGGTTCGAATCCTACT
Hevea_brasiliensis   CTTTTTTCTCTGACAGATCGTCAGAACTTTATCTGGGTTCGAATCCTACT
Manihot_esculenta    CTTTTTTCTCTGACAGATCGTCAGAACTTCATCTGGGTTCGAATCCTACT
Morus_indica         CTTTTTTCTCTGACAGATGGTCAGAACTTCATCTGGGTTCGAATCCTACT
Morus_mongolica      CTTTTTTCTCTGACAGATGGTCAGAACTTCATCTGGGTTCGAATCCTACT
Morus_notabilis      CTTTTTTCTCTGACAGATGGTCAGAACTTCATCTGGGTTCGAATCCTACT
Populus_balsamifera  CTTTTTTCTCTGACAGATGGTCAGAACTTCATCTGGGTTCGAATCCTACT
Populus_euphratica   CTTTTTTCTCTGACAGATGGTCAGAACTTCATCTGGGTTCGAATCCTACT
Populus_fremontii    CTTTTTTCTCTGACAGATGGTCAGAACTTCATCTGGGTTCGAATCCTACT
Populus_tremula      CTTTTTTCTCTGACAGATGGTCAGAACTTCATCTGGGTTCGAATCCTACT
Populus_trichocarpa  CTTTTTTCTCTGACAGATGGTCAGAACTTCATCTGGGTTCGAATCCTACT
Prunus_persica       CTTTTTTCTCTGACAGATGGTCAGAACTTCATCTGGGTTCGAATCCTACT
Prunus_yedoensis     CTTTTTTCTCTGACAGATGGTCAGAACTTCATCTGGGTTCGAATCCTACT
Prunus_maximowiczii  CTTTTTTCTCTGACAGATGGTCAGAACTTCATCTGGGTTCGAATCCTACT
Prunus_mume          CTTTTTTCTCTGACAGATGGTCAGAACTTCATCTGGGTTCGAATCCTACT
Prunus_padus         CTTTTTTCTCTGACAGATGGTCAGAACTTCATCTGGGTTCGAATCCTACT
Ricinus_communis     CTTTTTTCTCTGACAGATCGTCAGAACTTCATCTGGGTTCGAATCCTACT
Salix_interior       CTTTTTTCTCTGACAGATGGTCAGAACTTCATCTGGGTTCGAATCCTACT
Salix_purpurea       CTTTTTTCTCTGACAGATGGTCAGAACTTCATCTGGGTTCGAATCCTACT
Salix_suchowensis    CTTTTTTCTCTGACAGATGGTCAGAACTTCATCTGGGTTCGAATCCTACT
Trifolium_aureum     CTTTTTTCTCTGACAGATGTTCAGACCTTCATCTGGATTTGAATCCTACT
Trifolium_boissieri  CTTTTTTCTCTGACAGATGTTCAGACCTTCATCTGGATTTGAATCCTACT
Viola_seoulensis     TTTTTTTCTCTGACAGATGGTCAGAACTTCATCTGGGTTCGAATCCTACT

Catha_edulis         GAGAGGTCCACCAGAGATCGGAAATTGTTGAAGAAAGAACAAGATGTTTC
Euonymus_japonicus   GAGAGGTCCACCAGAGATCGGAAATTGTTGAAGAAAGAACAAGATGTTTC
Glycine_canescens    GAGAGGTCTACTAGAGATCAGAAATTGTTGAAGAAAGAACAAAAGAAACA
Glycine_falcata      GAGAGGTCTACTAGAGATCAGAAATTGTTGAAGAAAGAACAAAAGAAACA
Hevea_brasiliensis   GAGAGGTCCACTAGAGATCAGAAATTGTTGAAGAAAGAACAAGATGTTTC
Manihot_esculenta    GAGAGGTCCACTAGAAATCAGAAATTGTTGAAGAAAGAACAAGATGTTTC
Morus_indica         GAGAGGTCCACTAGAGATCATAAATTGTTGAAGAAAGAACAAGATGTTTC
Morus_mongolica      GAGAGGTCCACTAGAGATCATAAATTGTTGAAGAAAGAACAAGATGTTTC
Morus_notabilis      GAGAGGTCCACTAGAGATCATAAATTGTTGAAGAAAGAACAAGATGTTTC
Populus_balsamifera  GAGAGGTCCACTAGAGATCAGAAATTGTTGAAGAAAGAACAAGATGTTTC
Populus_euphratica   GAGAGGTCCACTAGAGATCAGAAATTGTTGAAGAAAGAACAAGATGTTTC
Populus_fremontii    GAGAGGTCCACTAGAGATCAGAAATTGTTGAAGAAAGAACAAGATGTTTC
Populus_tremula      GAGAGGTCCACTAGAGATCAGAAATTGTTGAAGAAAGAACAAGATGTTTC
Populus_trichocarpa  GAGAGGTCCACTAGAGATCAGAAATTGTTGAAGAAAGAACAAGATGTTTC
Prunus_persica       GAGAGGTCCACTAGAGATCAGAAATTGTTGAAGAAAGAACAAGATGTTTC
Prunus_yedoensis     GAGAGGTCCACTAGAGATCAGAAATTGTTGAAGAAAGAACAAGATGTTTC
Prunus_maximowiczii  GAGAGGTCCACTAGAGATCAGAAATTGTTGAAGAAAGAACAAGATGTTTC
Prunus_mume          GAGAGGTCCACTAGAGATCAGAAATTGTTGAAGAAAGAACAAGATGTTTC
Prunus_padus         GAGAGGTCCACTAGAGATCAGAAATTGTTGAAGAAAGAACAAGATGTTTC
Ricinus_communis     GAGAGGTTCACTAGAGATCAGAAATTGTTGAAGAAAGAACAAGATGTTTC
Salix_interior       GAGAGGTCCACTAGAGATCAGAAATTGTTGAAGAAAGAACAAGATGTTTC
Salix_purpurea       GAGAGGTCCACTAGAGATCAGAAATTGTTGAAGAAAGAACAAGATGTTTC
Salix_suchowensis    GAGAGGTCCACTAGAGATCAGAAATTGTTGAAGAAAGAACAAGATGTTTC
Trifolium_aureum     GAGAGGTCCACTCGAGATCATAAATTATTTAAGAAAGAAGAAGATGTTTC
Trifolium_boissieri  GAGAGCCCCACTCGAGATCATAAATTATTTAAGAAAGAAGAAGATGTTTC
Viola_seoulensis     GAGAGGTCCACTAGAGATCAGAAATTGTTGAAGAAAGAACAAGATGTTTC

Catha_edulis         TTTTGTCCCTTCCAGGCGATCGGAAAATAAAGAACTAGTTAATATATTCA
Euonymus_japonicus   TTTTGTCCCTTCCAGGCGATCGGAAAATAAAGAAATAGTTAATATATTCA
Glycine_canescens    TCTTGTTCTTTCCAGGCGATCGGAAAATAAAGAAATAGTGAATTTATTCA
Glycine_falcata      TCTTGTTCTTTCCAGGCGATCGGAAAATAAAGAAATAGTGAATTTATTCA
Hevea_brasiliensis   TTTTGTCCCTTCCAGGCGATCGGAAAATAAAGAAATAGTTAATATATTCA
Manihot_esculenta    TTTTGTCCCTTCCAGGCGATCGGAAAATAAAGAAATAGTTAATATATTCA
Morus_indica         TTTTGTCCCTTCCAGGCGATCGGAAAATAAGGAAATAGTTAATATATTCA
Morus_mongolica      TTTTGTCCCTTCCAGGCGATCGGAAAATAAGGAAATAGTTAATATATTCA
Morus_notabilis      TTTTGTCCCTTCCAGGCGATCGGAAAATAAGGAAATAGTTAATATATTCA
Populus_balsamifera  TTTTGTCCCTTCCAGGCGATCGGAAAATAAAGAAATAGTTAATATATTCA
Populus_euphratica   TTTTGTCCCTTCCAGGCGATCGGAAAATAAAGAAATAGTTAATATATTCA
Populus_fremontii    TTTTGTCCCTTCCAGGCGATCGGAAAATAAAGAAATAGTTAATATATTCA
Populus_tremula      TTTTGTCCCTTCCAGGCGATCGGAAAATAAAGAAATAGTTAATATATTCA
Populus_trichocarpa  TTTTGTCCCTTCCAGGCGATCGGAAAATAAAGAAATAGTTAATATATTCA
Prunus_persica       TTTTGTCCCTTCCAGGCGATCGGAAAATAAAGAAATAGTTAATATATTCA
Prunus_yedoensis     TTTTGTCCCTTCCAGGCGATCGGAAAATAAAGAAATAGTTAATATATTCA
Prunus_maximowiczii  TTTTGTCCCTTCCAGGCGATCGGAAAATAAAGAAATAGTTAATATATTCA
Prunus_mume          TTTTGTCCCTTCCAGGCGATCGGAAAATAAAGAAATAGTTAATATATTCA
Prunus_padus         TTTTGTCCCTTCCAGGCGATCGGAAAATAAAGAAATAGTTAATATATTCA
Ricinus_communis     TTTTGTCCCTTCCAGGCGATCGGAAAATAAAGAAATAGTTAATATATTCA
Salix_interior       TTTTGTCCCGTCCAGGCGATCGGAAAATAAAGAAATAGTTAATATATTCA
Salix_purpurea       TTTTGTCCCTTCCAGGCGATCGGAAAATAAAGAAATAGTTAATATATTCA
Salix_suchowensis    TTTTGTCCCTTCCAGGCGATCGGAAAATAAAGAAATAGTTAATATATTCA
Trifolium_aureum     TTTTGTTCTTTCAAGGCGGTCGGAAAAGAAAGAAATAGTCAATATAGTCA
Trifolium_boissieri  TTTTGTTCTTTCGAGGCGGTCGGAAAAGAAAGAAATTGTCAATATAGTCA
Viola_seoulensis     TTTTGTCCCTTCCAGGCGATCGGAAAATAAAGAAATAGTTAATATATTCA

Catha_edulis         AGATCATTACGTATTTACAAAATACCGTCTCAATTCATCCTATTTTATCA
Euonymus_japonicus   AGATCATTACGTATTTACAAAATACCGTCTCAATTCATCCTATTTTATCA
Glycine_canescens    AGATAATTATGTACTTACAAAATACCGTCTCAATTCATCCTATTTCATCA
Glycine_falcata      AGATAATTATGTACTTACAAAATACCGTCTCAATTCATCCTATTTCATCA
Hevea_brasiliensis   AGATAATCACGTATTTACAAAATACCGTCTCAATTCATCCTATTTCATCA
Manihot_esculenta    AGATAATCACGTATTTACAAAATACCGTCTCAATTCATCCTATTTCATCA
Morus_indica         AGATAATTACGTATTTACAAAATACCGTCTCAATTCATCCTATTTCATCA
Morus_mongolica      AGATAATTACGTATTTACAAAATACCGTCTCAATTCATCCTATTTCATCA
Morus_notabilis      AGATAATTACGTATTTACAAAATACCGTCTCAATTCATCCTATTTCATCA
Populus_balsamifera  AGACAATTACGTATTTACAAAATACCGTCTCAATTCATCCTATTTCATCA
Populus_euphratica   AGACAATTACGTATTTACAAAATACCGTCTCAATTCATCCTATTTCATCA
Populus_fremontii    AGACAATTACGTATTTACAAAATACCGTCTCAATTCATCCTATTTCATCA
Populus_tremula      AGACAATTACGTATTTACAAAATACCGTCTCAATTCATCCTATTTCATCA
Populus_trichocarpa  AGACAATTACGTATTTACAAAATACCGTCTCAATTCATCCTATTTCATCA
Prunus_persica       AGATAATTACGTATTTACAAAATACCGTCTCAATTCATCCTATTTCATCA
Prunus_yedoensis     AGATAATTACGTATTTACAAAATACCGTCTCAATTCATCCTATTTCATCA
Prunus_maximowiczii  AGATAATTACGTATTTACAAAATACCGTCTCAATTCATCCTATTTCATCA
Prunus_mume          AGATAATTACGTATTTACAAAATACCGTCTCAATTCATCCTATTTCATCA
Prunus_padus         AGATAATTACGTATTTACAAAATACCGTCTCAATTCATCCTATTTCATCA
Ricinus_communis     AGATAATCACGTATTTACAAAATACCGTCTCAATTCATCCTATTTCACCA
Salix_interior       AGACAATTACGTATTTACAAAATACCGTCTCAATTCATCCTATTTCATCA
Salix_purpurea       AGACAATTACGTATTTACAAAATACCGTCTCAATTCATCCTATTTCATCA
Salix_suchowensis    AGACAATTACGTATTTACAAAATACCGTCTCAATTCATCCTATTTCATCA
Trifolium_aureum     AGATAATTATGTATTTACAAAATACTGTCTCAATTCATCCTATTTCATTC
Trifolium_boissieri  AGATAATTATGTATTTACAAAATACTGTCTCAATTCATCCTATTTCATTC
Viola_seoulensis     AGACAATTACGTATTTACAAAATACCGTCTCAATTCATCCTATTTCATCA

Catha_edulis         GATCCGGGATGTGATAGGGTTCCGAAGGATGAACTGGATATGGACAGTTC
Euonymus_japonicus   GATCCGGGATGTGATAGGGTTCCGAAGGATGAACTGGATATGGACAGTTC
Glycine_canescens    TATCCGGGATGTGATATGGTTCCAAAGGGTGAACTG------GACAGTTC
Glycine_falcata      TATCCGGGATGTGATATGGTTCCAAAGGGTGAACTG------GACAGTTC
Hevea_brasiliensis   GATCCGGGATGTGATATGGTTCTGAAGGATGAACTGGATATGGACAGTTC
Manihot_esculenta    GATCCGGGATGTGATATGGTTCTGAAGGATGAACTGGATATGGACAGTTC
Morus_indica         GATCCGGGATGTGATATGGTTCCGAAGGATGAACTGGATATGGACAGTTC
Morus_mongolica      GATCCGGGATGTGATATGGTTCCGAAGGATGAACTGGATATGGACAGTTC
Morus_notabilis      GATCCGGGATGTGATATGGTTCCGAAGGATGAACTGGATATGGACAGTTC
Populus_balsamifera  GATCCGGGATGTGATATGGTTCTGAAGGATGAACTGGATATGGACAGTTC
Populus_euphratica   GATCCGGGATGTGATATGGTTCTGAAGGATGAACTGGATATGGACAGTTC
Populus_fremontii    GATCCGGGATGTGATATGGTTCTGAAGGATGAACTGGATATGGACAGTTC
Populus_tremula      GATCCGGGATGTGATATGGTTCTGAAGGATGAACTGGATATGGACAGTTC
Populus_trichocarpa  GATCCGGGATGTGATATGGTTCTGAAGGATGAACTGGATATGGACAGTTC
Prunus_persica       GATCCGGGATGTGATATGGTTCCGAAGGATGAACTGGATATGGACAGTTC
Prunus_yedoensis     GATCCGGGATGTGATATGGTTCCGAAGGATGAACTGGATATGGACAGTTC
Prunus_maximowiczii  GATCCGGGATGTGATATGGTTCCGAAGGATGAACTGGATATGGACAGTTC
Prunus_mume          GATCCGGGATGTGATATGGTTCCGAAGGATGAACTGGATATGGACAGTTC
Prunus_padus         GATCCGGGATGTGATATGGTTCCGAAGGATGAACTGGATATGGACAGTTC
Ricinus_communis     GATCCGGGATGTGATATGGTTCTGAAGGATGAACTGGATATGGACAGTTC
Salix_interior       GATCCGGGATGTGATATGGTTCGGAAGGATGAACTGGATATGGACAGTTC
Salix_purpurea       GATCCGGGATGTGATATGGTTCGGAAGGATGAACTGGATATGGACAGTTC
Salix_suchowensis    GATCCGGGATGTGATATGGTTCGGAAGGATGAACTGGATATGGACAGTTC
Trifolium_aureum     GATCCAGAATGTGATAGGGTTGCGAAGGATGAACTT---TTGACAGTTCA
Trifolium_boissieri  GATCCAGAATGTGATAGGGTTGCGAAGGATGAACTT---TTGACAGTTCA
Viola_seoulensis     GATCCGGGATGTGATATGGTTCTGAAGGATAAACTGGATATGGACAGTTC

Catha_edulis         CAATAAGATTTCATTCTTGAACAAAAAT------------CCATTTTTGG
Euonymus_japonicus   CAATAAGATTTCATTCTTGAACAAAAAT------------CCATTTTTGG
Glycine_canescens    CAATAAGATTTCATTCTTGAACAAAAAT------------CCATTTTGGG
Glycine_falcata      CAATAAGATTTCATTCTTGAACAAAAAT------------CCATTTAGGG
Hevea_brasiliensis   CAATAAGATTTCTTTCTTGAACAAAAAT------------CCATTTTTTG
Manihot_esculenta    CAATAAGATTTCTTTCTTGAACAAAAAT------------CCATTTTTTG
Morus_indica         CAATAAGATTTCATTCTTGAACAAAAAT------------CCATTTTTTG
Morus_mongolica      CAATAAGATTTCATTCTTGAACAAAAAT------------CCATTTTTTG
Morus_notabilis      CAATAAGATTTCATTCTTGAACAAAAAT------------CCATTTTTTG
Populus_balsamifera  CAATAAGATTTCTTTCTTGAACAAAAAT------------CCATTTTTTG
Populus_euphratica   CAATAAGATTTCTTTCTTGAACAAAAAT------------CCATTTTTTG
Populus_fremontii    CAATAAGATTTCTTTCTTGAACAAAAAT------------CCATTTTTTG
Populus_tremula      CAATAAGATTTCTTTCTTGAACAAAAAT------------CCATTTTTTG
Populus_trichocarpa  CAATAAGATTTCTTTCTTGAACAAAAAT------------CCATTTTTTG
Prunus_persica       CAATAAGATTTCATTCTTGAACAAAAAT------------CCATTTTTTG
Prunus_yedoensis     CAATAAGATTTCATTCTTGAACAAAAAT------------CCATTTTTTG
Prunus_maximowiczii  CAATAAGATTTCATTCTTGAACAAAAAT------------CCATTTTTTG
Prunus_mume          CAATAAGATTTCATTCTTGAACAAAAAT------------CCATTTTTTG
Prunus_padus         CAATAAGATTTCATTCTTGAACAAAAAT------------CCATTTTTTG
Ricinus_communis     CAATAAGATTTCTTTCTTGAACAAAAAT------------CCATTTTTTG
Salix_interior       CAATAAGATTTCTTTCTTGAACAAAAAT------------CCCTTTTTTG
Salix_purpurea       CAATAAGATTTCTTTCTTGAACAAAAAT------------CCCTTTTTTG
Salix_suchowensis    CAATAAGATTTCTTTCTTGAACAAAAAT------------CCCTTTTTTG
Trifolium_aureum     AAATAATATTTCATTCTGGAACAAAAATCGA---------CTACTTTTTG
Trifolium_boissieri  AAATAATATTTCATTCTTGAACAAAAATCGACTACTTCGACTACTTTTAG
Viola_seoulensis     CAATAAGATTTCTTTCTTGAACAAAAAT------------TCATTTTTTG

Catha_edulis         ATTTATTTCATCTATTCCATGACCGGAACAGGGGGGGATACACCTTACAC
Euonymus_japonicus   ATTTATTTCATCTATTCCATGACCGGAACAGGGGGGGATACACCTTACAC
Glycine_canescens    GTTTATTTCATCTATTCCATGACCGGAACAGTGGGAGATACACGTTACAC
Glycine_falcata      GTTTCTTTCATCTATTCCATGACCGGAACAGTGGCAGATACACGTTACAC
Hevea_brasiliensis   ATTTATTTCATCTATTCCATGATCGGAACGGGGGGGGATACACGTTACAC
Manihot_esculenta    ATTTATTTCATCTATTCCATGATCGGAACGGGGGGGGATACACGTTACAC
Morus_indica         ATTTATTTCATCTATTCCATGACCGGAACAGGGGGGGATACACGTTACAC
Morus_mongolica      ATTTATTTCATCTATTCCATGACCGGAACAGGGGGGGATACACGTTACAC
Morus_notabilis      ATTTATTTCATCTATTCCATGACCGGAACAGGGGGGGATACACGTTACAC
Populus_balsamifera  ATTTATTTCATCTATTCCATGATCGAAACGGGGGGGGATACACGTTACAC
Populus_euphratica   ATTTATTTCATCTATTCCATGATCGAAACGGGGGGGGATACACGTTACAC
Populus_fremontii    ATTTATTTCATCTATTCCATGATCGAAACGGGGGGGGATACACGTTACAC
Populus_tremula      ATTTATTTCATCTATTCCATGATCGAAACGGGGGGGGATACACGTTACAC
Populus_trichocarpa  ATTTATTTCATCTATTCCATGATCGAAACGGGGGGGGATACACGTTACAC
Prunus_persica       ATTTATTTCATCTATTCCATGACCGGAACAGGGGGGGATACACGTTACAC
Prunus_yedoensis     ATTTATTTCATCTATTCCATGACCGGAACAGGGGGGGATACACGTTACAC
Prunus_maximowiczii  ATTTATTTCATCTATTCCATGACCGGAACAGGGGGGGATACACGTTACAC
Prunus_mume          ATTTATTTCATCTATTCCATGACCGGAACAGGGGGGGATACACGTTACAC
Prunus_padus         ATTTATTTCATCTATTCCATGACCGGAACAGGGGGGGATACACGTTACAC
Ricinus_communis     ATTTATTTCATCTATTCCATGATCGGAACGGGGGGGGATACACGTTACAC
Salix_interior       ATTTATTTCATCTATTCCATGATCGAAACGGGGGGGGATACACGTTACAC
Salix_purpurea       ATTTATTTCATCTATTCCATGATCGAAACGGGGGGGGATACACGTTACAC
Salix_suchowensis    ATTTATTTCATCTATTCCATGATCGAAACGGGGGGGGATACACGTTACAC
Trifolium_aureum     ATTTATTTCATCTATTCCATGAGCGAAATAGGGGGGGGTACTTGTTACAT
Trifolium_boissieri  GTTTATTTCATCTATTCCATGACCGAAATAGGGGGGGGTACTTGTTACAT
Viola_seoulensis     ATTTATTTCATCTATTCCATGATCAGAACGGGGGGGGATACACGTTACAC

Catha_edulis         CACGATTTTGAATCAGAAGAGAGATTTCAAGAAATGGCGGATCTATTCAC
Euonymus_japonicus   CACGATTTTGAATCAGAAGAGAGATTTCAAGAAATGGCGGATCTATTCAC
Glycine_canescens    CACGATTTTGAATCAGAAGAGATATTTCAAGAAATGGCAGATCTATTCAC
Glycine_falcata      CACGATTTTGAATCAGAAGAGATATTTCCAGAAATGGCAGATCTATTCAC
Hevea_brasiliensis   CACGATTTTGAATCAGAAGAGAGATTTCAAGAAATGGCAGATCTATTCAC
Manihot_esculenta    CACGATTTTGAATCAGAAGAGAGATTTCAAGAAATGGCAGATCTATTCAC
Morus_indica         CACGATTTTGAATCAGAAGAGAGATTTCAAGAAATGGCAGATCTATTCAC
Morus_mongolica      CACGATTTTGAATCAGAAGAGAGATTTCAAGAAATGGCAGATCTATTCAC
Morus_notabilis      CACGATTTTGAATCAGAAGAGAGATTTCAAGAAATGGCAGATCTATTCAC
Populus_balsamifera  CACGATTTTGAATCAGAAGAGAGATTTCAAGAAATGGCGGATCTATTCAC
Populus_euphratica   CACGATTTTGAATCAGAAGAGAGATTTCAAGAAATGGCGGATCTATTCAC
Populus_fremontii    CACGATTTTGAATCAGAAGAGAGATTTCAAGAAATGGCGGATCTATTCAC
Populus_tremula      CACGATTTTGAATCAGAAGAGAGATTTCAAGAAATGGCGGATCTATTCAC
Populus_trichocarpa  CACGATTTTGAATCAGAAGAGAGATTTCAAGAAATGGCGGATCTATTCAC
Prunus_persica       CACGATTTTGAATCAGAAGAGAGATTTCAAGAAATGGCAGATCTATTCAC
Prunus_yedoensis     CACGATTTTGAATCAGAAGAGAGATTTCAAGAAATGGCAGATCTATTCAC
Prunus_maximowiczii  CACGATTTTGAATCAGAAGAGAGATTTCAAGAAATGGCAGATCTATTCAC
Prunus_mume          CACGATTTTGAATCAGAAGAGAGATTTCAAGAAATGGCAGATCTATTCAC
Prunus_padus         CACGATTTTGAATCAGAAGAGAGATTTCAAGAAATGGCGGATCTATTCAC
Ricinus_communis     CGCGATTTTGAATCAGAAGAGAGATTTCAAGAAATGGCGGATCTATTCAC
Salix_interior       CACGATTTTGAATCAGAAGAGAGATTTCAAGAAATGGCGGATCTATTCAC
Salix_purpurea       CACGATTTTGAATCAGAAGAGAGATTTCAAGAAATGGCAGATCTATTCAC
Salix_suchowensis    CACGATTTTGAATCAGAAGAGAGATTTCAAGAAATGGCAGATCTATTCAC
Trifolium_aureum     CACGATTTTGAATCAGAAGAGAGATTTCAAGAAATGGCAAATTTATTCAA
Trifolium_boissieri  CACGATTTTGAATCAGAAGAGAGATTTCAAGAAATGGCAAATTTATTCAA
Viola_seoulensis     CACGATTTTGAATCAGAAGAGAGATTTCAAGAAATGGCGGATCTATTCAC

Catha_edulis         TCTATCAATAACCGAGCCGGATCTGGTGTATCATAAGGGATTTGCCTTTT
Euonymus_japonicus   TCTATCAATAACCGAGCCGGATCTGGTGTATCATAAGGGATTTACCTTTT
Glycine_canescens    TCTATCAATAACCGAGCCGGATCTGGTGTATCATAAGGGATTTGCTTTTT
Glycine_falcata      TCTATCAATAACCGAGCCGGATCTGGTGTATCATAAGGGATTTGCTTTTT
Hevea_brasiliensis   TCTATCAATAACCGAGCCGGATCTGGTGTATCATAAGGGATTTACCTTTT
Manihot_esculenta    TCTATCAATAACCGAGCCGGATCTGGTGTATCATAAGGGATTTACCTTTT
Morus_indica         TCTATCAATAACCGAGCCGGATCTGGTGTATCATAAGGGATTTGCCCTTT
Morus_mongolica      TCTATCAATAACCGAGCCGGATCTGGTGTATCATAAGGGATTTGCCCTTT
Morus_notabilis      TCTATCAATAACCGAGCCGGATCTGGTGTATCATAAGGGATTTGCCCTTT
Populus_balsamifera  TCTATCAATAACCGAGCCGGATCTGGTGTATCATAAGGGATTTGCCTTTT
Populus_euphratica   TCTATCAATAACCGAGCCGGATCTGGTGTATCATAAGGGATTTGCCTTTT
Populus_fremontii    TCTATCAATAACCGAGCCGGATCTGGTGTATCATAAGGGATTTGCCTTTT
Populus_tremula      TCTATCAATAACCGAGCCGGATCTGGTGTATCATAAGGGATTTGCCTTTT
Populus_trichocarpa  TCTATCAATAACCGAGCCGGATCTGGTGTATCATAAGGGATTTGCCTTTT
Prunus_persica       TCTATCAATAACCGAGCCGGATCTGGTGTATCATAAGGGATTTGCCTTTT
Prunus_yedoensis     TCTATCAATAACCGAGCCGGATCTGGTGTATCATAAGGGATTTGCCTTTT
Prunus_maximowiczii  TCTATCAATAACCGAGCCGGATCTGGTGTATCATAAGGGATTTGCCTTTT
Prunus_mume          TCTATCAATAACCGAGCCGGATCTGGTGTATCATAAGGGATTTGCCTTTT
Prunus_padus         TCTATCAATAACCGAGCCGGATCTGGTGTATCATAAGGGATTTGCCTTTT
Ricinus_communis     TCTATCAATAACCGAGCCGGATCTGGTGTATCATAAGGGATTTACCTTTT
Salix_interior       TCTATCAATAACCGAGCCGGATCTGGTGTATCATAAGGGATTTGCCTTTT
Salix_purpurea       TCTATCAATAACCGAGCCGGATCTGGTGTATCATAAGGGATTTGCCTTTT
Salix_suchowensis    TCTATCAATAACCGAGCCGGATCTGGTGTATCATAAGGGATTTGCCTTTT
Trifolium_aureum     TCTATCAATAACTAAGCCGGATTTAATGTATCATAAGGTATTTTATTTTT
Trifolium_boissieri  TCTATCAATAACTAAGCCGGATCTAATGTATCCTAAGGGATTTTCTTTTT
Viola_seoulensis     TCTATCAATAACCGAGCCGAATCTGGTGTATCATAAGGGATTTGCCTTTT

Catha_edulis         CTATTGATTCCTACGGATTGGATCAAAAACAATTCTTGAATGAGGTATTG
Euonymus_japonicus   CTATTGATTCCTACGGATTGGATCAAAAACAATTCTTGAATGAGGTATTG
Glycine_canescens    CTATTGATTCCTCCGGATTGGGTCAAAAACATTTCTTGAATGAGTTATTC
Glycine_falcata      CTATTGATTCCTCCGGATTGGGTCAAAAACATTTCTTGAATGAGTTATTC
Hevea_brasiliensis   TTATTGATTCCTACGGATTGGATCAAAAACAATTCTTGAATGAGGTATTC
Manihot_esculenta    TTATTGATTCCTACGGATTGGATCAAAAACAATTCTTGAATGAGGTATTC
Morus_indica         CTATTGATTCCTACAGATTGGATCAAAAACAATTCTTGAATGAGGTATTC
Morus_mongolica      CTATTGATTCCTACAGATTGGATCAAAAACAATTCTTGAATGAGGTATTC
Morus_notabilis      CTATTGATTCCTACAGATTGGATCAAAAACAATTCTTGAATGAGGTATTC
Populus_balsamifera  TTATTGATTCCTACGGATTGGATCAAAAACAATTCTTGAATGAGGTATTC
Populus_euphratica   TTATTGATTCCTACGGATTGGATCAAAAACAATTCTTGAATGAGGTATTC
Populus_fremontii    TTATTGATTCCTACGGATTGGATCAAAAACAATTCTTGAATGAGGTATTC
Populus_tremula      TTATTGATTCCTACGGATTGGATCAAAAACAATTCTTGAATGAGGTATTC
Populus_trichocarpa  TTATTGATTCCTACGGATTGGATCAAAAACAATTCTTGAATGAGGTATTC
Prunus_persica       CTATT---------GGATTGGATCAAAAACAATTCTTGAATGAGGTATTC
Prunus_yedoensis     CTATT---------GGATTGGATCAAAAACAATTCTTGAATGAGGTATTC
Prunus_maximowiczii  CTATT---------GGATTGGATCAAAAACAATTCTTGAATGAGGTATTC
Prunus_mume          CTATT---------GGATTGGATCAAAAACAATTCTTGAATGAGGTATTC
Prunus_padus         CTATT---------GGATTGGATCAAAAACAATTCTTGAATGAGGTATTC
Ricinus_communis     TTATTGATTCCTACGGATTGGATCAAAAACAATTCTTGAATGAGGTATTC
Salix_interior       TTATTGATTCCTACGGATTGGATCAAAAACAATTCTTGAATGAGGTATTC
Salix_purpurea       TTATTGATTCCTACGGATTGGATCAAAAACAATTCTTGAATGAGGTATTC
Salix_suchowensis    TTATTGATTCCTACGGATTGGATCAAAAACAATTCTTGAATGAGGTATTC
Trifolium_aureum     CTATTGATTCTTCCGGGTTGGATCAAAAACAATTCGTAAATGACGCATTC
Trifolium_boissieri  CTATTGATTCTTCCGGATTGGATCAAAAACAATTCGTAAATGGCGCATTC
Viola_seoulensis     TTATTGATTCCTACGGATTGGATCAAAAACAATTTGTGAATGAAGTATTC

Catha_edulis         ---------GATGAATCGAAAAAGAAATCTTTATTGGTTCTACCTCCTAT
Euonymus_japonicus   ---------GATGAATCGAAAAAGAAATCTTTATTGGTTCTACCTCCTAT
Glycine_canescens    AACTCCAGGGATGAATCGAAAAATCACTCTTTATTGGTTCTACCTCCTCT
Glycine_falcata      AACTCCAGGGATGAATCGAAAAATCACTCTTTATTGGTTCTACCTCCTCT
Hevea_brasiliensis   AACTCCAGGGATGAATCGAAAAAGAAATCTTTATTGGTTCTACCTCCTAT
Manihot_esculenta    AACTCCAGGGATGAATCGAAAAAGAAATCTTTATTGGTTCTACCTCCTAT
Morus_indica         AACTCCAGGGATGAATCGAAAAAGAAATCTTTATTGGTTCTACCTCCTAT
Morus_mongolica      AACTCCAGGGATGAATCGAAAAAGAAATCTTTATTGGTTCTACCTCCTAT
Morus_notabilis      AACTCCAGGGATGAATCGAAAAAGAAATCTTTATTGGTTCTACCTCCTAT
Populus_balsamifera  AACTCCAGGGATGAATCGAAAAAGAAATCTTTATTGGTTCTACCTCCTAT
Populus_euphratica   AACTCCAGGGATGAATCGAAAAAGAAATCTTTATTGGTTCTACCTCCTAT
Populus_fremontii    AACTCCAGGGATGAATCGAAAAAGAAATCTTTATTGGTTCTACCTCCTAT
Populus_tremula      AACTCCAGGGATGAATCGAAAAAGAAATCTTTATTGGTTCTACCTCCTAT
Populus_trichocarpa  AACTCCAGGGATGAATCGAAAAAGAAATCTTTATTGGTTCTACCTCCTAT
Prunus_persica       AACTCCAGGGATGAATCGAAAAAGAAATCTTTATTGGTTCTACCTCCTAT
Prunus_yedoensis     AACTCCAGGGATGAATCGAAAAAGAAATCTTTATTGGTTCTACCTCCTAT
Prunus_maximowiczii  AACTCCAGGGATGAATCGAAAAAGAAATCTTTATTGGTTCTACCTCCTAT
Prunus_mume          AACTCCAGGGATGAATCGAAAAAGAAATCTTTATTGGTTCTACCTCCTAT
Prunus_padus         AACTCCAGGGATGAATCGAAAAAGAAATCTTTATTGGTTCTACCTCCTAT
Ricinus_communis     AACTCCAGGGATGAATCGAAAAAGAAATCTTTATTGGTTCTACCTCCTAT
Salix_interior       AACTACAGGGATGAATCGAAAAAGAAATCTTTATTGGTTCTACCTCCTAT
Salix_purpurea       AACTACAGGGATGAATCGAAAAAGAAATCTTTATTGGTTCTACCTCCTAT
Salix_suchowensis    AACTACAGGGATGAATCGAAAAAGAAATCTTTATTGGTTCTACCTCCTAT
Trifolium_aureum     AACTCTAGGGATGAATCAAAAAAGAAATCTTTATTGGTTCTACCTCCTTT
Trifolium_boissieri  AACTCTAGGGATGAATCAAAAAAGAAATCTTTATTGGTTCTACCTCCTTT
Viola_seoulensis     AACTCCAGGGATGAATTGAAAAAGAAATCTTTATTGGTTCTACCTCCTAT

Catha_edulis         TTTTTATGAAGAGAATGAATCTTTTTATCGAAGGATCAGAAAAAAATGGG
Euonymus_japonicus   TTTTTATGAAGAGAATGAATCTTTTTATCGAAGGATCAGAAAAAAATGGG
Glycine_canescens    TTTTTATGAAGAGAATGAATCTTTTTATCGAAGGATCATAAAAAAATGGG
Glycine_falcata      TTTTTATGAAGAGAATGAATCTTTTTATCGAAGGATCATAAAAAAATGGG
Hevea_brasiliensis   TTTTTATGAAGAGAATGAATCTTTTTATCGAAGGATCAGAAAAAAATGGG
Manihot_esculenta    TTTTTATGAAGAGAATGAATCTTTTTATCGAAGGATCAGAAAAAAATGGG
Morus_indica         TTTTTATGAAGAAAATGAATCTTTTTATCGAAGGATCAGAAAAAAATGGG
Morus_mongolica      TTTTTATGAAGAAAATGAATCTTTTTATCGAAGGATCAGAAAAAAATGGG
Morus_notabilis      TTTTTATGAAGAAAATGAATCTTTTTATCGAAGGATCAGAAAAAAATGGG
Populus_balsamifera  TTTTTATGAAGAGAATGAATCTTTTTATCGAAGGATCAGAAAAAAATGGG
Populus_euphratica   TTTTTATGAAGAGAATGAATCTTTTTATCGAAGGATCAGAAAAAAATGGG
Populus_fremontii    TTTTTATGAAGAGAATGAATCTTTTTATCGAAGGATCAGAAAAAAATGGG
Populus_tremula      TTTTTATGAAGAGAATGAATCTTTTTATCGAAGGATCAGAAAAAAATGGG
Populus_trichocarpa  TTTTTATGAAGAGAATGAATCTTTTTATCGAAGGATCAGAAAAAAATGGG
Prunus_persica       TTTTTATGAAGAGAATGAATCTTTTTATCGAAGGATCAGAAAAAAATGGG
Prunus_yedoensis     TTTTTATGAAGAGAATGAATCTTTTTATCGAAGGATCAGAAAAAAATGGG
Prunus_maximowiczii  TTTTTATGAAGAGAATGAATCTTTTTATCGAAGGATCAGAAAAAAATGGG
Prunus_mume          TTTTTATGAAGAGAATGAATCTTTTTATCGAAGGATCAGAAAAAAATGGG
Prunus_padus         TTTTTATGAAGAGAATGAATCTTTTTATCGAAGGATCAGAAAAAAATGGG
Ricinus_communis     TTTTTATGAAGAGAATGAATCTTTTTATCGAAGGATCAGAAAAAAATGGG
Salix_interior       TTTTTATGAAGAGAATGAATCTTTTTATCGAAGGATCAGAAAAAAATGGG
Salix_purpurea       TTTTTATGAAGAGAATGAATCTTTTTATCGAAGGATCAGAAAAAAATGGG
Salix_suchowensis    TTTTTATGAAGAGAATGAATCTTTTTATCGAAGGATCAGAAAAAAATGGG
Trifolium_aureum     TTTTTACGAAGAGAATGAATCTTTTTATCCAAGTATCATAAAAAAATGGG
Trifolium_boissieri  TTTTTACGAAGAGAATGAATCTTTTTATCCAAGGATCATAAAAAAATGGG
Viola_seoulensis     TTTTTATGAGGAGAATGAGTCTTTTTATCGAAGGATCAGAACAAAATGGG

Catha_edulis         TTCGGATCTCCTGCGGGAATGATTTGGAAGATCCAAAAGCAAAAAGAGTG
Euonymus_japonicus   TTCGGATCTCCTGCGGGAATGATTTGGAAGATCCAAAAGCAAAAAGAGTG
Glycine_canescens    TCCAGACCTCTTGCGGGAATAATTTGGAAGATCCAAAACCTAAAATAGTT
Glycine_falcata      TCCAGACCTCTTGCGGGAATAATTTGGAAGATCCAAAACCTAAAATAGTT
Hevea_brasiliensis   TCCGGATCTCCTGCGGGAATGATTTGGAAGATCCAAAACAAAAAATAGTG
Manihot_esculenta    TCCGGATCTCCTGCGGGAATGATTTGGAAGATCCAAAACAAAAAATAGTG
Morus_indica         TCCGGACCTCCTGCGGGAATGATTTGGAAGATCCAAAACCAAAAATAGTC
Morus_mongolica      TCCGGACCTCCTGCGGGAATGATTTGGAAGATCCAAAACCAAAAATAGTC
Morus_notabilis      TCCGGACCTCCTGCGGGAATGATTTGGAAGATCCAAAACCAAAAATAGTC
Populus_balsamifera  TCCGGATCTCCTGCGGGAATGATTTGGAAGATCCAAAACAAAAAAGAGTG
Populus_euphratica   TCCGGATCTCCTGCGGGAATGATTTGGAAGATCCAAAACAAAAAAGAGTG
Populus_fremontii    TCCGGATCTCCTGCGGGAATGATTTGGAAGATCCAAAACAAAAAAGAGTG
Populus_tremula      TCCGGATCTCCTGCGGGAATGATTTGGAAGATCCAAAACAAAAAAGAGTG
Populus_trichocarpa  TCCGGATCTCCTGCGGGAATGATTTGGAAGATCCAAAACAAAAAAGAGTG
Prunus_persica       TCCGGACCTCCTGCGGGAATGATTTGGAAGATCCAAAACCAAAAATAGTG
Prunus_yedoensis     TCCGGACCTCCTGCGGGAATGATTTGGAAGATCCAAAACCAAAAATAGTG
Prunus_maximowiczii  TCCGGACCTCCTGCGGGAATGATTTGGAAGATCCAAAACCAAAAATAGTG
Prunus_mume          TCCGGACCTCCTGCGGGAATGATTTGGAAGATCCAAAACCAAAAATAGTG
Prunus_padus         TCCGGACCTCCTGCGGGAATGATTTGGAAGATCCAAAACCAAAAATAGTG
Ricinus_communis     TCCGGATCTCCTGCGGGAATGATTTTGAAGATCCAAAACAAAAAATAGTG
Salix_interior       TCCGGATCTCCTGCGGGAATGATTTGGAAGATCCAAAACAAAAAAGAGTG
Salix_purpurea       TCCGGATCTCCTGCGGGAATGATTTGGAAGATCCAAAACAAAAAAGAGTG
Salix_suchowensis    TCCGGATCTCCTGCGGGAATGATTTGGAAGATCCAAAACAAAAAAGAGTG
Trifolium_aureum     TCCAGACTTCGTGCGGAAATTATTTTCAAGACCCAAAACCAAAAATAGTA
Trifolium_boissieri  TCCAGACTTCGTGCGGAAATTATTTTCAAGACCCAAAACCAAAAATAGTA
Viola_seoulensis     TCAGGAGCTCCTGCGGGAATGATTTGGAAGATCCAAAACAAAAAATAGTG

Catha_edulis         GTATTTGCTAGCAACAACATAATGGAGGCAGTTAATCAATATAGATTGAT
Euonymus_japonicus   GTATTTGCTAGCAACAACATAATGGAGGCAGTTAATCCATATAGATTGAT
Glycine_canescens    GTATTTACTAGCAACAACATAATGGAGGCAGTCAATCAATATAGATTGAT
Glycine_falcata      GTATTTACTAGCAACAACATAATGGAGGCAGTCAATCAAGATAGATTGAT
Hevea_brasiliensis   GTATTTGCTAGCAACAACATAATGGAGGCAGTCAATCAATATGGATTGAT
Manihot_esculenta    GTATTTGCTAGCAACAACATAATGGAGGCAGTCAATCAATATGGATTGAT
Morus_indica         GTATTTGCTAGCAACAACATAATGGAGGCAGTCAATCAATATAGATTGAT
Morus_mongolica      GTATTTGCTAGCAACAACATAATGGAGGCAGTCAATCAATATAGATTGAT
Morus_notabilis      GTATTTGCTAGCAACAACATAATGGAGGCAGTCAATCAATATAGATTGAT
Populus_balsamifera  GTATTTGCTAGCAACAACATAATGGAGGCAGTCAATCAATATGGATTGAT
Populus_euphratica   GTATTTGCTAGCAACAACATAATGGAGGCAGTCAATCAATATAGATTGAT
Populus_fremontii    GTATTTGCTAGCAACAACATAATGGAGGCAGTCAATCAATATGGATTGAT
Populus_tremula      GTATTTGCTAGCAACAACATAATGGAGGCAGTCAATCAATATGGATTGAT
Populus_trichocarpa  GTATTTGCTAGCAACAACATAATGGAGGCAGTCAATCAATATGGATTGAT
Prunus_persica       GTATTTGCTAGCAACAACATAATGGAGGCAGTCAATCAATATAGATTGAT
Prunus_yedoensis     GTATTTGCTAGCAACAACATAATGGAGGCAGTCAATCAATATAGATTGAT
Prunus_maximowiczii  GTATTTGCTAGCAACAACATAATGGAGGCAGTCAATCAATATAGATTGAT
Prunus_mume          GTATTTGCTAGCAACAACATAATGGAGGCAGTCAATCAATATAGATTGAT
Prunus_padus         GTATTTGCTAGCAACAACATAATGGAGGCAGTCAATCAATATAGATTGAT
Ricinus_communis     GTATTTGCTAGCAACAACATAATGGAGGCAGTCAATCAATATGGATTGAT
Salix_interior       GTATTTGTTAGCAACAACATAATGGAGGCAGTCAATCAATATGGATTGAT
Salix_purpurea       GTATTTGTTAGCAACAACATAATGGAGGCAGTCAATCAATATGGATTGAT
Salix_suchowensis    GTATTTGTTAGCAACAACATAATGGAGGCAGTCAATCAATATGGATTGAT
Trifolium_aureum     CTATTTACTAGCAACCGA---------TCGGTCAATCAATATGGATTAAT
Trifolium_boissieri  CTATTTACTAGCAACCGA---------TCGGTCAATCAATATGGATTAAT
Viola_seoulensis     GTATTTGCTAGCAACAACATAATGGAGGCAGTCAATCAATATGGATTGAT

Catha_edulis         CCGAAATCTGATTCAAATCCAATATAGCACCTATGGGTACATAAGAAATG
Euonymus_japonicus   CCGAAATCTGATTCAAATCCAATATAGCACCTATGGGTACATAAGAAATG
Glycine_canescens    CCGAAATCTGATTCAAATCCAATATAGCACCCATGGTTACATAAGAAATG
Glycine_falcata      CCGAAATCTGATTCAAATCCAATATAGCACCCATGGTTACATAAGAAATG
Hevea_brasiliensis   CCTAAATCTGATTCAAATCCAATATAGTACCTATGGGTACATAAGAAATG
Manihot_esculenta    CCTAAATCTGATTCAAATCCAATATAGTACCTATGGGTACATAAGAAATG
Morus_indica         CCGAAATCTGATTCAAATCCAATATAGCACCTATGGGTACATAAGAAATG
Morus_mongolica      CCGAAATCTGATTCAAATCCAATATAGCACCTATGGGTACATAAGAAATG
Morus_notabilis      CCGAAATCTGATTCAAATCCAATATAGCACCTATGGGTACATAAGAAATG
Populus_balsamifera  CCGAAATCTGATTCAAATCCAATATAGCACCTATGGGTACATAAGAAATG
Populus_euphratica   CCGAAATCTGATTCAAATCCAATATAGCACCTATGGGTACATAAGAAATG
Populus_fremontii    CCGAAATCTGATTCAAATCCAATATAGCACCTATGGGTACATAAGAAATG
Populus_tremula      CCGAAATCTGATTCAAATCCAATATAGCACCTATGGGTACATAAGAAATG
Populus_trichocarpa  CCGAAATCTGATTCAAATCCAATATAGCACCTATGGGTACATAAGAAATG
Prunus_persica       CCGAAATCTGATTCAAATCCAATATAGCACCTATGGGTACATAAGAAATG
Prunus_yedoensis     CCGAAATCTGATTCAAATCCAATATAGCACCTATGGGTACATAAGAAATG
Prunus_maximowiczii  CCGAAATCTGATTCAAATCCAATATAGCACCTATGGGTACATAAGAAATG
Prunus_mume          CCGAAATCTGATTCAAATCCAATATAGCACCTATGGGTACATAAGAAATG
Prunus_padus         CCGAAATCTGATTCAAATCCAATATAGCACCTATGGGTACATAAGAAATG
Ricinus_communis     CCTAAATCTGATTCAAATCCAATATAGTACCTATGGGTACATAAGAAATG
Salix_interior       CCGAAATCTGATTCAAATCCAATATAGCACCTATGGGTACATAAGAAATG
Salix_purpurea       CCGAAATCTGATTCAAATCCAATATAGCACCTATGGGTACATAAGAAATG
Salix_suchowensis    CCGAAATCTGATTCAAATCCAATATAGCACCTATGGGTACATAAGAAATG
Trifolium_aureum     CCGAAATCTGATTCAAATTCAATATAATACCTATGGGTACATAAGAAATC
Trifolium_boissieri  CCGAAATCTGATTCAAATTCAATATAATACCTATGGGTACATAAGAAATC
Viola_seoulensis     CCGAAATCTGATTCAAATCCAATATAGCCCCCATGGGTACATAAGAAATG

Catha_edulis         TATTGAATCGATTCTTTTTAATGAATAGATCCGATCGCAACTTCGAATAT
Euonymus_japonicus   TATTGAATCGATTCTTTTTAATGAATAGACCCGATCGCAACTTCGAATAT
Glycine_canescens    TATTGAATCGATTC------------------AATTGCAACTTCGAATAT
Glycine_falcata      TATTGAATCGATTC------------------AATTGCAACTTCGAATAT
Hevea_brasiliensis   TATTGACTCAATTCTTTTTAATGAATAGATCCGATCGCAACTTCGAATAT
Manihot_esculenta    TATTGACTCAATTCTTTTTAATGAATAGATCCGATCGCAACTTCGAATAT
Morus_indica         TATTGAATCGATTCCTTTTAATGAATAGATCCGATCGCAACTTCGAATAT
Morus_mongolica      TATTGAATCGATTCCTTTTAATGAATAGATCCGATCGCAACTTCGAATAT
Morus_notabilis      TATTGAATCGATTCCTTTTAATGAATAGATCCGATCGCAACTTCGAATAT
Populus_balsamifera  TATTGAATCAATTCTTTTTAATGAATAGATCCGATCGCAACTTCGAATAT
Populus_euphratica   TATTGAATCAATTCTTTTTAATGAATAGATCCGATCGCAACTTCGAATAT
Populus_fremontii    TATTGAATCAATTCTTTTTAATGAATAGATCCGATCGCAACTTCGAATAT
Populus_tremula      TATTGAATCAATTCTTTTTAATGAATAGATCCGATCGCAACTTCGAATAT
Populus_trichocarpa  TATTGAATCAATTCTTTTTAATGAATAGATCCGATCGCAACTTCGAATAT
Prunus_persica       TATTGAATCGATTCTTTTTAATGAATAGATCCGATCGCAACTTCGAATAT
Prunus_yedoensis     TATTGAATCGATTCTTTTTAATGAATAGATCCGATCGCAACTTCGAATAT
Prunus_maximowiczii  TATTGAATCGATTCTTTTTAATGAATAGATCCGATCGCAACTTCGAATAT
Prunus_mume          TATTGAATCGATTCTTTTTAATGAATAGATCCGATCGCAACTTCGAATAT
Prunus_padus         TATTGAATCGATTCTTTTTAATGAATAGATCCGATCGCAACTTCGAATAT
Ricinus_communis     TATTGACTCAATTCTTTTTAATGAATAGATCCGATCGCAACTTCGAATAT
Salix_interior       TATTGAATCAATTCTTTTTAATGAATAGATCCGATCGCAACTTCGAATAT
Salix_purpurea       TATTGAATCAATTCTTTTTAATGAATAGATCCGATCGCAACTTCGAATAT
Salix_suchowensis    TATTGAATCAATTCTTTTTAATGAATAGATCCGATCGCAACTTCGAATAT
Trifolium_aureum     TATGGAATCGATTC------------------AATCGCAACTTGGAATAT
Trifolium_boissieri  TATGGAATCGATTC------------------AATCGCAACTTGGAATAT
Viola_seoulensis     TATTGAATCAATTCTTTTTAATGAATAGATCCGACCGCAACTTCGAATAC

Catha_edulis         GTAATTCAAAGGGATCAAATAGGAAATGATACTCTGAATCATAGAACTAT
Euonymus_japonicus   GTAATTCAAAGGGATCAAATAGGAAATGATACTCTGAATCATAGAACTAT
Glycine_canescens    GGAATTCAAAGGTATCAAATAGGAAATGATACTCTGAATCATCGAACTAT
Glycine_falcata      GGAATTCAAAGGTATCAAATAGGAAATGATACTCTGAATCATCGAACTAT
Hevea_brasiliensis   GGAATTCAAAGGGATCAAATAGGAAATGATACTCTGAATCATAGAACTAT
Manihot_esculenta    GGAATTCAAAGGGATCAAATAGGAAATGATACTCTGAATCATAGAACTAT
Morus_indica         GGAATTCAAAGGGATCAAATAGGAAATGATACTCTGAATCATAGAACTAT
Morus_mongolica      GGAATTCAAAGGGATCAAATAGGAAATGATACTCTGAATCATAGAACTAT
Morus_notabilis      GGAATTCAAAGGGATCAAATAGGAAATGATACTCTGAATCATAGAACTAT
Populus_balsamifera  GGAATTCAAAAGGATCAAATAGGAAATGATACTCTGAATCATAGAACTCT
Populus_euphratica   GGAATTCAAAAGGATCAAATAGGAAATGATACTCTGAATCATAGAACTCT
Populus_fremontii    GGAATTCAAAAGGATCAAATAGGAAATGATACTCTGAATCATAGAACTCT
Populus_tremula      GGAATTCAAAAGGATCAAATAGGAAATGATACTCTGAATCATAGAACTCT
Populus_trichocarpa  GGAATTCAAAAGGATCAAATAGGAAATGATACTCTGAATCATAGAACTCT
Prunus_persica       GGAATTCAAAGGGATCAAATAGGAAATGATACTCTGAATCATAGAACTAT
Prunus_yedoensis     GGAATTCAAAGGGATCAAATAGGAAATGATACTCTGAATCATAGAACTAT
Prunus_maximowiczii  GGAATTCAAAGGGATCAAATAGGAAATGATACTCTGAATCATAGAACTAT
Prunus_mume          GGAATTCAAAGGGATCAAATAGGAAATGATACTCTGAATCATAGAACTAT
Prunus_padus         GGAATTCAAAGGGATCAAATAGGAAATGATACTCTGAATCATAGAACTAT
Ricinus_communis     GGAATTCAAAGGGATCCAATAGGAAATGATACTCTGAATCATAGAACTAT
Salix_interior       GGAATTCAAAAGGATCAAATAGGAAATGATACTCTGAATCATAGAACTCT
Salix_purpurea       GGAATTCAAAAGGATCAAATAGGAAATGATACTCTGAATCATAGAACTCT
Salix_suchowensis    GGAATTCAAAAGGATCAAATAGGAAATGATACTCTGAATCATAGAACTCT
Trifolium_aureum     GTAATTCAAAGGTATCAAATACAAAATGATATTCTGAATCATAGACCTAT
Trifolium_boissieri  GTAATTCAAAGGTATCAAATACAAAATGATATTCTGAATCATAGACCTAT
Viola_seoulensis     GGAATTCAAAGGGATCAAATAGGAAATGATACTCTGAATGATAGAACTAT

Catha_edulis         AATGAAATATACGATCAACCAACATTTATCGAATTTGAAAAAGAGTCAGA
Euonymus_japonicus   AATGAAATATACGATCAACCAACATTTATCGAATTTGAAAAAGAGTCAGA
Glycine_canescens    AATGAAATACACGATCAACCAACATTTATCCAATTTGAAAAAGAGTCAGA
Glycine_falcata      AATGAAATACACGATCAACCTACATTTATCCAATTTGAAAAAGAGTCAGA
Hevea_brasiliensis   AATGAAATATACGATCAACCAACATTTATCGAATTTGAAACAGAGTCAGA
Manihot_esculenta    AATGAAATATACGATCAACCAACATTTATCGAATTTGAAACAGAGTCAGA
Morus_indica         AATGAAATATACGATCAACCAACATTTATCAAATTTGAAAAAGAGTCAGA
Morus_mongolica      AATGAAATATACGATCAACCAACATTTATCAAATTTGAAAAAGAGTCAGA
Morus_notabilis      AATGAAATATACGATCAACCAACATTTATCAAATTTGAAAAAGAGTCAGA
Populus_balsamifera  AATGAAATATACGATCAACCAACATTTATCGAATTTGAAACAGAGTCAGA
Populus_euphratica   AATGAAATATACGATCAACCAACATTTATCGAATTTGAAACAGAGTCAGA
Populus_fremontii    AATGAAATATACGATCAACCAACATTTATCGAATTTGAAACAGAGTCAGA
Populus_tremula      AATGAAATATACGATCAACCAACATTTATCGAATTTGAAACAGAGTCAGA
Populus_trichocarpa  AATGAAATATACGATCAACCAACATTTATCGAATTTGAAACAGAGTCAGA
Prunus_persica       AATGAAATATACGATCAACCAACATTTATCAAATTTGAAAAAGAGTCAGA
Prunus_yedoensis     AATGAAATATACGATCAACCAACATTTATCAAATTTGAAAAAGAGTCAGA
Prunus_maximowiczii  AATGAAATATACGATCAACCAACATTTATCAAATTTGAAAAAGAGTCAGA
Prunus_mume          AATGAAATATACGATCAACCAACATTTATCAAATTTGAAAAAGAGTCAGA
Prunus_padus         AATGAAATATACGATCAACCAACATTTATCAAATTTGAAAAAGAGTCAGA
Ricinus_communis     AATGAAATATACGATCAACCAACATTTATCGAATTTGAAACAGAGTCAGA
Salix_interior       AATGAAATATACGATCAACCAACATTTATCGAATTTGAAACAGAGTCAGA
Salix_purpurea       AATGAAATATACGATCAACCAACATTTATCGAATTTGAAACAGAGTCAGA
Salix_suchowensis    AATGAAATATACGATCAACCAACATTTATCGAATTTGAAACAGAGTCAGA
Trifolium_aureum     AAGGAAATACACGATCAACCAACATTTCTCAAATTTGAAAAAGAGTCAGA
Trifolium_boissieri  AAGGAAATACACGATCAACCAACATTTCTCAAATTTGAAAAAGAGTCAGA
Viola_seoulensis     AATGAAATATACGATCAACCAACATTTATCGAATTTGAAACAGAGTCAGA

Catha_edulis         AGAAATGGTTCGACGCTCTTATTTGGATT------TCTCGAACCGAGAGA
Euonymus_japonicus   AGAAATGGTTCGACCCTCTTATTTGGATT------TCTCGAACCGAGAGA
Glycine_canescens    AGAAATGGTTCGATCCTCTTATTTTTATT------TCTCGAACGGAGAGA
Glycine_falcata      AGAAATGGTTCGATCCTCTTATTTTTATT------TCTCGAACGGAGAGA
Hevea_brasiliensis   AGAAATGGTTCGATCCTCTTATTTTTCTT------TCTCGAACCGAGAGA
Manihot_esculenta    AGAAATGGTTCGATCCTCTTATTTTTATTTTTCTTTCTCGAACCGAGAGA
Morus_indica         AGAAATGGTTCGATCCTCTTATTTTTATT------TCTCGAACCGAGAGA
Morus_mongolica      AGAAATGGTTCGATCCTCTTATTTTTATT------TCTCGAACCGAGAGA
Morus_notabilis      AGAAATGGTTCGATCCTCTTATTTTTATT------TCTCGAACCGAGAGA
Populus_balsamifera  AGAAATGGTTCGATCCTCTTATTTTTCTT------TCTCGAACCGAGAGA
Populus_euphratica   AGAAATGGTTCGATCCTCTTATTTTTCTT------TCTCGAACCGAGAGA
Populus_fremontii    AGAAATGGTTCGATCCTCTTATTTTTCTT------TCTCGAACCGAGAGA
Populus_tremula      AGAAATGGTTCGATCCTCTTATTTTTCTT------TCTCGAACCGAGAGA
Populus_trichocarpa  AGAAATGGTTCGATCCTCTTATTTTTCTT------TCTCGAACCGAGAGA
Prunus_persica       AGAAATGGTTCGATCCTCTTATTTTTATT------TCTCGAACCGAGAGA
Prunus_yedoensis     AGAAATGGTTCGATCCTCTTATTTTTATT------TCTCGAACCGAGAGA
Prunus_maximowiczii  AGAAATGGTTCGATCCTCTTATTTTTATT------TCTCGAACCGAGAGA
Prunus_mume          AGAAATGGTTCGATCCTCTTATTTTTATT------TCTCGAACCGAGAGA
Prunus_padus         AGAAATGGTTCGATCCTCTTATTTTTATT------TCTCGAACCGAGAGA
Ricinus_communis     AGAAATGGTTCGATCCTCTTATTTTTCTT------TCTCGAACCGAGAGA
Salix_interior       AGAAATGGTTCGATCCTCTTATTTTTCTT------TCTCGAACCGAGAGA
Salix_purpurea       AGAAATGGTTCGATCCTCTTATTTTTCTT------TCTCGAACCGAGAGA
Salix_suchowensis    AGAAATGGTTCGATCCTCTTATTTTTCTT------TCTCGAACCGAGAGA
Trifolium_aureum     AAAAATGGTTTGATCCTCGTATTTTGATT------TATCGAACCGAGAGA
Trifolium_boissieri  AAAAATGGTTTGATCCTCTTATTTTGATT------TATCGAACCGAGAGA
Viola_seoulensis     AGAAATGGTTCGATCCTCTTATTTTTCTT------TCTCGAACAGAGAGA

Catha_edulis         TCCATGAATCGGGATCCTAATGCATATAGATACAAATGGTCCAATGGGAG
Euonymus_japonicus   TCCATGAATCGGGATCCTAATGCATATAGATACAAATGGTCCAATGGGAA
Glycine_canescens    TCCATGAATCGGGATCCTAATGCATATAGATACAAATGGTCCAATGGGAG
Glycine_falcata      TCCATGAATCGGGATCCTAATGCATATAGATACAAATGGTCCAATGGGAG
Hevea_brasiliensis   TCCATGAATTGGGATCCTAATGCATATAGATACAAATGGTCTAATGGGAG
Manihot_esculenta    TCCATGAATTGGGATCCTAATGCATATAGATACAAATGGTCTAATGGGAG
Morus_indica         TCCATGAATCGGGATCCTAATGCATATAGATACAAATGGTCCAATGGGAG
Morus_mongolica      TCCATGAATCGGGATCCTAATGCATATAGATACAAATGGTCCAATGGGAG
Morus_notabilis      TCCATGAATCGGGATCCTAATGCATATAGATACAAATGGTCCAATGGGAG
Populus_balsamifera  TCCATGAATTGGGATCCTAATTCATATAGATACAAATGGTCTAATGGGAG
Populus_euphratica   TCCATGAATTGGGATCCTAATTCATATAGATACAAATGGTCTAATGGGAG
Populus_fremontii    TCCATGAATTGGGATCCTAATTCATATAGATACAAATGGTCTAATGGGAG
Populus_tremula      TCCATGAATTGGGATCCTAATTCATATAGATACAAATGGTCTAATGGGAG
Populus_trichocarpa  TCCATGAATTGGGATCCTAATTCATATAGATACAAATGGTCTAATGGGAG
Prunus_persica       TCCGTGAATCGGGATCCTAATGCATATAGATACAAATGGTCCAATGGGAG
Prunus_yedoensis     TCCGTGAATCGGGATCCTAATGCATATAGATACAAATGGTCCAATGGGAG
Prunus_maximowiczii  TCCGTGAATCGGGATCCTAATGCATATAGATACAAATGGTCCAATGGGAG
Prunus_mume          TCCGTGAATCGGGATCCTAATGCATATAGATACAAATGGTCCAATGGGAG
Prunus_padus         TCCATGAATCGGGATCCTAATGCATATAGATACAAATGGTCCAATGGGAG
Ricinus_communis     TCCATGAATTGGGATCCTAATGCATATAGATACAAATGGTCTAATGGGAG
Salix_interior       TCCATGAATTGGGATCCTAATTCATATAGATACAAATGGTCTAATGGGAG
Salix_purpurea       TCCATGAATTGGGATCCTAATTCATATAGATACAAATGGTCTAATGGGAG
Salix_suchowensis    TCCATGAATTGGGATCCTAATTCATATAGATACAAATGGTCTAATGGGAG
Trifolium_aureum     TCCATAAATAAGGATCCAAATGCATATAAATACAAATGGTCCAATGGGAG
Trifolium_boissieri  TCCATAAATAAGGATCCAAATGCATATAAATACAAATGCTCCAATGGGAG
Viola_seoulensis     TCCAGGAATTGGGATCCTAATGCATATAGATACAAATGGTCTAATGGGAG

Catha_edulis         CAAGAATTTCCAGGAACATTTGGAACATTTCATTTCTGAGCCGAAGAGCC
Euonymus_japonicus   CAAGAATTTCCAGGAACATTTGGAACATTTCATTTCTGAGCCGAAGAGCC
Glycine_canescens    CAAGAATTTCCAGGAACATTTGGACTATTTCATTTCTGAGCAGAATAGCC
Glycine_falcata      CAAGAATTTCCAGGAACATTTGGACTATTTCATTTCTGAGCAGAATAGCC
Hevea_brasiliensis   CAAGAATTTCCAGGAACATTTGGAACATTTCATTTCTGAGCAGAAGAGCC
Manihot_esculenta    CAAGAATTTCCAGGAACATTTGGAACATTTCATTTCTGAGCAGAAGAGCC
Morus_indica         CAAGAATTTACAGGAACATTTGGAACATTTCATTTCTGAGCAGAAGAGCC
Morus_mongolica      CAAGAATTTACAGGAACATTTGGAACATTTCATTTCTGAGCAGAAGAGCC
Morus_notabilis      CAAGAATTTACAGGAACATTTGGAACATTTCATTTCTGAGCAGAAGAGCC
Populus_balsamifera  CAATAATTTCCAGGAACATTTGGAACATTTCATTTCTGAGCAGAAGAGCC
Populus_euphratica   CAATAATTTCCAGGAACATTTGGAACATTTCATTTCTGAGCAGAAGAGCC
Populus_fremontii    CAATAATTTCCAGGAACATTTGGAACATTTCATTTCTGAGCAGAAGAGCC
Populus_tremula      CAATAATTTCCAGGAACAT---------TTCATTTCTGAGCAGAAGAGCC
Populus_trichocarpa  CAATAATTTCCAGGAACATTTGGAACATTTCATTTCTGAGCAGAAGAGCC
Prunus_persica       CAAGAATTTACAGGAACATTTGGAACATTTCATTTCTGAGCAGAAGAGCC
Prunus_yedoensis     CAAGAATTTACAGGAACATTTGGAACATTTCATTTCTGAGCAGAAGAGCC
Prunus_maximowiczii  CAAGAATTTACAGGAACATTTGGAACATTTCATTTCTGAGCAGAAGAGCC
Prunus_mume          CAAGAATTTACAGGAACATTTGGAACATTTCATTTCTGAGCAGAAGAGCC
Prunus_padus         CAAGAATTTACAGGAACATTTGGAACATTTCATTTCTGAGCAGAAGAGCC
Ricinus_communis     CAAGAATTTCCAGGAACATTTGGAACATTTCATTTCTGAGCAGAAGAACC
Salix_interior       CAAGAATTTCCAGGAAGATTTGGAACATTTCATTTCTGAGCAGAAGAGCC
Salix_purpurea       CAAGAATTTCCAGGAACATTTGGAACATTTCATTTCTGAGCAGAAGAGCC
Salix_suchowensis    CAAGAATTTCCAGGAACATTTGGAACATTTCATTTCTGAGCAGAAGAGCC
Trifolium_aureum     CAAAAATTTCCAGGAATATTTGGACCGTTTGATTTCTGAGCAGAATAGCC
Trifolium_boissieri  CAAAAATTTCCGGAAATATTTGGACCGTTTGATTTCTGAGCAGAATAGCC
Viola_seoulensis     CAAGAATTTCCAGGAACATTTGGAACATTTCATTTCTGAGCAGAAGAGCC

Catha_edulis         ATTTTCATTTTCAAGTAGTCTTCGATCGATTACGTATTAATCAATATTCG
Euonymus_japonicus   ATTTTCATTTTCAAGTAGTCTTCGATCGATTACGTATTAATCAATATTCG
Glycine_canescens    GT------TTTCAAGTAGTGTTCGATCGATTCCATATTAATCAATATTCG
Glycine_falcata      GT------TTTCAAGTAGTGTTCGATCGATTCCATATTAATCAATATTCG
Hevea_brasiliensis   GTTTTCTTTTTCAAGTAGTGTTCGATCGATTACGTATTAATCAATATTCG
Manihot_esculenta    GTTTTCTTTTTCAAGTAGTGTTCGATCGATTACGTATTAATCAATATTCG
Morus_indica         GT------TTTCAAGTAGTGTTCGATCGATTACGTATTAATCAATATTCG
Morus_mongolica      GT------TTTCAAGTAGTGTTCGATCGATTACGTATTAATCAATATTCG
Morus_notabilis      GT------TTTCAAGTAGTGTTCGATCGATTACGTATTAATCAATATTCG
Populus_balsamifera  GTTTTCTTTTTCAAGTAGTGTTCGATCGATTACGTATTAATCAATATTCG
Populus_euphratica   GTTTTCTTTTTCAAGTAGTGTTCGATCGATTACGTATTAATCAATATTCG
Populus_fremontii    GTTTTCTTTTTCAAGTAGTGTTCGATCGATTACGTATTAATCAATATTCG
Populus_tremula      GTTTTCTTTTTCAAGTAGTGTTCGATCGATTACGTATTAATCAATATTCG
Populus_trichocarpa  GTTTTCTTTTTCAAGTAGTGTTCGATCGATTACGTATTAATCAATATTCG
Prunus_persica       GTTTTCATTTTCAAGTAGTGTTCGATCGATTACGTATTAATCAATATTCG
Prunus_yedoensis     GTTTTCATTTTCAAGTAGTGTTCGATCGATTACGTATTAATCAATATTCG
Prunus_maximowiczii  GTTTTCATTTTCAAGTAGTGTTCGATCGATTACGTATTAATCAATATTCG
Prunus_mume          GTTTTCATTTTCAAGTAGTGTTCGATCGATTACGTATTAATCAATATTCG
Prunus_padus         GTTTTCATTTTCAAGTAGTGTTCGATCGATTACGTATTAATCAATATTCG
Ricinus_communis     GTTTTCTTTTTCAAGTAGTGTTCGATCGATTACGTATTAATCAATATTCG
Salix_interior       GTTTTCTTTTTCAAGTAGTGTTCGATCAATTACGTATTAATCAATATTCG
Salix_purpurea       GTTTTCTTTTTCAAGTAGTGTTCGATCAATTACGTATTAATCAATATTCG
Salix_suchowensis    GTTTTCTTTTTCAAGTAGTGTTCGATCAATTACGTATTAATCAATATTCG
Trifolium_aureum     GT------TTTCAAGTAGTGTTCGATCGATTCCATATGAATGCATATTCG
Trifolium_boissieri  GT------TTTCGAGTAGTGTTCGATCGATTCCATATGAATGCATATTCG
Viola_seoulensis     GTTTTATTTTTCAAGTAGTGTTCGATCGATTACGTATTAATCAATATTCG

Catha_edulis         ATTGATTGGTCTGAGGTTATCGACAAAAAAGATTTGTCTAAGTCACTTCG
Euonymus_japonicus   ATTGATTGGTCTGAGGTTATCGACAAAAAAGATTTGTCTAAGTCACTTCG
Glycine_canescens    ATTGATTGGTCTGAAGTTATCGACAAAAAAGATTTGTCTAAGTCACTTTG
Glycine_falcata      ATTGATTGGTCTGAAGTTATCGACAAAAAAGATTTGTCTAAGTCACTTTG
Hevea_brasiliensis   ATTGATTGGTCTGAGGTTATCGACAAAAAAGATTTGTCTAAGTCACTTCG
Manihot_esculenta    ATTGATTGGTCTGAGGTTATCGACAAAAAAGATTTGTCTAAGTCACTTCG
Morus_indica         ATTGATTGGTCTGAGGTTATCGACAAAAAAGATTTGTCTAAGTCACTTCC
Morus_mongolica      ATTGATTGGTCTGAGGTTATCGACAAAAAAGATTTGTCTAAGTCACTTCC
Morus_notabilis      ATTGATTGGTCTGAGGTTATCGACAAAAAAGATTTGTCTAAGTCACTTCC
Populus_balsamifera  ATTGATTGGTCTGAGGTTATCGACAAAAAAGATTTGTCTAAGTCACTTCC
Populus_euphratica   ATTGATTGGTCTGAGGTTATCGACAAAAAAGATTTGTCTAAGTCACTTCC
Populus_fremontii    ATTGATTGGTCTGAGGTTATCGACAAAAAAGATTTGTCTAAGTCACTTCC
Populus_tremula      ATTGATTGGTCTGAGGTTATCGACAAAAAAGATTTGTCTAAGTCACTTCC
Populus_trichocarpa  ATTGATTGGTCTGAGGTTATCGACAAAAAAGATTTGTCTAAGTCACTTCC
Prunus_persica       ATTGATTGGTCTGAGGTTATCGACAAAAAAGATTTGTCTAAGTCACTTCC
Prunus_yedoensis     ATTGATTGGTCTGAGGTTATCGACAAAAAAGATTTGTCTAAGTCACTTCC
Prunus_maximowiczii  ATTGATTGGTCTGAGGTTATCGACAAAAAAGATTTGTCTAAGTCACTTCC
Prunus_mume          ATTGATTGGTCTGAGGTTATCGACAAAAAAGATTTGTCTAAGTCACTTCC
Prunus_padus         ATTGATTGGTCTGAGGTTATCGACAAAAAAGATTTGTCTAAGTCACTTCC
Ricinus_communis     ATTGATTGGTCTGAGGTTATCGACAAAAAAGATTTGTCTAAGTCACTTCG
Salix_interior       ATTGATTGGTCTGAGGTTATCGACAAAAAAGATTTGTCTAAGTCACTTCC
Salix_purpurea       ATTGATTGGTCTGAGGTTATCGACAAAAAAGATTTGTCTAAGTCACTTCC
Salix_suchowensis    ATTGATTGGTCTGAGGTTATCGACAAAAAAGATTTGTCTAAGTCACTTCC
Trifolium_aureum     ATTGATTGGTCTGTGGTTATCCACAAAAAAGATTTGTCTAAGTCACTTTG
Trifolium_boissieri  ATTGATCGGTCTGTGGTTATCCACAAAAAAGATTTGTCTAAGTCATTTTG
Viola_seoulensis     ATTGATTGGTCTGAGGTTATCGACAAAAAAGATTTGTCTAAGTCACTTCC

Catha_edulis         TTTC------------------------TTTTTGTCCAAGTTACTTCTTT
Euonymus_japonicus   TTTC------------------------TTTTTGTCCAAGTTACTTCTTT
Glycine_canescens    TTTC------------------------TTTTTGTCCAAGTTACTTCTTT
Glycine_falcata      TTTC------------------------TTTTTGTCCAAGTTACTTCTTT
Hevea_brasiliensis   TTTC------------------------TTTTTGTCCAAGTTACTTCTTT
Manihot_esculenta    TTTC------------------------TTTTTGTCCAAGTTACTTCTTT
Morus_indica         TTTC------------------------TTTTTGTCCAAGTTACTTCTTT
Morus_mongolica      TTTC------------------------TTTTTGTCCAAGTTACTTCTTT
Morus_notabilis      TTTC------------------------TTTTTGTCCAAGTTACTTCTTT
Populus_balsamifera  TTTC------------------------TTTTTGTCCAAGTTACTTCTTT
Populus_euphratica   TTTC------------------------TTTTTGTCCAAGTTACTTCTTT
Populus_fremontii    TTTC------------------------TTTTTGTCCAAGTTACTTCTTT
Populus_tremula      TTTC------------------------TTTTTGTCCAAGTTACTTCTTT
Populus_trichocarpa  TTTC------------------------TTTTTGTCCAAGTTACTTCTTT
Prunus_persica       TTTC------------------------TTTTTGTCCAAGTTACTTCTTT
Prunus_yedoensis     TTTC------------------------TTTTTGTCCAAGTTACTTCTTT
Prunus_maximowiczii  TTTC------------------------TTTTTGTCCAAGTTACTTCTTT
Prunus_mume          TTTC------------------------TTTTTGTCCAAGTTACTTCTTT
Prunus_padus         TTTC------------------------TTTTTGTCCAAGTTACTTCTTT
Ricinus_communis     TTTC------------------------TTTTTGCCCAAGTTACTTCTTT
Salix_interior       TTTC------------------------TTTTTGTCCAAGTTACTTCTTT
Salix_purpurea       TTTC------------------------TTTTTGTCCAAGTTACTTCTTT
Salix_suchowensis    TTTC------------------------TTTTTGTCCAAGTTACTTCTTT
Trifolium_aureum     TTTC------------------------TTTTTATCC-------------
Trifolium_boissieri  TTTC------------------------TTTTTATCC-------------
Viola_seoulensis     TTTCTTTTTGTCCAAGTCACTTCCTTTCTTTTTGTCCAAGTTACTTCTTT

Catha_edulis         TTTTGTCCAAGTTTCTTCTCTTTTTGTCTAACTCACTTCCT---TTTTTC
Euonymus_japonicus   TTTTGTCCAAGTTTCTTCTCTTTTTGTCTAACTCACTTCCT---TTTTTC
Glycine_canescens    TTTTGCCCAAGTTTCTTCTCTTTTTGTCTAACTCACTTCCTTCTTTTTTC
Glycine_falcata      TTTTGCCCAAGTTTCTTCTCTTTTTGTCTAACTCACTTCCTTCTTTTTTC
Hevea_brasiliensis   TTTTGTCCAAGTTTCTTCTCTTTTTGTCTAACTCACTTCCT---TTTTTC
Manihot_esculenta    TTTTGTCCAAGTTTCTTCTCTTTTTGTCTAACTCACTTCCT---TTTTTC
Morus_indica         TTTTGTCCAAGTTTCTTCTCTTTTTGTCTAACTCACTTCCT---TTTTTC
Morus_mongolica      TTTTGTCCAAGTTTCTTCTCTTTTTGTCTAACTCACTTCCT---TTTTTC
Morus_notabilis      TTTTGTCCAAGTTTCTTCTCTTTTTGTCTAACTCACTTCCT---TTTTTC
Populus_balsamifera  TTTTGTCCAAGTTTCTTCTCTTTTTGTCTAACTCACTTCCT---TTTTTC
Populus_euphratica   TTTTGTCCAAGTTTCTTCTCTTTTTGTCTAACTCACTTCCT---TTTTTC
Populus_fremontii    TTTTGTCCAAGTTTCTTCTCTTTTTGTCTAACTCACTTCCT---TTTTTC
Populus_tremula      TTTTGTCCAAGTTTATTCTCTTTTTGTCTAACTCACTTCCT---TTTTTC
Populus_trichocarpa  TTTTGTCCAAGTTTCTTCTCTTTTTGTCTAACTCACTTCCT---TTTTTC
Prunus_persica       TTTTGTCCAAGTTTCTTCTCTTTTTGTCTAACTCACTTCCT---TTTTTC
Prunus_yedoensis     TTTTGTCCAAGTTTCTTCTCTTTTTGTCTAACTCACTTCCT---TTTTTC
Prunus_maximowiczii  TTTTGTCCAAGTTTCTTCTCTTTTTGTCTAACTCACTTCCT---TTTTTC
Prunus_mume          TTTTGTCCAAGTTTCTTCTCTTTTTGTCTAACTCACTTCCT---TTTTTC
Prunus_padus         TTTTGTCCAAGTTTCTTCTCTTTTTGTCTAACTCACTTCCT---TTTTTC
Ricinus_communis     TTTTGTCCAAGTTTCTTCTCTTTTTGTCTAACTCACTTCCT---TTTTTC
Salix_interior       TTTTGTCCAAGTTTCTTCTCTTTTTGTCTAACTCACTTCCT---TTTTTC
Salix_purpurea       TTTTGTCCAAGTTTCTTCTCTTTTTGTCTAACTCACTTCCT---TTTTTC
Salix_suchowensis    TTTTGTCCAAGTTTCTTCTCTTTTTGTCTAACTCACTTCCT---TTTTTC
Trifolium_aureum     --------AAGTTTCTTCCCTTTTTGTCTAACTCACTTCCT---TTTTTC
Trifolium_boissieri  --------AAGTTTCTTCCCTTTTTGTCTAACTCACTTCCT---TTTTTC
Viola_seoulensis     TTTTGTCCAAGTTTCTTCTCTTTTTGTCTAACTCACTTCCT---TTTTTC

Catha_edulis         TTTGTGAGTTTCGGGAATATCCCCATTCATAGGTCCGAGATCCACATCTA
Euonymus_japonicus   TTTGTGAGTTTCGGGAATATCCCCATTCATAGGTCCGAGATCCACATCTA
Glycine_canescens    TTTGTGAGTTTTGGGGGTATCCCCATTCATAGGTCCGAGATCCACATCTA
Glycine_falcata      TTTGTGAGTTTTGGGGGTATCCCCATTCATAGGTCCGAGATCCACATCTA
Hevea_brasiliensis   TTTGTGAGTTTCGGGAATATCCCCATTCATAGGTCCGAAATCCATATCTA
Manihot_esculenta    TTTGTGAGTTTCGGGAATATCCCCATTCATAGGTCCGAAATCCATATCTA
Morus_indica         TTTGTGAGTTTCGGGAATATCCCCATTCATAGGTCAGAGATCCACATCTA
Morus_mongolica      TTTGTGAGTTTCGGGAATATCCCCATTCATAGGTCAGAGATCCACATCTA
Morus_notabilis      TTTGTGAGTTTCGGGAATATCCCCATTCATAGGTCAGAGATCCACATCTA
Populus_balsamifera  TTTGTGAGTTTCGGGAATATCCCCATTCATAGGTCCGAGATCCATATCTA
Populus_euphratica   TTTGTGAGTTTCGGGAATATCCCCATTCATAGGTCCGAGATCCATATCTA
Populus_fremontii    TTTGTGAGTTTCGGGAATATCCCCATTCATAGGTCCGAGATCCATATCTA
Populus_tremula      TTTGTGAGTTTCGGGAATATCCCCATTCATAGGTCCGAGATCCATATCTA
Populus_trichocarpa  TTTGTGAGTTTCGGGAATATCCCCATTCATAGGTCCGAGATCCATATCTA
Prunus_persica       TTTGTGAGTTTCGGGAATATCCCCATTCATAGGTCCGAGATCCACATCTA
Prunus_yedoensis     TTTGTGAGTTTCGGGAATATCCCCATTCATAGGTCCGAGATCCACATCTA
Prunus_maximowiczii  TTTGTGAGTTTCGGGAATATCCCCATTCATAGGTCCGAGATCCACATCTA
Prunus_mume          TTTGTGAGTTTCGGGAATATCCCCATTCATAGGTCCGAGATCCACATCTA
Prunus_padus         TTTGTGAGTTTCGGGAATATCCCCATTCATAGGTCCGAGATCCACATCTA
Ricinus_communis     TTTGTGAGTTTCGGGAATATTCCCATTCATAGGTCCGAAATCCATATCTA
Salix_interior       TTTGTGAGTTTCGGGAATATCCCCATTCATAGGTCCGAGATCCATATCTA
Salix_purpurea       TTTGTGAGTTTCGGGAATATCCCCATTCATAGGTCCGAGATCCATATCTA
Salix_suchowensis    TTTGTGAGTTTCGGGAATATCCCCATTCATAGGTCCGAGATCCATATCTA
Trifolium_aureum     TTTGTGAGTTTGGGGAGTATCCCTGTTCATAGGTCCGAGATCCACATGTA
Trifolium_boissieri  TTTGTGAGTTTGGGGAGTATCCCTGTTCATAGGTCCGAGATTCACATGTA
Viola_seoulensis     TTTGTGAGTTTCGGGAATATCCCCATTCATAGGTCCGAGATCCATATCTA

Catha_edulis         TGAATTGAAAGGTCCGAATAATCAACTCTGCAATCAGTTGTTAGAATCAA
Euonymus_japonicus   TGAATTGAAAGGTCCGAATAATCAACTCTGCAATCAGTTGTTAGAATCAA
Glycine_canescens    TGAATTGAAAGGTCCGAATAATCCACTCTGTAATCAGTTATTAGAATCAA
Glycine_falcata      TGAATTCAAAGGTCCGAATAATCCACTCTGTAATCAGTTATTAGAATCAA
Hevea_brasiliensis   TGAATTGAAAGGTCCGAATGATCAACTCTGCAATCAGCTGGTAGAACCAA
Manihot_esculenta    TGAATTGAAAGGTCCGAATGATCAACTCTGCAATCAGCTGGTAGAACCAA
Morus_indica         TGAATTGAAAGGCCCGAATGATCAACTCTGCAATCAGTTGTTAGAATCAA
Morus_mongolica      TGAATTGAAAGGCCCGAATGATCAACTCTGCAATCAGTTGTTAGAATCAA
Morus_notabilis      TGAATTGAAAGGCCCGAATGATCAACTCTGCAATCAGTTGTTAGAATCAA
Populus_balsamifera  TGAGTTGAAAGGTCCGAATGATCAACTCTGCAATCAGCTGTTAGAACCAA
Populus_euphratica   TGAGTTGAAAGGTCCGAATGATCAACTCTGCAATCAGCTGTTAGAACCAA
Populus_fremontii    TGAGTTGAAAGGTCCGAATGATCAACTCTGCAATCAGCTGTTAGAACCAA
Populus_tremula      TGAGTTGAAAGGTCCGAATGATCAACTCTGCAATCAGCTGTTAGAACCAA
Populus_trichocarpa  TGAGTTGAAAGGTCCGAATGATCAACTCTGCAATCAGCTGTTAGAACCAA
Prunus_persica       TGAATTGAAAGGTCCGAATGATCAACTCTGCAATCAGTTGTTAGAATCAA
Prunus_yedoensis     TGAATTGAAAGGTCCGAATGATCAACTCTGCAATCAGTTGTTAGAATCAA
Prunus_maximowiczii  TGAATTGAAAGGTCCGAATGATCAACTCTGCAATCAGTTGTTAGAATCAA
Prunus_mume          TGAATTGAAAGGTCCGAATGATCAACTCTGCAATCAGTTGTTAGAATCAA
Prunus_padus         TGAATTGAAAGGTCCGAATGATCAACTCTGCAATCAGTTGTTAGAATCAA
Ricinus_communis     TGAATTGAAAGGTCCGAATGATCCACTCTGCAATCAGCTGTTAGAATCAA
Salix_interior       TGAGTTGAAAGGTCCGAATGATCAACTCTGCAATCAGCTGTTAGAACCAA
Salix_purpurea       TGAGTTGAAAGGTCCGAATGATCAACTCTGCAATCAGCTGTTAGAACCAA
Salix_suchowensis    TGAGTTGAAAGGTCCGAATGATCAACTCTGCAATCAGCTGTTAGAACCAA
Trifolium_aureum     TGAATTGAAACGTCCGAACGATCCACTCGGGAATCAGTTGTTAGAATCAA
Trifolium_boissieri  TGAATTGAAACGTCCGAACGATCCACTCGGGAATCAGTTGTTAGAATCAA
Viola_seoulensis     TGAATTGAAAGGTTCGAATGATCAACTCTGCAATCAGCTGTTAGAACCAA

Catha_edulis         TAGGTCTTCAAATCGTTCATTTGAAAAAATGGAAACCCTTC------TTA
Euonymus_japonicus   TAGGTCTTCAAATCGTTCATTTGAAAAAATGGAAACCCTTC------TTA
Glycine_canescens    TAGGTCTTCAAATCTTTCATTTGAAAAAATGGAAACCCTTA------TTA
Glycine_falcata      TAGGTCTTCAAATCTTTCATTTGAAAAAAAGGAAACCCTTA------TTA
Hevea_brasiliensis   TAGGTCTTCAAATCGTTCATTTGAAAAAATTGAAACCCTTCTTATTGTTA
Manihot_esculenta    TAGGTCTTCAAATCGTTCATTTGAAAAAATTGAAACCCTTCTTATTGTTA
Morus_indica         TAGGTCTTCAAATCGTTCATTTGAAAAAATTGAAACCCTTC------TTA
Morus_mongolica      TAGGTCTTCAAATCGTTCATTTGAAAAAATTGAAACCCTTC------TTA
Morus_notabilis      TAGGTCTTCAAATCGTTCATTTGAAAAAATTGAAACCCTTC------TTA
Populus_balsamifera  TAGGTCTTCAAATCGTTCATTTGAAAAAATGGAAACCCTTT------TTA
Populus_euphratica   TAGGTCTTCAAATCGTTCATTTGAAAAAATGGAAACCCTTT------TTA
Populus_fremontii    TAGGTCTTCAAATCGTTCATTTGAAAAAATGGAAACCCTTT------TTA
Populus_tremula      TAGGTCTTCAAATCGTTCATTTGAAAAAATGGAAACCCTTT------TTA
Populus_trichocarpa  TAGGTCTTCAAATCGTTCATTTGAAAAAATGGAAACCCTTT------TTA
Prunus_persica       TAGGTCTTCAAATCGTTCATTTCAAAAAATTGAAACCCTTC------TTA
Prunus_yedoensis     TAGGTCTTCAAATCGTTCATTTCAAAAAATTGAAACCCTTC------TTA
Prunus_maximowiczii  TAGGTCTTCAAATCGTTCATTTCAAAAAATTGAAACCCTTC------TTA
Prunus_mume          TAGGTCTTCAAATCGTTCATTTCAAAAAATTGAAACCCTTC------TTA
Prunus_padus         TAGGTCTTCAAATCGTTCATTTCAAAAAATTGAAACCCTTC------TTA
Ricinus_communis     TAGGTCTTCAAATCGTTCATTTGAAAAAATGGAAACCCTTC------TTA
Salix_interior       TAGGTCTTCAAATCGTTCATTTGAAAAAATGGAAACCCTTT------TTA
Salix_purpurea       TAGGTCTTCAAATCGTTCATTTGAAAAAATGGAAACCCTTT------TTA
Salix_suchowensis    TAGGTCTTCAAATCGTTCATTTGAAAAAATGGAAACCCTTT------TTA
Trifolium_aureum     TAGGTCTTCAAATTGTTCATTTGAAAAAAAGGAAACCCTTC------TTA
Trifolium_boissieri  TAGGTCTTCAAATCGTTCATTTGAAAAAAGGGAAACCCGTC------TTA
Viola_seoulensis     TAGGTCTTCAAATCGTTCATTTGAAAAAATTGAAACCCTTC------TTA

Catha_edulis         TTGGATGATCATGATACTTCCCAAAAATCGAAATTCTTGATCAATGGAGG
Euonymus_japonicus   TTGGATGATCATGATACTTCCCAAAAATCGAAATTCTTGATCAATGGAGG
Glycine_canescens    TTGGATGACCAAGATACTTCCCCAAAATCTAAATTCTTGATCAATGGAGG
Glycine_falcata      TTGGATGACCAAGATACTTCCCAAAAATCGAAATTCTTGATCAATGGAGG
Hevea_brasiliensis   TTGGATGATCATGATACTTCCCAAAAATCTAAATTTTTGATTAATGGAGG
Manihot_esculenta    TTGGATGATCATGATACTTCCCAAAAATCGAAATTTTTGATTAATGGAGG
Morus_indica         TTGGATGATCATGATACTTCCCAAAAATCGAAATTCTTGATCAATGGAGG
Morus_mongolica      TTGGATGATCATGATACTTCCCAAAAATCGAAATTCTTGATCAATGGAGG
Morus_notabilis      TTGGATGATCATGATACTTCCCAAAAATCGAAATTCTTGATCAATGGAGG
Populus_balsamifera  TTGGATGATCATGATACTTCCCAAAAATCGAAATTTTTGATCAATGGAGG
Populus_euphratica   TTGGATGATCATGATACTTCCCAAAAATCGAAATTTTTGATCAATGGAGG
Populus_fremontii    TTGGATGATCATGATACTTCCCAAAAATCGAAATTTTTGATCAATGGAGG
Populus_tremula      TTGGATGATCATGATACTTCCCAAAAATCGAAATTTTTGATCAATGGAGG
Populus_trichocarpa  TTGGATGATCATGATACTTCCCAAAAATCGAAATTTTTGATCAATGGAGG
Prunus_persica       TTGGATGATCATGAGACTTCCCAAAAATCTAAATTCTTGATCAATGGAGG
Prunus_yedoensis     TTGGATGATCATGAGACTTCCCAAAAATCTAAATTCTTGATCAATGGAGG
Prunus_maximowiczii  TTGGATGATCATGAGACTTCCCAAAAATCTAAATTCTTGATCAATGGAGG
Prunus_mume          TTGGATGATCATGAGACTTCCCAAAAATCTAAATTCTTGATCAATGGAGG
Prunus_padus         TTGGATGATCATGAGACTTCCCAAAAATCTAAATTCTTGATCAATGGAGG
Ricinus_communis     TTGGATGATCATGATACTTCCCAAAAATCGAAATTTTTGATTAATGGAGG
Salix_interior       TTGGATGATCATGATACTTCCCAAAAATCGAAATTTTTGATCAATGGAGG
Salix_purpurea       TTGGATGATCATGATACTTCCCAAAAATCGAAATTTTTGATCAATGGAGG
Salix_suchowensis    TTGGATGATCATGATACTTCCCAAAAATCGAAATTTTTGATCAATGGAGG
Trifolium_aureum     TTGGATGACTATTATACTTCCCAAAAATCAAAATTATTGATCAATGAAGG
Trifolium_boissieri  TTGGATGACTATTATACTTCCCAAAAATCAAAATTATTGATCAATGAAGG
Viola_seoulensis     TTGGATGATCATGATACTTCCCAAAAATCGAAATTTTTGATCAACGGAGG

Catha_edulis         AACAATATCACCATTTTTGTTCAATAAGATACCAAAGTGGATGATTGACT
Euonymus_japonicus   AACAATATCACCATTTTTGTTCAATAAGATACCAAAGTGGATGATTGACT
Glycine_canescens    AACAATATCACCATTTTTGTTCAATAAGATACCAAAGTGGATGATTGACT
Glycine_falcata      AACAATATCACCATTTTTGTTCAATAAGATACCAAAGTGGATGATTGACT
Hevea_brasiliensis   AACAATATCACCATTTTTGTTCAATAAGATAACAAAGTGGATGATTGACT
Manihot_esculenta    AACAATATCACCATTTTTGTTCAATAAGATACCAAAGTGGATGATTGACT
Morus_indica         AACAATATCACCATTTTTGTTCAATAAGATACCAAAGTGGATGATTGACT
Morus_mongolica      AACAATATCACCATTTTTGTTCAATAAGATACCAAAGTGGATGATTGACT
Morus_notabilis      AACAATATCACCATTTTTGTTCAATAAGATACCAAAGTGGATGATTGACT
Populus_balsamifera  AACAATATCACCATTTTTGTTCAATAAGATACCAAAGTGGATGATTGACT
Populus_euphratica   AACAATATCACCATTTTTGTTCAATAAGATACCAAAGTGGATGATTGACT
Populus_fremontii    AACAATATCACCATTTTTGTTCAATAAGATACCAAAGTGGATGATTGACT
Populus_tremula      AACAATATCACCATTTTTGTTCAATAAGATACCAAAGTGGATGATTGACT
Populus_trichocarpa  AACAATATCACCATTTTTGTTCAATAAGATACCAAAGTGGATGATTGACT
Prunus_persica       AACAATATCACCATTTTTGTTCAATAAGATACCAAAGTGGATGATTGACT
Prunus_yedoensis     AACAATATCACCATTTTTGTTCAATAAGATACCAAAGTGGATGATTGACT
Prunus_maximowiczii  AACAATATCACCATTTTTGTTCAATAAGATACCAAAGTGGATGATTGACT
Prunus_mume          AACAATATCACCATTTTTGTTCAATAAGATACCAAAGTGGATGATTGACT
Prunus_padus         AACAATATCACCATTTTTGTTCAATAAGATACCAAAGTGGATGATTGACT
Ricinus_communis     AACAATATCACCATTTTTGTTCAATAAGATACCAAAGTGGATGATTGACT
Salix_interior       AACAATATCACCATTTTTGTTCAATAAGATACCAAAGTGGATGATTGACT
Salix_purpurea       AACAATATCACCATTTTTGTTCAATAAGATACCAAAGTGGATGATTGACT
Salix_suchowensis    AACAATATCACCATTTTTGTTCAATAAGATACCAAAGTGGATGATTGACT
Trifolium_aureum     AACAATATCATCATTTTTGTTCAAAAAGATACCCGATTGGATGATTGACT
Trifolium_boissieri  AACAATATCATCATTTTTGTTCAAAAAGATACCCGATTGGATGATTGACT
Viola_seoulensis     AACAATATCACCG------TTCAATAAGATACAAAAGTGGATGATTGACC

Catha_edulis         CATTCCATACTAGAAATAATCGCGGGAAATCTTTTGATAAGACGGATTCC
Euonymus_japonicus   CATTCCATACTAGAAATAATCGCGGGAAATCTTTTGATAAGACGGATTCC
Glycine_canescens    CATTCCATACTAGAAAGAATCGCAGGAAATCTTTTGATAACACAGATTCC
Glycine_falcata      CATTCCATACTAGAAAGAATCGCAGGAAATCTTTTGATAACACAGATTCC
Hevea_brasiliensis   CATTCCATACTAGAAATAATCGCAGGAAATCTTTTGATAACACGGATTCC
Manihot_esculenta    CATTCCATACTAGAAATAATCGCAGGAAATCTTTTGATAACACGGATTCC
Morus_indica         CATTCCATACTAGAAAGAATCGCAGGAAATCTTTTGATAACACAGATTCC
Morus_mongolica      CATTCCATACTAGAAAGAATCGCAGGAAATCTTTTGATAACACAGATTCC
Morus_notabilis      CATTCCATACTAGAAAGAATCGCAGGAAATCTTTTGATAACACAGATTCC
Populus_balsamifera  CATTCCATACTAGAAATAATCGCAGGAAATCTTTTGATAACACGGATTCC
Populus_euphratica   CATTCCATACTAGAAATAATCGCAGGAAATCTTTTGATAACACGGATTCC
Populus_fremontii    CATTCCATACTAGAAATAATCGCAGGAAATCTTTTGATAACACGGATTCC
Populus_tremula      CATTCCATACTAGAAATAATCGCAGGAAATCTTTTGATAACACGGATTCC
Populus_trichocarpa  CATTCCATACTAGAAATAATCGCAGGAAATCTTTTGATAACACGGATTCC
Prunus_persica       CATTCCATACTAGAAATAATCGCAGGAAATCTTTTGATAACATGGATTCC
Prunus_yedoensis     CATTCCATACTAGAAATAATCGCAGGAAATCTTTTGATAACATGGATTCC
Prunus_maximowiczii  CATTCCATACTAGAAATAATCGCAGGAAATCTTTTGATAACATGGATTCC
Prunus_mume          CATTCCATACTAGAAATAATCGCAGGAAATCTTTTGATAACATGGATTCC
Prunus_padus         CATTCCATACTAGAAATAATCGCAGGAAATCTTTTGATAACATGGATTCC
Ricinus_communis     CATTCCATACTAGAAATAATCGCAGGAAATCTTTTGATAACACGGATTCC
Salix_interior       CATTCCATACTAGAAATAATCGCAGGAAATCGTTTGATAACACGGATTCC
Salix_purpurea       CATTCCATACTAGAAATAATCGCAGGAAATCGTTTGATAACACGGATTCC
Salix_suchowensis    CATTCCATACTAGAAATAATCGCAGGAAATCGTTTGATAACACGGATTCC
Trifolium_aureum     CATTCCATACTAGAAAGAATCGCAGGAAATCTTTTTCTAACATGGATTCC
Trifolium_boissieri  CATTCCATACTAGAAAGAATCGCAGGAAATCTTTTTCTAACATGGATTCC
Viola_seoulensis     CATGCCATACTAGAAATAATCGCAGGAAATCTTTTGATAACACGGATTCC

Catha_edulis         TATTTCTCAATGATATCCCACGATCAAGACAATTGGCCGAATCCCGTGAA
Euonymus_japonicus   TATTTCTCAATGATATCCCACGATCAAGACAATTGGCCGAATCCCGTGAA
Glycine_canescens    TATTTCTCAATGATATCCCACGATCCAGACAATTGGCTGAATCCCGTGAA
Glycine_falcata      TATTTCTCAATGATATCCCACGATCCAGACAATTGGCTGAATCCCGTGAA
Hevea_brasiliensis   TATTTCTCAATGATATCCCACGATCAAGACAATTGGCTGAATCCCGTGAA
Manihot_esculenta    TATTTCTCAATGATATCCCACGATCAAGACAATTGGCTGAATCCCGTGAA
Morus_indica         TATTTCTCAATGATATCCCACGATCAAGACAATTGGCTGAATCCCGTGAA
Morus_mongolica      TATTTCTCAATGATATCCCACGATCAAGACAATTGGCTGAATCCCGTGAA
Morus_notabilis      TATTTCTCAATGATATCCCACGATCAAGACAATTGGCTGAATCCCGTGAA
Populus_balsamifera  TCTTTCTCAATGATATCCCACGATCAAGACAATTGGCTGAATCCCGTGAA
Populus_euphratica   TCTTTCTCAATGATATCCCACGATCAAGACAATTGGCTGAATCCCGTGAA
Populus_fremontii    TCTTTCTCAATGATATCCCACGATCAAGACAATTGGCTGAATCCCGTGAA
Populus_tremula      TCTTTCTCAATGATATCCCACGATCAAGACAATTGGCTGAATCCCGTGAA
Populus_trichocarpa  TCTTTCTCAATGATATCCCACGATCAAGACAATTGGCTGAATCCCGTGAA
Prunus_persica       TATTTCTCAATGATATCCCACGATCAAGACAATTGGCTGAATCCCGTGAA
Prunus_yedoensis     TATTTCTCAATGATATCCCACGATCAAGACAATTGGCTGAATCCTGTGAA
Prunus_maximowiczii  TATTTCTCAATGATATCCCACGATCAAGACAATTGGCTGAATCCTGTGAA
Prunus_mume          TATTTCTCAATGATATCCCACGATCAAGACAATTGGCTGAATCCCGTGAA
Prunus_padus         TATTTCTCAATGATATCCCACGATCAAGACAATTGGCTGAATCCCGTGAA
Ricinus_communis     TTTTTCTCAATGATATCCCAGGATCAAGACAATTGGCTGAATCCCGTGAA
Salix_interior       TCTTTCTCAATGATATCCCACGATCAAGACAATTGGCTGAATCCCGTGAA
Salix_purpurea       TCTTTCTCAATGATATCCCACGATCAAGACAATTGGCTGAATCCCGTGAA
Salix_suchowensis    TCTTTCTCAATGATATCCCACGATCAAGACAATTGGCTGAATCCCGTGAA
Trifolium_aureum     AATTTCTCAACGATATCGCACGATCAAGACAGTTGGCTGAATCCCGTGAA
Trifolium_boissieri  TATTTCTCAACGATATGGCGCGATCAAGACAATTGGCTGAATCCCGTGAA
Viola_seoulensis     TATTTCTCAACGATATCCCACGATCAAGACAATTGGCTGAATCCCGTGAA

Catha_edulis         ACCATTTCATATAAGTTCATTGATATCTTCTTTTTATAAAGCAAATCGAC
Euonymus_japonicus   ACCATTTCATATAAGTTCATTGATATCTTCTTTTTATAAAGCAAATCGAC
Glycine_canescens    ACCATTTCATAGAAGTTCATTGATATACTCTTTTTATAAAGCAAATCGAC
Glycine_falcata      ACCATTTCATAGAAGTTCATTGATATACTCTTTTTATAAAGCAAATCGAC
Hevea_brasiliensis   ACCATTTCATAGAAGTTCATTGATATCTTCTTTTTATAAAGCAAATCGAC
Manihot_esculenta    ACCATTTCATAGAAGTTCATTGATATCTTCTTTTTATAAAGCAAATCGAC
Morus_indica         ACCATTTCATAGAAGCTCATTGATATCCTCTTTTTATAAAGCAAATCGAC
Morus_mongolica      ACCATTTCATAGAAGCTCATTGATATCCTCTTTTTATAAAGCAAATCGAC
Morus_notabilis      ACCATTTCATAGAAGCTCATTGATATCCTCTTTTTATAAAGCAAATCGAC
Populus_balsamifera  ACCATTTCATAGAAGTTCATTGATATCTTCTTTTTATAAAGCAAATCGAC
Populus_euphratica   ACCATTTCATAGAAGTTCATTGATATCTTCTTTTTATAAAGCAAATCGAC
Populus_fremontii    ACCATTTCATAGAAGTTCATTGATATCTTCTTTTTATAAAGCAAATCGAC
Populus_tremula      ACCATTTCATAGAAGTTCATTGATATCTTCTTTTTATAAAGCAAATCGAC
Populus_trichocarpa  ACCATTTCATAGAAGTTCATTGATATCTTCTTTTTATAAAGCAAATCGAC
Prunus_persica       ACCATTTCATAGAAGTTCATTGATATCTTCTTTTTATAAAGCAAATCGAC
Prunus_yedoensis     ACCATTTCATAGAAGTTCATTGATATCTTCTTTTTATAAAGCAAATCGAC
Prunus_maximowiczii  ACCATTTCATAGAAGTTCATTGATATCTTCTTTTTATAAAGCAAATCGAC
Prunus_mume          ACCATTTCATAGAAGTTCATTGATATCTTCTTTTTATAAAGCAAATCGAC
Prunus_padus         ACCATTTCATAGAAGTTCATTGATATCTTCTTTTTATAAAGCAAATCGAC
Ricinus_communis     ACCATTTTATAGAAGTTCATTGATATCTTCTTTTTATAAAGCAAATCGAC
Salix_interior       ACCATTTCATAGAAGTTCATTGATATCTTCTTTTTATAAAGCAAATCGAC
Salix_purpurea       ACCATTTCATAGAAGTTCATTGATATCTTCTTTTTATAAAGCAAATCGAC
Salix_suchowensis    ACCATTTCATAGAAGTTCATTGATATCTTCTTTTTATAAAGCAAATCGAC
Trifolium_aureum     ACCGTTTCCTAGAAGTTCATTAATATCCTCTTTTTATAAAGTCAATCGAC
Trifolium_boissieri  ACCGTTTCATAGAAGTTCATTAATATCCTCTTTTTATAAAGTCAATCGAC
Viola_seoulensis     ACCATTTCATAGAAGTTCATTGATATCTTCTTTTTATAAAGCAAATCGAC

Catha_edulis         TTCGATTCTTGAAGAATCCACATCACTTCTACTTCTATTGTAACAAAAGA
Euonymus_japonicus   TTCGATTCTTGAAGAATCCACATCACTTCTACTTCTATTGTAACAAAAGA
Glycine_canescens    TTCGATTCTTGAATAATCAATATCACTTCTGCTTCTATTGTAACAAAAGA
Glycine_falcata      TTCGATTCTTGAATAATCAATATCACTTCTGCTTCTATTGTAACAAAAGA
Hevea_brasiliensis   TTCGATTCTTGAATAATCTACATCACTTCTGCTTCTATTGTAACAAAAGA
Manihot_esculenta    TTCGATTCTTGAATAATCTACATCACTTCTGCTTCTATTGTAACAAAAGA
Morus_indica         TTCGATTCTTGAATAATCCACATCACTTCTGCTTCTATTGTAACAAAAGA
Morus_mongolica      TTCGATTCTTGAATAATCCACATCACTTCTGCTTCTATTGTAACAAAAGA
Morus_notabilis      TTCGATTCTTGAATAATCCACATCACTTCTGCTTCTATTGTAACAAAAGA
Populus_balsamifera  TTCGATTCTTGAATAATCTACATCATTTCTGCTTCTATTGTAACAAAAGA
Populus_euphratica   TTCGATTCTTGAATAATCTACATCATTTCTGCTTCTATTGTAACAAAAGA
Populus_fremontii    TTCGATTCTTGAATAATCTACATCATTTCTGCTTCTATTGTAACAAAAGA
Populus_tremula      TTCGATTCTTGAATAATCTACATCATTTCTGCTTCTATTGTAACAAAAGA
Populus_trichocarpa  TTCGATTCTTGAATAATCTACATCATTTCTGCTTCTATTGTAACAAAAGA
Prunus_persica       TTCGATTCTTGAATAATCCACATCACTTCTGCTTCTATTGTAACAAAGGA
Prunus_yedoensis     TTCGATTCTTGAATAATCCACATCACTTCTGCTTCTATTGTAACAAAGGA
Prunus_maximowiczii  TTCGATTCTTGAATAATCCACATCACTTCTGCTTCTATTGTAACAAAGGA
Prunus_mume          TTCGATTCTTGAATAATCCACATCACTTCTGCTTCTATTGTAACAAAGGA
Prunus_padus         TTCGATTCTTGAATAATCCACATCACTTCTGCTTCTATTGTAACAAAGGA
Ricinus_communis     TTCGATTCTTGAATAATCTACATCACTTCTGGTTCTATTGTAACAAAAGA
Salix_interior       TTCGATTCTTGAATAATCTACATCATTTCTGCTTCTATTGTAACAAAGGA
Salix_purpurea       TTCGATTCTTGAATAATCTACATCATTTCTGCTTCTATTGTAACAAAGGA
Salix_suchowensis    TTCGATTCTTGAATAATCTACATCATTTCTGCTTCTATTGTAACAAAGGA
Trifolium_aureum     TTCTATTCTTGAATAATCAATATAACTTCTGTTTCGATTGTAACAAAAGA
Trifolium_boissieri  TTCTATTCTTGAATAATCAATATAACTTCTGTTTCGATTGTAACAAAGGA
Viola_seoulensis     TTCGATTCTTGAATAATCTACATCACTTCTGCTTCTATTGTAACAAAAGA

Catha_edulis         TTCCCTTTTTATGTGGAAAAGGCCCGTATCAATAATTATGATTTTACGTA
Euonymus_japonicus   TTCCCTTTTTATGTGGAAAAGGCCCGTATCAATAATTATGATTTTACGTA
Glycine_canescens    TTCCCTTTTTATGTGGAAAAGGCCTGTATCAATAATTATGATTTTACGTA
Glycine_falcata      TTCCCTTTTTATGTGGAAAAGGCCTGTATCAATAATTATGATTTTACGTA
Hevea_brasiliensis   TTCCCTTTTTATGTGGAAAAGGCCCGTATCAAGAATTATGATTTTACGTA
Manihot_esculenta    TTCCCTTTTTATGTGGAAAAGGCCCGTATCAAGAATTATGATTTTACGTA
Morus_indica         TTCCCTTTTTATGTGGAAAAGGCCCGTATCAATAATTATGATTTTACGTA
Morus_mongolica      TTCCCTTTTTATGTGGAAAAGGCCCGTATCAATAATTATGATTTTACGTA
Morus_notabilis      TTCCCTTTTTATGTGGAAAAGGCCCGTATCAATAATTATGATTTTACGTA
Populus_balsamifera  TTCCCTTTTTATGTGGAAAAGGCCCGTATCAAGAATTATGATTTTACGTA
Populus_euphratica   TTCCCTTTTTATGTGGAAAAGGCCCGTATCAAGAATTATGATTTTACGTA
Populus_fremontii    TTCCCTTTTTATGTGGAAAAGGCCCGTATCAAGAATTATGATTTTACGTA
Populus_tremula      TTCCCTTTTTATGTGGAAAAGGCCCGTATCAAGAATTATGATTTTACGTA
Populus_trichocarpa  TTCCCTTTTTATGTGGAAAAGGCCCGTATCAAGAATTATGATTTTACGTA
Prunus_persica       TTCCCTTTTTATGTGGAAAAGGCCCGTATCAATAATTATGATTTTACGTA
Prunus_yedoensis     TTCCCTTTTTATGTGGAAAAGGCCCGTATCAATAATTATGATTTTACGTA
Prunus_maximowiczii  TTCCCTTTTTATGTGGAAAAGGCCCGTATCAATAATTATGATTTTACGTA
Prunus_mume          TTCCCTTTTTATGTGGAAAAGGCCCGTATCAATAATTATGATTTTACGTA
Prunus_padus         TTCCCTTTTTATGTGGAAAAGGCCCGTATCAATAATTATGATTTTACGTA
Ricinus_communis     TTCCCTTTTTATGTGGAAAAGGCCCGTATCAAGAATTATGATTTTACGTA
Salix_interior       TTCCCTTTTTATGTGGAAAAGGCCCGTATCAAGAATTATGATTTTACGTA
Salix_purpurea       TTCCCTTTTTATGTGGAAAAGGCCCGTATCAAGAATTATGATTTTACGTA
Salix_suchowensis    TTCCCTTTTTATGTGGAAAAGGCCCGTATCAAGAATTATGATTTTACGTA
Trifolium_aureum     TTCTCTTTTTATGTGGAAAGGTCCTGG------AATTATGATTTGTTGTA
Trifolium_boissieri  TTCTCTTTTTATGTGGAAAGGTCCTGG------AATTATGATTTGTTGTA
Viola_seoulensis     TTCCCCTTTTATGTGGAAAAGGCCCGTATCAAGAATTATGATTTTACGTA

Catha_edulis         TGGACAATTCCTC---AATATCTTGTTCATTCGCAACAAAATATTTTCTT
Euonymus_japonicus   TGGACAATTCCTC---AATATCTTGTTCATTCGCAACAAAATATTTTCTT
Glycine_canescens    TGGACAATTCCTC---AATATCTTGTTCATTCGCAACAAAATCTTTTCTT
Glycine_falcata      TGGACAATTCCTC---AATATCTTGTTCATTCGCAACAAAATCTTTTCTT
Hevea_brasiliensis   TGGACAATTCCTC---AATATCTTGTTCATTCGCAACAAAATATTTTCTT
Manihot_esculenta    TGGACAATTCCTC---AATATCTTGTTCATTCGCAACAAGATATTTTCTT
Morus_indica         TGGACAATTCCTC---AATATCTTGTTCATTCGCAACAAAATATTTTCTT
Morus_mongolica      TGGACAATTCCTC---AATATCTTGTTCATTCGCAACAAAATATTTTCTT
Morus_notabilis      TGGACAATTCCTC---AATATCTTGTTCATTCGCAACAAAATATTTTCTT
Populus_balsamifera  TGGACAATTCCTC---AATATCCTGTTCATTCGCAACAAAATATTTTCTT
Populus_euphratica   TGGACAATTCCTC---AATATCCTGTTCATTCGCAACAAAATATTTTCTT
Populus_fremontii    TGGACAATTCCTC---AATATCCTGTTCATTCGCAACAAAATATTTTCTT
Populus_tremula      TGGACAATTCCTC---AATATCCTGTTCATTCGCAACAAAATATTTTCTT
Populus_trichocarpa  TGGACAATTCCTC---AATATCCTGTTCATTCGCAACAAAATATTTTCTT
Prunus_persica       TGGACAATTCCTC---AATATCTTGTTCATTCGCAAGAAAATATTTTCTT
Prunus_yedoensis     TGGACAATTCCTC---AATATCTTGTTCATTCGCAAGAAAATATTTTCTT
Prunus_maximowiczii  TGGACAATTCCTC---AATATCTTGTTCATTCGCAAGAAAATATTTTCTT
Prunus_mume          TGGACAATTCCTC---AATATCTTGTTCATTCGCAAGAAAATATTTTCTT
Prunus_padus         TGGACAATTCCTC---AATATCTTGTTCATTCGCAAGAAAATATTTTCTT
Ricinus_communis     TGGACAATTCCTC---AATATCTTGTTCATTCGCAACAAAATATTTTCTT
Salix_interior       TGGACAATTCCTC---AATATCCTGTTCATTCGCAACAAAATATTTTCTT
Salix_purpurea       TGGACAATTCCTC---AATATCCTGTTCATTCGCAACAAAATATTTTCTT
Salix_suchowensis    TGGACAATTCCTC---AATATCCTGTTCATTCGCAACAAAATATTTTCTT
Trifolium_aureum     TGGACAATTCCTCAACAACACCCTGTTCATTCGAAACAAAATAGTTTCTT
Trifolium_boissieri  TGGACAATTCCTCAACAACACCCTGTTCATTCGAAATAAAATATTTTCTT
Viola_seoulensis     TGGACAATTCCTC---AATATCTTGTTCATTCGCAACAAAATATTTTCTT

Catha_edulis         TGTACGCCGGTAAAAAAAAACATGCTTTTTTGGGGAGAGATACTATTTCA
Euonymus_japonicus   TGTACGCCGGTAAAAAAAAACATGCTTTTTTGGAGAGAGATACTATTTCA
Glycine_canescens    TTTGCGATGGTCAAAAAAAACATGCTTTTTTGAAGAGAGATACTATTTCA
Glycine_falcata      TTTGCGATGGTCAAAAAAAACATGCTTTTTTGAAGAGAGATACTATTTCA
Hevea_brasiliensis   TGTGCGGCGGTAAAAAAAAACATGCTTTTTTGGAGAGAGATACTATTTCA
Manihot_esculenta    TGTGCGGCGGTAAAAAAAAACATGCTTTTTTGGAGAGAGATACTATTTCA
Morus_indica         TGCGCGGCGGTAAAAAAAAATATGCTTTTTTGGAGAGAGATACTATTTCA
Morus_mongolica      TGCGCGGCGGTAAAAAAAAATATGCTTTTTTGGAGAGAGATACTATTTCA
Morus_notabilis      TGCGCGGCGGTAAAAAAAAATATGCTTTTTTGGAGAGAGATACTATTTCA
Populus_balsamifera  TGTGCGGCGGTAAAAAAAAACATGCTTTTTTGGAGAGAGATACTATTTCA
Populus_euphratica   TGTGCGGCGGTAAAAAAAAACATGCTTTTTTGGAGAGAGATACTATTTCA
Populus_fremontii    TGTGCGGCGGTAAAAAAAAACATGCTTTTTTGGAGAGAGATACTATTTCA
Populus_tremula      TGTGCGGCGGTAAAAAAAAACATGCTTTTTTGGAGAGAGATACTATTTCA
Populus_trichocarpa  TGTGCGGCGGTAAAAAAAAACATGCTTTTTTGGAGAGAGATACTATTTCA
Prunus_persica       TGTGCGGCGGTAAAAAAAAATATGCTTTTTTGGAGAGAGATACTATTTCA
Prunus_yedoensis     TGTGCGGCGGTAAAAAAAAATATGCTTTTTTGGAGAGAGATACTATTTCA
Prunus_maximowiczii  TGTGCGGCGGTAAAAAAAAATATGCTTTTTTGGAGAGAGATACTATTTCA
Prunus_mume          TGTGCGGCGGTAAAAAAAAATATGCTTTTTTGGAGAGAGATACTATTTCA
Prunus_padus         TGTGCGGCGGTAAAAAAAAATATGCTTTTTTGGAGAGAGATACTATTTCA
Ricinus_communis     TGTGCGGCGGTAAAAAAAAACATGCTTTTTTGGAGAGAGATACTATTTCA
Salix_interior       TGTGCGGCGGTAAAAAAAAACATGCTTTTTTGGAGAGAGATACTATTTCA
Salix_purpurea       TGTGCGGCGGTAAAAAAAAACATGCTTTTTTGGAGAGAGATACTATTTCA
Salix_suchowensis    TGTGCGGCGGTAAAAAAAAACATGCTTTTTTGGAGAGAGATACTATTTCA
Trifolium_aureum     TGTGCGGTGGTAAAAAAAAACATACTTTTTTGGACAGAGATACTATTTCA
Trifolium_boissieri  TGTGCGGCGGTAAAAAAAAACATCCTTTTTTGGACAGAGATACTATTTCA
Viola_seoulensis     TGTGCGGCGGTAAAAAAAAACATGTTTTTTTGGAGAGAGATACTATTTCA

Catha_edulis         CCAATCGAGTCACAGGTATCTAACATATTCATACCTAACGATTTTTCAGA
Euonymus_japonicus   CCAATCGAGTCACAGGTATCTAACATATTCATACCTAACGATTTTTCAGA
Glycine_canescens    CCAATCGAGTCACAGGTATCTAACATATTGATACCTAACGATTTTCCACA
Glycine_falcata      CCAATCGAGTCACAGGTATCTAACATATTGATACCTAACGATTTTCCACA
Hevea_brasiliensis   CCAATCGAGTCACAGGTATCTAACATATTCATACCTAATGATTTTCCACA
Manihot_esculenta    CCAATCGAGTCACAGGTATCTAACATATTTATACCTAATGATTTTCCACA
Morus_indica         CCAATCGAGTTACAGGTGTCTAACATATTCATACCTAACGATTTTCCACA
Morus_mongolica      CCAATCGAGTTACAGGTGTCTAACATATTCATACCTAACGATTTTCCACA
Morus_notabilis      CCAATCGAGTTACAGGTGTCTAACATATTCATACCTAACGATTTTCCACA
Populus_balsamifera  CCAATCGAGTCACAGGTATCTAACATATTCATACCTAATGATTTTCCACA
Populus_euphratica   CCAATCGAGTCACAGGTATCTAACATATTCATACCTAATGATTTTCCACA
Populus_fremontii    CCAATCGAGTCACAGGTATCTAACATATTCATACCTAATGATTTTCCACA
Populus_tremula      CCAATCGAGTCACAGGTATCTAACATATTCATACCTAATGATTTTCCACA
Populus_trichocarpa  CCAATCGAGTCACAGGTATCTAACATATTCATACCTAATGATTTTCCACA
Prunus_persica       CCAATCGAGTTACAGGTGTCTAACATATTCATACCTAACGATTTTCCACA
Prunus_yedoensis     CCAATCGAGTTACAGGTGTCTAACATATTCATACCTAACGATTTTCCACA
Prunus_maximowiczii  CCAATCGAGTTACAGGTGTCTAACATATTCATACCTAACGATTTTCCACA
Prunus_mume          CCAATCGAGTTACAGGTGTCTAACATATTCATACCTAACGATTTTCCACA
Prunus_padus         CCAATCGAGTTACAGGTGTCTAACATATTCATACCTAACGATTTTCCACA
Ricinus_communis     CCAATCGAGTCACAGGTATCTAACATATTCATACCTAATGATTTTCCACA
Salix_interior       CCAATCGAGTCACAGGTATCTAACATATTCATACCTAATGATTTTCCACA
Salix_purpurea       CCAATCGAGTCACAGGTATCTAACATATTCATACCTAATGATTTTCCACA
Salix_suchowensis    CCAATCGAGTCACAGGTATCTAACATATTCATACCTAATGATTTTCCACA
Trifolium_aureum     ------------CAAGTATCTAACATATTGATACCGAACCATTTTCGGCA
Trifolium_boissieri  ------------CAAGTATCTAACATATTGATACCGAACCATTTTCCGCA
Viola_seoulensis     CCAATCGAGTCACAGGTATCTAACATATTCATACCTAATGATTTTCCACA

Catha_edulis         AAGTGGTGACGAAAGGTATAACTTGTACAAATCTTTCCATTTTCCAATTC
Euonymus_japonicus   AAGTGGTGACGAAAGGTATAACTTGTACAAATCTTTCCATTTTCCAATTC
Glycine_canescens    AAGTGGCGACGAAGGGTATAACTTGTACAAATCTTTCCATTTTCCAATTC
Glycine_falcata      AAGTGGCGACGAAGGGTATAACTTGTACAAATCTTTCCATTTTCCAATTC
Hevea_brasiliensis   AAGTGGTAACGAAAGGTATAACTTGTACAAATCTTTCCATTTTCCAATTC
Manihot_esculenta    AAGTGGTAACGAAAGGTATAACTTGTACAAATCTTTCCATTTTCCAATTC
Morus_indica         AAATGGTGACGAAAGGTATAACTTTTACAAATCTTTCCATTTTCCAATTC
Morus_mongolica      AAATGGTGACGAAAGGTATAACTTTTACAAATCTTTCCATTTTCCAATTC
Morus_notabilis      AAATGGTGACGAAAGGTATAACTTTTACAAATCTTTCCATTTTCCAATTC
Populus_balsamifera  AAGTGGTGACGAA------AGCTTGTACAAATCTTTCCATTTTCCAATTC
Populus_euphratica   AAGTGGTGACGAA------AGCTTGTACAAATCTTTCCATTTTCCAATTC
Populus_fremontii    AAGTGGTGACGAA------AGCTTGTACAAATCTTTCCATTTTCCAATTC
Populus_tremula      AAGTGGTGACGAA------AGCTTGTACAAATCTTTCCATTTTCCAATTC
Populus_trichocarpa  AAGTGGTGACGAA------AGCTTGTACAAATCTTTCCATTTTCCAATTC
Prunus_persica       AAATGGTGACGAAAGGTATAACTTGTACAAATCTTTCCATTTTCCAATTC
Prunus_yedoensis     AAATGGTGACGAAAGGTATAACTTGTACAAATCTTTCCATTTTCCAATTC
Prunus_maximowiczii  AAATGGTGACGAAAGGTATAACTTGTACAAATCTTTCCATTTTCCAATTC
Prunus_mume          AAATGGTGACGAAAGGTATAACTTGTACAAATCTTTCCATTTTCCAATTC
Prunus_padus         AAATGGTGACGAAAGGTATAACTTGTACAAATCTTTCCATTTTCCAATTC
Ricinus_communis     AAGTGGTAACGAAAGGTATAACTTGTACAAATCTTTCCATTTTCCAATTC
Salix_interior       AAGTGGTGACGAA------AGCTTGTACAAATCTTTCCATTTTCCAATTC
Salix_purpurea       AAGTGGTGACGAA------AGCTTGTACAAATCTTTCCATTTTCCAATTC
Salix_suchowensis    AAGTGGTGACGAA------AGCTTGTACAAATCTTTCCATTTTCCAATTC
Trifolium_aureum     AAGTGGTGATGACGGATATAACTTGTACAAATCTTTCCATTTTCCAACTC
Trifolium_boissieri  AAGTGGTGATGACGGATATAACTTGTACAAATCTTTCCATTTTCCAACTC
Viola_seoulensis     AAGTGGTGACGAAAGGTATAACTTGTACAAATCTTTCCATTTTCCAATTC

Catha_edulis         GATCCGATCCATTCGTTCGTAGAGCTATTTACTCGATCGCAGACATTTCT
Euonymus_japonicus   GATCCGATCCATTCGTTCGTAGAGCTATTTACTCGATCGCAGACATTTCT
Glycine_canescens    GATACGATCTATTCGTTCGTGGAGCTATTTACTCGATCGCAGACATTTCT
Glycine_falcata      GATACGATCTATTCGTTCGTGGAGCTATTTACTCGATCGCAGACATTTCT
Hevea_brasiliensis   GATCCGATCCATTCGTTCGTAGAGCTATTTATTCGATCGCAGACATTTCT
Manihot_esculenta    GATCCGATCCATTCGTTCGTAGAGCTATTTATTCGATCGCAGACATTTCT
Morus_indica         GATCCGATCCATTCGTTCGTAGAGCTATTTACTCGATCGCAGACATTTCT
Morus_mongolica      GATCCGATCCATTCGTTCGTAGAGCTATTTACTCGATCGCAGACATTTCT
Morus_notabilis      GATCCGATCCATTCGTTCGTAGAGCTATTTACTCGATCGCAGACATTTCT
Populus_balsamifera  GACCCGATCCATTCGTTCGTAGAGCTATTTATTCTATCGCAGACGTTTCT
Populus_euphratica   GACCCGATCCATTCGTTCGTAGAGCTATTTATTCTATCGCAGACGTTTCT
Populus_fremontii    GACCCGATCCATTCGTTCGTAGAGCTATTTATTCTATCGCAGACGTTTCT
Populus_tremula      GACCCGATCCATTCGTTCGTAGAGCTATTTATTCTATCGCAGACGTTTCT
Populus_trichocarpa  GACCCGATCCATTCGTTCGTAGAGCTATTTATTCTATCGCAGACGTTTCT
Prunus_persica       GATCCGATCCATTCGTTCGTAGAGCTATTTACTCGATCGCAGACATTTCT
Prunus_yedoensis     GATCCGATCCATTCGTTCGTAGAGCTATTTACTCGATCGCAGACATTTCT
Prunus_maximowiczii  GATCCGATCCATTCGTTCGTAGAGCTATTTACTCGATCGCAGACATTTCT
Prunus_mume          GATCCGATCCATTCGTTCGTAGAGCTATTTACTCGATCGCAGACATTTCT
Prunus_padus         GATCCGATCCATTCGTTCGTAGAGCTATTTACTCGATCGCAGACATTTCT
Ricinus_communis     GATCCGATCCATTCGTTCATAGAGCGATTTATTCGATCGCAGACATTTCT
Salix_interior       GACCCGATCCATTCGTTCGTAGAGCTATTTATTCTATCGCAGACGTTTCT
Salix_purpurea       GACCCGATCCATTCGTTCGTAGAGCTATTTATTCTATCGCAGACGTTTCT
Salix_suchowensis    GACCCGATCCATTCGTTCGTAGAGCTATTTATTCTATCGCAGACGTTTCT
Trifolium_aureum     GATCCGATCCATTCGTTCGTCGAGCTATTTACTCGATCGCAGACATTTCT
Trifolium_boissieri  GACCCGATCCGTTCGTTCGTCGAGCTATTTACTCGATCGCAGACATTTCT
Viola_seoulensis     GATCCGATCCATTCGTTCGTAGAACTATTTATTCGATCGCAGACGTTTCT

Catha_edulis         GGAACGCCTCTCACAGAGGAACAAATAGTCAATTTTGAAAAAACTTATTG
Euonymus_japonicus   GGAACGCCTCTCACAGAGGAACAAATAGTCAATTTTGAAAAAACTTATTG
Glycine_canescens    GGAACACCTCTAACAGAGGGACAAATAGTCCATTTTGAAAAAACTTATTG
Glycine_falcata      GGAACACCTCTAACAGAGGGACAAATAGTCCATTTTGAAAAAACGGATTG
Hevea_brasiliensis   GGAACACCTCTAACAGAGGGACAAATAGTCAATTTTGAAAGAACTTATTG
Manihot_esculenta    GGAACACCTCTAACAGAGGGACAAATAGTCAATTTTGAAAGAACTTATTG
Morus_indica         GGAACACTTCTAACAGAGGGACAAATAGTCAATTTTGAAAGAACTTATTG
Morus_mongolica      GGAACACTTCTAACAGAGGGACAAATAGTCAATTTTGAAAGAACTTATTG
Morus_notabilis      GGAACACTTCTAACAGAGGGACAAATAGTCAATTTTGAAAGAACTTATTG
Populus_balsamifera  GGAACACCTCTAACAGAGGGACAAATATTCAATTTTGAAAGAACTTATTG
Populus_euphratica   GGAACACCTCTAACAGAGGGACAAATATTCAATTTTGAAAGAACTTATTG
Populus_fremontii    GGAACACCTCTAACAGAGGGACAAATATTCAATTTTGAAAGAACTTATTG
Populus_tremula      GGAACACCTCTAACAGAGGGACAAATATTCAATTTTGAAAGAACTTATTG
Populus_trichocarpa  GGAACACCTCTAACAGAGGGACAAATATTCAATTTTGAAAGAACTTATTG
Prunus_persica       GGAACACTTCTAACAGAGGGACAAATAGTAAATTTTGAAAGAACTTATTG
Prunus_yedoensis     GGAACACTTCTAACAGAGGGACAAATAGTAAATTTTGAAAGAACTTATTG
Prunus_maximowiczii  GGAACACTTCTAACAGAGGGACAAATAGTAAATTTTGAAAGAACTTATTG
Prunus_mume          GGAACACTTCTAACAGAGGGACAAATAGTAAATTTTGAAAGAACTTATTG
Prunus_padus         GGAACACTTCTAACAGAGGGACAAATAGTAAATTTTGAAAGAACTTATTG
Ricinus_communis     GGAACACCTCTAACAGAGGGACAAATAGTCAATTTTGAAAGAACTTATTG
Salix_interior       GGAACACCTCTAACAGAGGGACAAATATTCAATTTTGAAAGAACTTATTG
Salix_purpurea       GGAACACCTCTAACAGAGGGACAAATATTCAATTTTGAAAGAACTTATTG
Salix_suchowensis    GGAACACCTCTAACAGAGGGACAAATATTCAATTTTGAAAGAACTTATTG
Trifolium_aureum     GGAACACTTTTAACAGAGGAAGAGATAGTGAATTTTGAAATAACTAATTG
Trifolium_boissieri  GGAACACTTTTTACAGAGGAAGAGATAGTGAATTTTGACAGAACTAATTG
Viola_seoulensis     GGAACACCTCTAACAGAGGGACAAATAGTCAATTTTGAAAGAACTTATTG

Catha_edulis         TCAACCTCTTTCAGATATGAATCTATCTGATTCAGAAAGGAAGAACTTGC
Euonymus_japonicus   TCAACCTCTTTCAGATATGAATCTATCTGATTCAGAAAGGAAGAACTTGC
Glycine_canescens    TCAACCTCTTTCAGATATGAATATACCTGATTCAGAAGGGAAGAACTTGC
Glycine_falcata      TCAACCTCTTTCAGATATGAATATACCTGATTCAGAAGGGAAGAACTTGC
Hevea_brasiliensis   TCAACCTCTTTCGGATATGAATCTATCTGATTCAGAAGGGAAGAACTTGC
Manihot_esculenta    TCAACCTCTTTCGGATATGAATCTATCTGATTCAGAAGGGAAGAACTTGC
Morus_indica         TCAACCTCTTTCAGATATGAATCTGTCTGATTCAGAAGGGAAGAACTTGC
Morus_mongolica      TCAACCTCTTTCAGATATGAATCTGTCTGATTCAGAAGGGAAGAACTTGC
Morus_notabilis      TCAACCTCTTTCAGATATGAATCTGTCTGATTCAGAAGGGAAGAACTTGC
Populus_balsamifera  TCAACCTCTTTCGGATATTAATCTATCTGATTCAGAAGGGAAGAACTTGC
Populus_euphratica   TCAACCTCTTTCGGATATTAATCTATCTGATTCAGAAGGGAAGAACTTGC
Populus_fremontii    TCAACCTCTTTCGGATATTAATCTATCTGATTCAGAAGGGAAGAACTTGC
Populus_tremula      TCAACCTCTTTCGGATATTAATCTATCTGATTCAGAAGGGAAGAACTTGC
Populus_trichocarpa  TCAACCTCTTTCGGATATTAATCTATCTGATTCAGAAGGGAAGAACTTGC
Prunus_persica       TCAACCTCTTTCAGATATGAATCTGTCTGATTCAGAAGGGAAGAACTTGC
Prunus_yedoensis     TCAACCTCTTTCAGATATGAATCTGTCTGATTCAGAAGGGAAGAACTTGC
Prunus_maximowiczii  TCAACCTCTTTCAGATATGAATCTGTCTGATTCAGAAGGGAAGAACTTGC
Prunus_mume          TCAACCTCTTTCAGATATGAATCTGTCTGATTCAGAAGGGAAGAACTTGC
Prunus_padus         TCAACCTCTTTCAGATATGAATCTGTCTGATTCAGAAGGGAAGAACTTGC
Ricinus_communis     TCAACCTCTTTCGGATATGAATCTATCTGATTCAGAAGGGAAGAACTTGC
Salix_interior       TCAACCTCTTTCGGATATTAATCTATCTGATTCAGAAGGGAAGAACTTGC
Salix_purpurea       TCAACCTCTTTCGGATATTAATCTATCTGATTCAGAAGGGAAGAACTTGC
Salix_suchowensis    TCAACCTCTTTCGGATATTAATCTATCTGATTCAGAAGGGAAGAACTTGC
Trifolium_aureum     TCAACCTGTTTCAGATATGAATCTGCCTGATTCAGGGGGGAAGAACTTGC
Trifolium_boissieri  TCAACCTGTTTCAGATATGAATCTGCCTGATTCAGAGGAGAAGAACTTGC
Viola_seoulensis     TCAACCCCTTTCGGATATGAATCTATCTGATTCAGAAGGGAAGAACTTGC

Catha_edulis         ATCAGTATCTCAATTTCAATTCAAACATGGGTTTGATTCACACTCCATGT
Euonymus_japonicus   ATCAGTATCTCAATTTCAATTCAAACATGGGTTTGATTCACACTCCATGT
Glycine_canescens    ATCAGTATCTCAATTTCAATTCAAACATGGGTTTGATTCACACTCCATGT
Glycine_falcata      ATCAGTATCTCAATTTCAATTCAAACATGGGTTTGATTCACACTCCATGT
Hevea_brasiliensis   ATCAGTATCTCAATTTCAATTCAAACATGGGTTTGATTCACACTCCATGT
Manihot_esculenta    ATCAGTATCTCAATTTCAATTCAAACATGGGTTTGATTCACACTCCATGT
Morus_indica         ATCAGTATCTCAATTTCAATTCAAACATGGGTTTGATTCACACTCCATGT
Morus_mongolica      ATCAGTATCTCAATTTCAATTCAAACATGGGTTTGATTCACACTCCATGT
Morus_notabilis      ATCAGTATCTCAATTTCAATTCAAACATGGGTTTGATTCACACTCCATGT
Populus_balsamifera  ATCAGTATCTCAATTTCAATTCAAACATGGGTTTGATTCACACTCCATGT
Populus_euphratica   ATCAGTATCTCAATTTCAATTCAAACATGGGTTTGATTCACACTCCATGT
Populus_fremontii    ATCAGTATCTCAATTTCAATTCAAACATGGGTTTGATTCACACTCCATGT
Populus_tremula      ATCAGTATCTCAATTTCAATTCAAACATGGGTTTGATTCACACTCCATGT
Populus_trichocarpa  ATCAGTATCTCAATTTCAATTCAAACATGGGTTTGATTCACACTCCATGT
Prunus_persica       ATCAGTATCTCAATTTCAATTCAAACATGGGTTTGATTCACACTCCATGT
Prunus_yedoensis     ATCAGTATCTCAATTTCAATTCAAACATGGGTTTGATTCACACTCCATGT
Prunus_maximowiczii  ATCAGTATCTCAATTTCAATTCAAACATGGGTTTGATTCACACTCCATGT
Prunus_mume          ATCAGTATCTCAATTTCAATTCAAACATGGGTTTGATTCACACTCCATGT
Prunus_padus         ATCAGTATCTCAATTTCAATTCAAACATGGGTTTGATTCACACTCCATGT
Ricinus_communis     ATCAGTATCTCAATTTCAATTCAAACATGGGTTTGATTCACACTCCATGT
Salix_interior       ATCAGTATCTCAATTTCAATTCAAACATGGGTTTGATTCACACTCCATGT
Salix_purpurea       ATCAGTATCTCAATTTCAATTCAAACATGGGTTTGATTCACACTCCATGT
Salix_suchowensis    ATCAGTATCTCAATTTCAATTCAAACATGGGTTTGATTCACACTCCATGT
Trifolium_aureum     ATCAGTATCTCGATTTCGACTCAAATATGGGTTTGATTCACACTCCATAT
Trifolium_boissieri  ATCAGTATCTCGATTTCGGCTCCAAAATGGGTTTGATTCACACTCCATAT
Viola_seoulensis     ATCAGTATCTCAATTTCAATTCAAACGTGGGTTTGATTCAC---------

Catha_edulis         TCTGAGAAATATTTACCATCCGAAAAGAGGAAAAAACGGAGTCTTTGTCT
Euonymus_japonicus   TCTGAGAAATATTTACCATCCGAAAAGAGGAAAAAACGGAGTCTTTGTCT
Glycine_canescens    TCTGAGAAATATTTACCATGCGAAAAAAGGAAAAAACGGAGTCCTTGTCT
Glycine_falcata      TCTGAGAAATATTTACCATCCGAAAAAAGGAAAAAACGGAGTCCTTGTCT
Hevea_brasiliensis   TCTGAGAAATATTTACCATCCGAAAAGAGGAAAAAACGGAGTCTTTGTCT
Manihot_esculenta    TCTGAGAAATATTTACCATCCGAAAAGAGGAAAAAACGGAGTCTTTGTCT
Morus_indica         TCTGAGAAATATTTACCATCCGAAAAGAGGAAAAAACGGGGTCTTTGTCT
Morus_mongolica      TCTGAGAAATATTTACCATCCGAAAAGAGGAAAAAACGGGGTCTTTGTCT
Morus_notabilis      TCTGAGAAATATTTACCATCCGAAAAGAGGAAAAAACGGGGTCTTTGTCT
Populus_balsamifera  TCTGAGAAATATTTACCATCCGAAAAAAGGAAAAAACGGAGTCTTTGTCT
Populus_euphratica   TCTGAGAAATATTTACCATCCGAAAAAAGGAAAAAACGGAGTCTTTGTCT
Populus_fremontii    TCTGAGAAATATTTACCATCCGAAAAAAGGAAAAAACGGAGTCTTTGTCT
Populus_tremula      TCTGAGAAATATTTACCATCCGAAAAAAGGAAAAAACGGAGTCTTTGTCT
Populus_trichocarpa  TCTGAGAAATATTTACCATCCGAAAAAAGGAAAAAACGGAGTCTTTGTCT
Prunus_persica       TCTGAGAAATATTTACCATCCGAAAAGAGGAAAAAACGGGGTCTTTGTCT
Prunus_yedoensis     TCTGAGAAATATTTACCATCCGAAAAGAGGAAAAAACGGGGTCTTTGTCT
Prunus_maximowiczii  TCTGAGAAATATTTACCATCCGAAAAGAGGAAAAAACGGGGTCTTTGTCT
Prunus_mume          TCTGAGAAATATTTACCATCCGAAAAGAGGAAAAAACGGGGTCTTTGTCT
Prunus_padus         TCTGAGAAATATTTACCATCCGAAAAGAGGAAAAAACGGGGTCTTTGTCT
Ricinus_communis     TCTGAGAAATATTTACCATCCGAAAAGAGGAAAAAGCGGAGTCTTTGTCT
Salix_interior       TCTGAGAAATATTTACCATCCGAAAAAGGGAAAAAACGGAGTCTTTGTCT
Salix_purpurea       TCTGAGAAATATTTACCATCCGAAAAAGGGAAAAAACGGAGTCTTTGTCT
Salix_suchowensis    TCTGAGAAATATTTACCATCCGAAAAAGGGAAAAAACGGAGTCTTTGTCT
Trifolium_aureum     TCTGAGAAATATTTACCATCCGAAAAGAGGAAAAAACGTAGTTCTTGTCT
Trifolium_boissieri  TCTGAGAAATATTTACCATCCGAAAAGAGGAAAAAACATAGTTCTTGTCT
Viola_seoulensis     TCTGAGAAATATTTACCATCCGAAAAGAGGAAAAAACGGAGTCTTTGTCT

Catha_edulis         AAAGAAATGCGTTGAGAAAGGGCAGATGTATAGAACCTTTCAACGAGATA
Euonymus_japonicus   AAAGAAATGCGTTGAGAAAGGGCAGATGTATAGAACCTTTCAACGAGATA
Glycine_canescens    AAAAAAATGCCTTGAGAAAGGGCAGATGTATAGAACCTTTCAACAAGATA
Glycine_falcata      AAAAAAATGCCTTGAGAAAGGGCAGATGTATAGAACCTTTCAACAAGATA
Hevea_brasiliensis   AAAGAAATGTGTTGAAAAAGGGCAGATGTATAGAACCTTTCAACGAGATA
Manihot_esculenta    AAAGAAATGTGTTGAAAAAGGGCAGATGTATAGAACCTTTCAACGAGATA
Morus_indica         AAAGAAATGCCTTGAGAAAGGGCAGATGTATAGAACCTTTCAACGAGATA
Morus_mongolica      AAAGAAATGCCTTGAGAAAGGGCAGATGTATAGAACCTTTCAACGAGATA
Morus_notabilis      AAAGAAATGCCTTGAGAAAGGGCAGATGTATAGAACCTTTCAACGAGATA
Populus_balsamifera  AAAGAAATGCGTTGAAAAGGGGCAGATGTATAGAACCTTTCAACGAGATA
Populus_euphratica   AAAGAAATGCGTTGAAAAGGGGCAGATGTATAGAACCTTTCAACGAGATA
Populus_fremontii    AAAGAAATGCGTTGAAAAGGGGCAGATGTATAGAACCTTTCAACGAGATA
Populus_tremula      AAAGAAATGCGTTGAAAAGGGGCAGATGTATAGAACCTTTCAACGAGATA
Populus_trichocarpa  AAAGAAATGCGTTGAAAAGGGGCAGATGTATAGAACCTTTCAACGAGATA
Prunus_persica       AAAGAAATGCCTTGAGAAAGGGCAGATGTATAGAACCTTTCAACGAGATA
Prunus_yedoensis     AAAGAAATGCCTTGAGAAAGGGCAGATGTATAGAACCTTTCAACGAGATA
Prunus_maximowiczii  AAAGAAATGCCTTGAGAAAGGGCAGATGTATAGAACCTTTCAACGAGATA
Prunus_mume          AAAGAAATGCCTTGAGAAAGGGCAGATGTATAGAACCTTTCAACGAGATA
Prunus_padus         AAAGAAATGCCTTGAGAAAGGGCAGATGTATAGAACCTTTCAACGAGATA
Ricinus_communis     AAAGAAATGTGTTGAAAAAGGGCAGATGTATAGAACCTTTCAACGAGATA
Salix_interior       AAAGAAATGCGTTGAAAAGGGGCAGATGTATAGAACCTTTCAACGAGATA
Salix_purpurea       AAAGAAATGCGTTGAAAAGGGGCAGATGTATAGAACCTTTCAACGAGATA
Salix_suchowensis    AAAGAAATGCGTTGAAAAGGGGCAGATGTATAGAACCTTTCAACGAGATA
Trifolium_aureum     AAAAAAATCCCTTGAAAAAGGGCAGATGTATAGAAACTTTCAAAGAACTA
Trifolium_boissieri  AACCCAATCCCTTGAAAAAGGGCAGATGTATAGAAACTTTCATAGAAATA
Viola_seoulensis     AAAGAAATGCGTTGAAAAAGAGCGGATGTATAGAACCTTTCAACGAGATA

Catha_edulis         GTGCTTTTTCAACTCTCTCAAAATGGAATCTATTCAAAACATATATG---
Euonymus_japonicus   GTGCTTTTTCAACTCTCTCAAAATGGAATCTATTCAAAACATATATG---
Glycine_canescens    GTGTTTTTTCAACTCTCTCAAAATGGAATCTATTCCAAACATATATA---
Glycine_falcata      GTGTTTTTTCAACTCTCTCAAAATGGAATCTATTCCAAACATATATA---
Hevea_brasiliensis   ATGCTTTTTCAACTCTCTCAAAATGGAATCTATTCCAAACATATATG---
Manihot_esculenta    ATGCTTTTTCAACTCTCTCAAAATGGAATCTATTCCAAACATATATG---
Morus_indica         GTGCTTTTTCAACTCTCTCAAAATGGAATATATTCCAAACATATATG---
Morus_mongolica      GTGCTTTTTCAACTCTCTCAAAATGGAATATATTCCAAACATATATG---
Morus_notabilis      GTGCTTTTTCAACTCTCTCAAAATGGAATATATTCCAAACATATATG---
Populus_balsamifera  GTGCTTTCTCAACTCTCTCTAAATGGAATCTATTCCAAACATATATG---
Populus_euphratica   GTGCTTTCTCAACTCTCTCTAAATGGAATCTATTCCAAACATATATG---
Populus_fremontii    GTGCTTTCTCAACTCTCTCTAAATGGAATCTATTCCAAACATATATG---
Populus_tremula      GTGCTTTCTCAACTCTCTCTAAATGGAATCTATTCCAAACATATATG---
Populus_trichocarpa  GTGCTTTCTCAACTCTCTCTAAATGGAATCTATTCCAAACATATATG---
Prunus_persica       GTGCTTTTTCAACTCTCTCAAAATGGAATATATTCCAAACATATATG---
Prunus_yedoensis     GTGCTTTTTCAACTCTCTCAAAATGGAATATATTCCAAACATATATG---
Prunus_maximowiczii  GTGCTTTTTCAACTCTCTCAAAATGGAATATATTCCAAACATATATG---
Prunus_mume          GTGCTTTTTCAACTCTCTCAAAATGGAATATATTCCAAACATATATG---
Prunus_padus         GTGCTTTTTCAACTCTCTCAAAATGGAATATATTCCAAACATATATG---
Ricinus_communis     GTGCTTTTTCGACTCTCTCAAAATGGAATCTATTCCAAACATATATG---
Salix_interior       GTGCTTTCTCAACTCTCTCTAAATGGAATCTATTCCAAACCTATATG---
Salix_purpurea       GTGCTTTCTCAACTCTCTCTAAATGGAATCTATTCCAAACCTATATG---
Salix_suchowensis    GTGCTTTCTCAACTCTCTCTAAATGGAATCTATTCCAAACCTATATG---
Trifolium_aureum     GTCCTTTTTCAACTCTCTCCAAATTGAAGCTATTCCAACCATTTATAATA
Trifolium_boissieri  GTCCTTTTTCAACTCTCGCCAAATTGAAGCGACTCCAACCATTTATAATA
Viola_seoulensis     GTGCTTTTTCAACTCTCTCAAAATGGAATCTATTCCAAACATATATG---

Catha_edulis         CCATGGTTCCTTACTTCGACAGGTTACAAATATCTAAATTGGAGATTTTT
Euonymus_japonicus   CCATGGTTCCTTACTTCGACAGGTTACAAATATCTAAATTGGAGATTTTT
Glycine_canescens    CCATGGTTCCTTACCTCGACAGGGTACAAATATCTAAATTTCATATTTTT
Glycine_falcata      CCATGGTTCCTTACCTCGACAGGGTACAAATATCTAAATTTCATATTTTT
Hevea_brasiliensis   CCATGGTTCCTTACTTCGACGGGGTACAAATATCTAAATTTGATATTTTT
Manihot_esculenta    CCATGGTTCCTTACTTCGACGGGGTACAAATATCTAAATTTGATATTTTT
Morus_indica         CCATGGTTCCTTACTTCGACAGGATACAACTATCTAAATTTGCTATTTTT
Morus_mongolica      CCATGGTTCCTTACTTCGACAGGATACAACTATCTAAATTTGCTATTTTT
Morus_notabilis      CCATGGTTCCTTACTTCGACAGGATACAACTATCTAAATTTGCTATTTTT
Populus_balsamifera  CCATGGTTCCTTACTTCGACAGGGTACAAATATCTAAATTTGATATTTTT
Populus_euphratica   CCATGGTTCCTTACTTCGACAGGGTACAAATATCTAAATTTGATATTTTT
Populus_fremontii    CCATGGTTCCTTACTTCGACAGGGTACAAATATCTAAATTTGATATTTTT
Populus_tremula      CCATGGTTCCTTACTTCGACAGGGTACAAATATCTAAATTTGATATTTTT
Populus_trichocarpa  CCATGGTTCCTTACTTCGACAGGGTACAAATATCTAAATTTGATATTTTT
Prunus_persica       CCATGGTTCCTTACTTCGACAGGATACAAATATCTAAATTTTATATTTTT
Prunus_yedoensis     CCATGGTTCCTTACTTCGACAGGATACAAATATCTAAATTTTATATTTTT
Prunus_maximowiczii  CCATGGTTCCTTACTTCGACAGGATACAAATATCTAAATTTTATATTTTT
Prunus_mume          CCATGGTTCCTTACTTCGACAGGATACAAATATCTAAATTTTATATTTTT
Prunus_padus         CCATGGTTCCTTACTTCGACAGGATACAAATATCTAAATTTTATATTTTT
Ricinus_communis     CCATGGTTCCTTACGTCGACAGGGTACAAATTTCTAAATTTGCTATTTTT
Salix_interior       CCATGGTTCCTTACTTCGACAGGGTACAAATATCTAAATTTGATATTTTT
Salix_purpurea       CCATGGTTCCTTACTTCGACAGGGTACAAATATCTAAATTTGATATTTTT
Salix_suchowensis    CCATGGTTCCTTACTTCGACAGGGTACAAATATCTAAATTTGATATTTTT
Trifolium_aureum     CCTTGGTTTCTTACTCGGACAACGCACAAATATCTAACTTTAATATTTTT
Trifolium_boissieri  CCTTGGTTTCTTACCCGGACAACGCACAAATATCTAACTTTAATATTTTT
Viola_seoulensis     CCATGGTTCCTTACTTCGACAGGGTACAAATATCTAAATTTGATATTTTT

Catha_edulis         AGATACTTTTTCAGAC---CTATTGCCGATACTAAGTAGCAGTCAAAAAT
Euonymus_japonicus   AGATACTTTTTCAGAC---CTATTGCCGATACTAAGTAGCAGTCAAAAAT
Glycine_canescens    AGATACTTTTTCAGAC---CTATTGCCGATACTAAGTAGCAGCCAAAAAT
Glycine_falcata      AGATACTTTTTCAGAC---CTATTGCCGATACTAAGTAGCAGCCAAAAAT
Hevea_brasiliensis   AGATACCTTTTCGGAC---CTATTACCGATACTAAGTAGCAGTCAAAAAT
Manihot_esculenta    AGATACCTTTTCGGAC---CTATTACCGATACTAAGTAGCAGTCAAAAAT
Morus_indica         AGATACTTTTTCAGAC---CTATTGCCGATACTAAGTAGCAGCCAAAAAT
Morus_mongolica      AGATACTTTTTCAGAC---CTATTGCCGATACTAAGTAGCAGCCAAAAAT
Morus_notabilis      AGATACTTTTTCAGAC---CTATTGCCGATACTAAGTAGCAGCCAAAAAT
Populus_balsamifera  AGATACCTTTTCAGACCACCTATTACCGATACTAAGTAGCAGTCAAAAAA
Populus_euphratica   AGATACCTTTTCAGACCACCTATTACCGATACTAAGTAGCAGTCAAAAAA
Populus_fremontii    AGATACCTTTTCAGACCACCTATTACCGATACTAAGTAGCAGTCAAAAAA
Populus_tremula      AGATACCTTTTCAGACCACCTATTACCGATACTAAGTAGCAGTCAAAAAA
Populus_trichocarpa  AGATACCTTTTCAGACCACCTATTACCGATACTAAGTAGCAGTCAAAAAA
Prunus_persica       AGATACTTTTTCAGAC---CTATTGCCGATACTAAGTAGCAGCCAAAAAT
Prunus_yedoensis     AGATACTTTTTCAGAC---CTATTGCCGATACTAAGTAGCAGCCAAAAAT
Prunus_maximowiczii  AGATACTTTTTCAGAC---CTATTGCCGATACTAAGTAGCAGCCAAAAAT
Prunus_mume          AGATACTTTTTCAGAC---CTATTGCCGATACTAAGTAGCAGCCAAAAAT
Prunus_padus         AGATACTTTTTCAGAC---CTATTGCCGATACTAAGTAGCAGCCAAAAAT
Ricinus_communis     AGATACCTTTTCGGAC---CTATTACCGATACTAAGTAGCAGTCAAAAAT
Salix_interior       AGATACCTTTTCAGACCACCTATTACCGATACTAAGTAGTAGTCAAAAAA
Salix_purpurea       AGATACCTTTTCAGACCACCTATTACCGATACTAAGTAGTAGTCAAAAAA
Salix_suchowensis    AGATACCTTTTCAGACCACCTATTACCGATACTAAGTAGTAGTCAAAAAA
Trifolium_aureum     ACATACTTTTTCAGAC---CTATTGGCGATACTAAGTAGTATTCCTAAAT
Trifolium_boissieri  ACATACTTTTTCAGAC---CTATTGGCGATACTAAGTAGCAGTCCTAAAT
Viola_seoulensis     AGATACCTTTTCAGAC---CTATTATCGATACTAAGTAGCAGTCAAAAAT

Catha_edulis         TT---------GTATCCATTTTTCGGGATATTATGCATGGATCAGATATA
Euonymus_japonicus   TT---------GTATCCATTTTTCGGGATATTATGCATGGATCAGATATA
Glycine_canescens    TT---------GTATCCATTTTTCATGATATTATGCATGGGTCAGATATA
Glycine_falcata      TT---------GTATCCATTTTTCATGATATTATGCATGGGTCAGATATA
Hevea_brasiliensis   TT---------GTATCCATTTTTCATGATATTATGCATGGATCAGATATA
Manihot_esculenta    TT---------TTATCCATTTTTCATGATATTATGCATGGATCAGATATA
Morus_indica         TT---------GTATCCATTTTTCATGATATTATGCATGGATTAGATATA
Morus_mongolica      TT---------GTATCCATTTTTCATGATATTATGCATGGATTAGATATA
Morus_notabilis      TT---------GTATCCATTTTTCATGATATTATGCATGGATTAGATATA
Populus_balsamifera  TT---------GTATCCATTTTTCATGATATTATGCATGGATCAGATATA
Populus_euphratica   TT---------GTATCCATTTTTCATGATATTATGCATGGATCAGATATA
Populus_fremontii    TT---------GTATCCATTTTTCATGATATTATGCATGGATCAGATATA
Populus_tremula      TT---------GTATCCATTTTTCATGATATTATGCATGGATCAGATATA
Populus_trichocarpa  TT---------GTATCCATTTTTCATGATATTATGCATGGATCAGATATA
Prunus_persica       TT---------GTATCCATTTTTCATGATATTATGCATGGATCAGATATA
Prunus_yedoensis     TT---------GTATCCATTTTTCATGATATTATGCATGGATCAGATATA
Prunus_maximowiczii  TT---------GTATCCATTTTTCATGATATTATGCATGGATCAGATATA
Prunus_mume          TT---------GTATCCATTTTTCATGATATTATGCATGGATCAGATATA
Prunus_padus         TT---------GTATCCATTTTTCATGATATTATGCATGGATCAGATATA
Ricinus_communis     TT---------GTATCCATTTTTCATGATATTATGCATGGATCAGATATA
Salix_interior       TT---------GTATCCATTTTTCATGATATTATGCATGGATCAGATATA
Salix_purpurea       TT---------GTATCCATTTTTCATGATATTATGCATGGATCAGATATA
Salix_suchowensis    TT---------GTATCCATTTTTCATGATATTATGCATGGATCAGATATA
Trifolium_aureum     TTCAAAAATTAGTATCCATTTTTCATGAGATTATGCCTGGATTCGAG---
Trifolium_boissieri  TTCAAAATTTAGCATCCATTTTTCATGAGATTATGCCTGGATTTGAG---
Viola_seoulensis     TT---------GTATCCATTTTTCATGATATTATGCATGGATTAGATATA

Catha_edulis         TCATGGCGAATTCTTCAGAAAAAATTGGGTCTTCCACAA-----------
Euonymus_japonicus   TCATGGCGAATTCTTCAGAAAAAATGGGGTCTTCCACAA-----------
Glycine_canescens    TTATGGCGAATTCGTCAGATTCCATTGTGTCTTCCACAATGGAATCTGAT
Glycine_falcata      TTATGGCGAATTCGTCAGATTCCATTGTGTCTTCCACAATGGAATCTGAT
Hevea_brasiliensis   TCATGGCGAATTCTTCAGAAAAAATTGTGTCTTCCACAA-----------
Manihot_esculenta    TCATGGCTAATTTTTCAGAAAAGATTGTGGAAGATATGC-----------
Morus_indica         TCATGGCGAATTCTTCAGAAAAGATTGTGTCTTCCACAA-----------
Morus_mongolica      TCATGGCGAATTCTTCAGAAAAGATTGTGTCTTCCACAA-----------
Morus_notabilis      TCATGGCGAATTCTTCAGAAAAGATTGTGTCTTCCACAA-----------
Populus_balsamifera  TCATGGCGAATTCTTCAGAAAAATTTGTGGAAGACACAA-----------
Populus_euphratica   TCATGGCGAATTCTTCAGAAAAATTTGTGGAAGACACAA-----------
Populus_fremontii    TCATGGCGAATTCTTCAGAAAAATTTGTGGAAGACACAA-----------
Populus_tremula      TCATGGCGAATTCTTCAGAAAAATTTGTGGAAGACACAA-----------
Populus_trichocarpa  TCATGGCGAATTCTTCAGAAAAATTTGTGGAAGACACAA-----------
Prunus_persica       TCATGGCGAATTCTTCAGAAAAAATTGTGTCTTCCACAA-----------
Prunus_yedoensis     TCATGGCGAATTCTTCAGAAAAAATTGTGTCTTCCACAA-----------
Prunus_maximowiczii  TCATGGCGAATTCTTCAGAAAAAATTGTGTCTTCCACAA-----------
Prunus_mume          TCATGGCGAATTCTTCAGAAAAAATTGTGTCTTCCACAA-----------
Prunus_padus         TCATGGCGAATTCTTCAGAAAAAATTGTGTCTTCCACAA-----------
Ricinus_communis     TCATGGCGAATTCTTCAGAAAAAATTGTGTCTTCCACAA-----------
Salix_interior       TCATGGCGAATTCTTCAGAAAAATTTGTGGAAGACACAA-----------
Salix_purpurea       TCATGGCGAATTCTTCAGAAAAATTTGTGGAAGACACAA-----------
Salix_suchowensis    TCATGGCGAATTCTTCAGAAAAATTTGTGGAAGACACAA-----------
Trifolium_aureum     ------CGAATTCTTCGGAAAAAATTGTGTCTTTCACAA-----------
Trifolium_boissieri  ------CGAATTCTTCGGAAAAAATTGTGTCTTTCACAA-----------
Viola_seoulensis     TCGTGGCGAATTCTTCAGAAAAAATTCTGTCTTCCACAA-----------

Catha_edulis         ----------TGGAATCTGATAAGTGATATTTCGAGTAAGTGTTTACATA
Euonymus_japonicus   ----------TGGAATCTGATAAGTGATATTTCGAGTAAGTGTTTACATA
Glycine_canescens    AAGTGAGATATGGAATCTGATAAGTGAGATTCCGGGTAATTGTTTACATA
Glycine_falcata      AAGTGAGATATGGAATCTGATAAGTGAGATTCCGGGTAATTGTTTACATA
Hevea_brasiliensis   ----------TGGAATCTGATAAGTGAGATTTCGAGTAAGTGTTTACATA
Manihot_esculenta    ----------CGGAATCTGATAAGTGAGATTTCGAGTAAGTGTTTACATA
Morus_indica         ----------TGGAATCTGATAAGTGAGATTTCGAGTAAGTGTTTACATA
Morus_mongolica      ----------TGGAATCTGATAAGTGAGATTTCGAGTAAGTGTTTACATA
Morus_notabilis      ----------TGGAATCTGATAAGTGAGATTTCGAGTAAGTGTTTACATA
Populus_balsamifera  ----------TGGAATCTGATAAGTGAGATTTCGAGTAAGTGTTTACATA
Populus_euphratica   ----------TGGAATCTGATAAGTGAGATTTCGAGTAAGTGTTTACATA
Populus_fremontii    ----------TGGAATCTGATAAGTGAGATTTCGAGTAAGTGTTTACATA
Populus_tremula      ----------TGGAATCTGATAAGTGAGATTTCGAGTAAGTGTTTACATA
Populus_trichocarpa  ----------TGGAATCTGATAAGTGAGATTTCGAGTAAGTGTTTACATA
Prunus_persica       ----------TGGAATCTGATAAGTGATATTTCGAGTAAGTGTTTACATA
Prunus_yedoensis     ----------TGGAATCTGATAAGTGATATTTCGAGTAAGTGTTTACATA
Prunus_maximowiczii  ----------TGGAATCTGATAAGTGATATTTCGAGTAAGTGTTTACATA
Prunus_mume          ----------TGGAATCTGATAAGTGATATTTCGAGTAAGTGTTTACATA
Prunus_padus         ----------TGGAATCTGATAAGTGATATTTCGAGTAAGTGTTTACATA
Ricinus_communis     ----------TGGAATCTGATAAGTGAGATTTCGAGTAAGTGTTTACATA
Salix_interior       ----------TGGAATCTGATAAGTGAGATTTCGAGTAAGTGTTTACATA
Salix_purpurea       ----------TGGAATCTGATAAGTGAGATTTCGAGTAAGTGTTTACATA
Salix_suchowensis    ----------TGGAATCTGATAAGTGAGATTTCGAGTAAGTGTTTACATA
Trifolium_aureum     ----------GGGAATCCTATAAGTAAGATTTCGAGTAAGTGTTTACATA
Trifolium_boissieri  ----------GGGAATCCTATAAGTAAGATTTCGAGTAAGTGTTTCCATA
Viola_seoulensis     ----------CGGAATCTGATAAGTGAGATTTCGAGTAAGTGTTTACATA

Catha_edulis         ATCTTCTT------TTGTCCGAAGAAATGGTTCATCGAAATAATGAGTCA
Euonymus_japonicus   ATCTTCTT------TTGTCCGAAGAAATGGTTCATCGAAATAATGAGTCA
Glycine_canescens    ATTTTCTT------CTGTCCGAAGAAATTATTCATCGAAATAATGAGTTA
Glycine_falcata      ATTTTCTT------CTGTCCGAAGAAATTATTCATCGAAATAATGAGTTA
Hevea_brasiliensis   ATCTTCTT------CTGTCCGAAGAAATGATTCATCGAAATAATGAGCCA
Manihot_esculenta    ATCTTCTT------CTGTCCGAAGAAATGATTCATCGAAATAATGAGCCA
Morus_indica         ATCTTCTT------CTGTCCAAAGAAATGATTCATCGAAATAATGAGTCA
Morus_mongolica      ATCTTCTT------CTGTCCAAAGAAATGATTCATCGAAATAATGAGTCA
Morus_notabilis      ATCTTCTT------CTGTCCAAAGAAATGATTCATCGAAATAATGAGTCA
Populus_balsamifera  ATCTTCTT------CTGTCCGAAGAAATGATTCATCGAAATAATGAACCA
Populus_euphratica   ATCTTCTT------CTGTCCGAAGAAATGATTCATCGAAATAATGAACCA
Populus_fremontii    ATCTTCTT------CTGTCCGAAGAAATGATTCATCGAAATAATGAACCA
Populus_tremula      ATCTTCTT------CTGTCCGAAGAAATGATTCATCGAAATAATGAACCA
Populus_trichocarpa  ATCTTCTT------CTGTCCGAAGAAATGATTCATCGAAATAATGAACCA
Prunus_persica       ATCTTCTT------CCGTCCGAAGAAATGATTCATCGAAATAATGAGTCA
Prunus_yedoensis     ATCTTCTT------CCGTCCGAAGAAATGATTCATCGAAATAATGAGTCA
Prunus_maximowiczii  ATCTTCTT------CCGTCCGAAGAAATGATTCATCGAAATAATGAGTCA
Prunus_mume          ATCTTCTT------CCGTCCGAAGAAATGATTCATCGAAATAATGAGTCA
Prunus_padus         ATCTTCTT------CTGTCCGAAGAAATGATTCATCGAAATAATGAGTCA
Ricinus_communis     ATCTTCTT------CTGTCCGAAGAAATGATTCATCGAAATAATGAGCCA
Salix_interior       ATCTTCTT------CTGTCCGAAGAAATGATTCATCGAAATAATGAACCA
Salix_purpurea       ATCTTCTT------CTGTCCGAAGAAATGATTCATCGAAATAATGAACCA
Salix_suchowensis    ATCTTCTT------CTGTCCGAAGAAATGATTCATCGAAATAATGAACCA
Trifolium_aureum     ATTTTCTTGTGGACGTGTGCGAAGCTATTTTTAATGCAAATAATGAGTCA
Trifolium_boissieri  ATTTTCTTGTGGACGTGTGCGAAGCTATTTTTAATGCAAATAATGAGTCA
Viola_seoulensis     ATCTTCTT------CTGTCCGAAGAAATGATTCATCGAAATAATGAGCCA

Catha_edulis         CCATTGATATCGACACATCTGAGATCGCCAAATGTTCGGGAGTTGCTCTA
Euonymus_japonicus   CCATTGATATCGACACATCTGAGATCGCCAAATGTTCGGGAGTTGCTCTA
Glycine_canescens    CTATTAATATCGACACATCTGAGATCGCTAAATGTTCAGGAGTTCTTCTA
Glycine_falcata      CTATTAATATCGACACATCTGAGATCGCTAAATGTTCAGGAGTTCTTCTA
Hevea_brasiliensis   CCATTGATATCGACACATCTGAGATCGCCAAATGTTCGGGAGTTCCTCTA
Manihot_esculenta    CCATTGATATCGACACATCTGAGATCGCCAAATGTTCGGGAGTTCCTCTA
Morus_indica         CCATTGATATCGACACATCTGAGATCGCCAAATGTTCGGGAGTTCCTCTA
Morus_mongolica      CCATTGATATCGACACATCTGAGATCGCCAAATGTTCGGGAGTTCCTCTA
Morus_notabilis      CCATTGATATCGACACATCTGAGATCGCCAAATGTTCGGGAGTTCCTCTA
Populus_balsamifera  CCATTGATATCGACACGGCTGAGATCGCCAAATGTTCGGGAGTTCCTTTA
Populus_euphratica   CCATTGATATCGACACGGCTGAGATCGCCAAATGTTCGGGAGTTCCTTTA
Populus_fremontii    CCATTGATATCGACACGGCTGAGATCGCCAAATGTTCGGGAGTTCCTTTA
Populus_tremula      CCATTGATATCGACACGGCTGAGATCGCCAAATGTTCGGGAGTTCCTTTA
[truncated: 2,154,504 more chars]
