# Supplementary material for: The Complete Chloroplast Genome of Catha edulis: A Comparative Analysis of Genome Features with Related Species
Source: Int J Mol Sci. 2018 Feb 9;19(2):525. doi: 10.3390/ijms19020525 (PMC5855747; doi:10.3390/ijms19020525)
Supplement: Supplementary file 1 [file ijms-19-00525-s001.zip › ijms-258961-supplementary Files/table S1.xlsx]

## Sheet: Sheet1
Table S1 The list of accession numbers of the chloroplast genome sequences used in this study
	Genome	Accession	Length (bp)	Family	Orders
1	Populus balsamifera chloroplast	NC_024735	157094	Salicaceae	Malpighiales
2	Populus euphratica chloroplast / common:Euphrates poplar	NC_024747	156766	Salicaceae	Malpighiales
3	Populus fremoii chloroplast	NC_024734	157446	Salicaceae	Malpighiales
4	Populus tremula clone W52 chloroplast	NC_027425	156067	Salicaceae	Malpighiales
5	Populus trichocarpa chloroplast / common:black cottonwood	NC_009143	157033	Salicaceae	Malpighiales
6	Ricinus communis chloroplast / common:castor bean	NC_016736	163161	Euphorbiaceae	Malpighiales
7	Salix ierior isolate BPL-EX1 chloroplast / isolate:BPL-EX1	NC_024681	156620	Salicaceae	Malpighiales
8	Salix purpurea chloroplast	NC_026722	155590	Salicaceae	Malpighiales
9	Salix suchowensis chloroplast	NC_026462	155214	Salicaceae	Malpighiales
10	Manihot esculea chloroplast / common:cassava	NC_010433	161453	Euphorbiaceae	Malpighiales
11	Viola seoulensis plastid	NC_026986	156507	Violaceae	Malpighiales
12	Hevea brasiliensis chloroplast	NC_015308	161191	Euphorbiaceae	Malpighiales
13	Euonymus japonicus	KP189362	157637	Celastraceae	Rosales
	outgroup/more dista examples
14	Prunus maximowiczii isolate 2014-P4 chloroplast / isolate:2014-P4	NC_026981	157852	Rosaceae	Rosales
15	Prunus mume isolate BJFU1210120008 plastid / isolate:BJFU1210120008; common:Japanese apricot	NC_023798	157712	Rosaceae	Rosales
16	Prunus padus isolate 2014-P17 chloroplast / isolate:2014-P17	NC_026982	158955	Rosaceae	Rosales
17	Prunus persica chloroplast / common:peach	NC_014697	157790	Rosaceae	Rosales
18	Prunus yedoensis isolate 2014-P1 chloroplast / isolate:2014-P1	NC_026980	157859	Rosaceae	Rosales
19	Morus indica chloroplast	NC_008359	158484	Moraceae	Rosales
20	Morus mongolica chloroplast	NC_025772	158459	Moraceae	Rosales
21	Morus notabilis chloroplast	NC_027110	158680	Moraceae	Rosales
22	Trifolium aureum plastid	NC_024035	126970	Fabaceae	Fabales
23	Trifolium boissieri chloroplast	NC_025743	125740	Fabaceae	Fabales
24	Glycine canescens voucher CSIRO:G1232 chloroplast	NC_021647	152518	Fabaceae	Fabales
25	Glycine falcata voucher CSIRO:G1718 chloroplast	NC_021649	153023	Fabaceae	Fabales
