# Supplementary material for: The Complete Chloroplast Genome of Catha edulis: A Comparative Analysis of Genome Features with Related Species
Source: Int J Mol Sci. 2018 Feb 9;19(2):525. doi: 10.3390/ijms19020525 (PMC5855747; doi:10.3390/ijms19020525)
Supplement: Supplementary file 1 [file ijms-19-00525-s001.zip › ijms-258961-supplementary Files/table S2.xlsx]

## Sheet: Sheet1
Table S2 Primers used for gap closing, junction and sequencing verification in Catha edulis
Number	Primers	Sequence	Note
1	SSC_ndhF_F161	TGGATTTGCTGAAGAAGGAG	Gap Closing
	SSC_rpl32_R	GCTGCCCAATATCCTTTTCT
2	SSC_ndhF_F383	CTCGTTCTTGTCCCTTTTGA	Gap Closing
	SSC_rpl32_R	GCTGCCCAATATCCTTTTCT
3	SSC_rpl32-F	TATCGAAATCCCTTGCTACG	Gap Closing
	SSC_trnL_R	CTTCCTAAGAGCAGCGTGTC
4	SSC_F619	TCCGCTTGTCTCTCAGATTC	Gap Closing
	SSC_R279	GAAACCTTGGCACAGAGCTA
5	SSC_F432	ATCCCAGGCTTCTGCTATTT	Gap Closing
	IRa_R105	CTCACGAGGAAGGATCAAAA
6	F87300_131	TAATATGGCCGGTACCCTCT	Gap Closing
	R88330_R987	GGTTTGTGCAACCAACAAAT
7	F88700_42	CGTAAAAACGTCCACGAATC	Gap Closing
	R89540_751	ACAGATCGGATGGTAGGACA
8	F69100_90	TTGGACTCCTTTGCTTAGTCA	Gap Closing
	R70280_1131	TGTTCAAATTTTTGTTTTTGAAAG
9	F28400_F87	ATTCCGGATTTGGTCTGTTT	Gap Closing
	R29700_R1293	TGTTGGCACAGAGTCAAAAA
10	trnS_F36651	TCAAGACCGGAGCTATCAAC	Gap Closing
	psbZ_F37059	TCCTGAGGGTTGGTCAAGTA
11	rps14_R38364	AATGGTTCATGCAGGTTTGT	Gap Closing
	rps14_R38422	TTCGACTGGAAGACCAAGAG
12	trnL_F48805	GGATATGGCGGAATTGGTAG	Gap Closing
	trnL_R49421	AGAGGGACTTGAACCCTCAC
13	trnF_R49872	CTGGTGACACGAGGATTTTC	Gap Closing
	trnL_R49421	AGAGGGACTTGAACCCTCAC
14	psbZ_F36340	TCCTGAGGGTTGGTCAAGTA	Gap Closing
	rps14_R37680	TTCGACTGGAAGACCAAGAG
15	psbI-F7650	AATGATCCAGGACGAAATCC	Gap Closing
	trnR-UCU-R9613	GCGTCCAATAGGATTTGAAC
16	trnS-F7934	AACCCTCGGTACGAAGAACT	Gap Closing
	trnR-UCU-R9613	GCGTCCAATAGGATTTGAAC
17	F126690	TTTTTATTCCTTTTGGTTCTGG	Gap Closing
	R127990	TTTTTGGGATGGAAACTGAA
18	trnS_F36651	TCAAGACCGGAGCTATCAAC	Gap Closing
	rps14_R38364	AATGGTTCATGCAGGTTTGT
19	psbZ_F37059	TCCTGAGGGTTGGTCAAGTA	Gap Closing
	rps14_R38364	AATGGTTCATGCAGGTTTGT
20	trnS_F36651	TCAAGACCGGAGCTATCAAC	Gap Closing
	rps14_R38422	TTCGACTGGAAGACCAAGAG
21	psbZ_F37059	TCCTGAGGGTTGGTCAAGTA	Gap Closing
	rps14_R38422	TTCGACTGGAAGACCAAGAG
22	48_trnT_F48234	ACAAATGCGATGCTCTAACC	Gap Closing
	48.trnL_R49421	AGAGGGACTTGAACCCTCAC
23	48.trnL_F48805	GGATATGGCGGAATTGGTAG	Gap Closing
	48.trnL_R49421	AGAGGGACTTGAACCCTCAC
24	48_trnT_F48234	ACAAATGCGATGCTCTAACC	Gap Closing
	48_trnF_R49872	CTGGTGACACGAGGATTTTC
25	48.trnL_F48805	GGATATGGCGGAATTGGTAG	Gap Closing
	48_trnF_R49872	CTGGTGACACGAGGATTTTC
26	11_127.8_F	TTGGGAATGAAATATTCCTTGTA	Sequence Correction
	11_127.8_R	CAAGGAATATTTCATTCCCAAT
27	30329_Req	GCATAATGTCATTCCCAAGG	Sequence Correction
	30275_Req	TTTTTCATTTCCCATCAAACA
