# Supplementary material for: The Complete Chloroplast Genome of Catha edulis: A Comparative Analysis of Genome Features with Related Species
Source: Int J Mol Sci. 2018 Feb 9;19(2):525. doi: 10.3390/ijms19020525 (PMC5855747; doi:10.3390/ijms19020525)
Supplement: Supplementary file 1 [file ijms-19-00525-s001.zip › ijms-258961-supplementary Files/table S3.xlsx]

## Sheet: Total
Table S3 Four types of long repetitive repeats comparison of Catha edulis and seven other species
	Forward	Palindromic	Complement	Reverse	Total
Catha edulis	4	2	0	2	8
Euonymus japonicus	19	14	0	8	41
Hevea brasiliensis	16	8	4	1	29
Manihot esculenta	19	7	4	5	35
Populus euphratica	12	4	3	1	20
Ricinus communis	14	2	2	4	22
Salix purpurea	5	5	0	0	10
Viola seoulensis	8	1	1	0	10
					175
Note：Forward，Palindromic，Complement and Reverse are four possibilities of searching for repeats was offered by REPuter

## Sheet: Catha edulis
Length of repeat	Repeat type
75	F
31	F
40	F
30	P
30	R
32	F
30	R
30	P

## Sheet: Euonymus_japonicus
Length of repeat	Repeat type
79	F
66	P
49	P
44	P
44	P
42	F
34	R
43	P
40	P
33	F
32	P
31	F
30	F
36	R
33	P
33	F
34	R
30	F
35	R
32	R
34	F
31	P
31	F
31	R
31	R
33	F
33	P
30	P
30	F
32	F
32	F
32	F
31	F
31	P
31	P
30	F
30	P
30	F
30	F
30	R
30	F
30	F

## Sheet: Hevea brasiliensis
Length of repeat	Repeat type
59	F
49	F
44	F
42	F
39	F
36	F
37	P
34	F
30	P
32	F
33	P
33	P
33	F
31	P
31	C
31	C
31	P
30	P
30	R
30	F
30	F
30	F
30	P
30	C
30	F
30	F
30	F
30	F
30	C

## Sheet: Manihot esculenta
Length of repeat	Repeat type
30	P
30	P
30	C
30	P
30	R
30	C
32	P
30	F
33	F
30	P
32	P
33	F
30	F
30	R
49	F
39	F
30	F
30	C
31	R
30	F
34	F
54	F
95	F
44	F
44	F
44	F
30	F
30	C
30	R
40	F
31	R
44	F
42	F
30	P
35	F
1

## Sheet: Populus_euphratica
Length of repeat	Repeat type
30	C
30	F
30	R
30	C
32	P
32	P
31	F
39	F
55	F
33	F
35	F
39	F
76	F
30	C
30	P
30	F
30	P
30	P
42	F
30	F
48	F

## Sheet: Ricinus_communis 
Length of repeat	Repeat type
35	F
30	F
31	F
32	R
32	F
47	F
30	F
32	R
31	F
30	P
30	R
30	C
41	F
39	F
33	F
30	F
32	F
32	R
31	C
42	F
30	P
30	F

## Sheet: Salix_purpurea
Length of repeat	Repeat type
32	P
39	P
42	P
39	P
32	P
42	F
39	F
32	F
76	F
55	F

## Sheet: Viola_seoulensis
Length of repeat	Repeat type
30	F
30	C
31	F
30	P
36	F
35	F
39	F
30	F
45	F
40	F
