# Supplementary material for: The Complete Chloroplast Genome of Catha edulis: A Comparative Analysis of Genome Features with Related Species
Source: Int J Mol Sci. 2018 Feb 9;19(2):525. doi: 10.3390/ijms19020525 (PMC5855747; doi:10.3390/ijms19020525)
Supplement: Supplementary file 1 [file ijms-19-00525-s001.zip › ijms-258961-supplementary Files/table S4.xlsx]

## Sheet: SSRs comparison of 8 Species 
Table S4 SSRs comparison within eight species
The simple sequence repeats (SSRs) in eight chloroplast genomes
	cp genome size (bp)	Mononucleotide	Dinucleotide	trinucleotide	Tetranucleotide	Pentanucleotide	Hexanucleotide	total
Catha edulis	157960	165	43	65	3	1	1	278
Euonymus japonicus	157637	173	33	62	4	1	0	273
Hevea brasiliensis	161191	218	50	77	11	2	2	360
Manihot esculenta	161453	212	50	81	7	5	2	357
Populus euphratica	156766	194	44	62	11	1	1	313
Ricinus communis	163161	203	64	71	18	2	0	358
Salix purpurea	155590	150	45	64	9	1	1	270
Viola seoulensis	156507	131	46	55	10	0	0	242
Frequency of common motifs in the eight chloroplast genomes
	A	T	C	G	AG	AT	CA	CT	GA	TA	TC	TG	GT	AAC	AAG	AAT	AGA	AGT	ATA	ATT	ACC	ACT	AGC	ATC	ATG	CAA	CTC	CTT	CCT	CTA	TAA	TTC	TTA	TAT	TCT	TAG	GAA	GAT	GCT	GTG	GTT	TTG	TGC	TAG	TCT	TGC	GGT	CTG	GCA
Catha edulis	65	96	2	3	3	17	1	2	6	12	1	1	0	2	1	4	2	1	1	9	0	0	0	0	0	1	1	3	0	0	5	4	11	1	0	0	3	1	3	1	1	3	0	1	2	1	1	0	0
Euonymus japonicus	71	99	1	1	3	10	1	3	7	7	1	1	0	2	1	5	2	1	1	6	1	0	0	1	0	1	0	4	0	0	8	6	4	1	2	2	4	1	1	0	0	3	1		0	0	4	0	0
Hevea brasiliensis	95	117	2	4	3	22	1	1	5	16	1	1	0	3	1	10	2	1	6	10	0	0	1	0	0	1	0	3	1	0	4	2	13	4	3	0	3	1	3	0	1	2	1		0	0	0	1	1
Manihot esculenta	86	116	6	4	2	17	0	2	6	22	1	0	0	3	1	7	2	0	5	5	0	0	1	1	2	1	0	3	1	1	7	3	15	3	5	0	2	1	2	0	1	3	1		0	0	0	1	1
Populus euphratica	85	102	1	6	1	21	0	3	5	12	1	1	0	2	1	6	2	0	5	3	0	0	0	1	1	1	0	3	1	1	10	3	5	2	4	0	1	1	3	0	0	1	0		0	0	0	0	1
Ricinus communis	87	107	7	3	2	23	0	2	6	39	1	0	1	2	1	7	3	0	5	0	0	0	1	1	0	1	0	3	0	0	6	5	14	8	2	1	1	1	1	0	0	1	1		0	0	1	0	1
Salix purpurea	72	66	7	5	4	16	0	3	5	12	1	0	0	0	2	9	7	1	0	0	1	1	1	0	0	2	0	4	0	0	1	0	11	5	2	0	5	2	0	0	1	1	1		0	0	0	0	1
Viola seoulensis	54	71	5	1	1	15	0	1	6	23	0	0	0	2	0	7	4	1	3	7	0	0	0	0	0	1	0	0	3	0	4	4	4	2	2	0	2	1	2	0	0	1	1		0	0	0	0	1
Frequency of SSRs in the protein-coding regions, intergenic spacers and introns regions in the eight chloroplast genomes
	Mononucleotide	Dinucleotide	trinucleotide	Tetranucleotide	Pentanucleotide	Hexanucleotide	Mononucleotide	Dinucleotide	trinucleotide	Tetranucleotide	Pentanucleotide	Hexanucleotide		Mononucleotide	Dinucleotide	trinucleotide	Tetranucleotide	Pentanucleotide	Hexanucleotide		Mononucleotide	Dinucleotide	trinucleotide	Tetranucleotide	Pentanucleotide	Hexanucleotide		Mononucleotide	Dinucleotide	trinucleotide	Tetranucleotide	Pentanucleotide	Hexanucleotide		Mononucleotide	Dinucleotide	trinucleotide	Tetranucleotide	Pentanucleotide	Hexanucleotide		Mononucleotide	Dinucleotide	trinucleotide	Tetranucleotide	Pentanucleotide	Hexanucleotide		Mononucleotide
Intergenic	98	25	28	2	1	1	86	12	22	3	1	0		82	24	33	2	0	2		88	10	18	0	3	0		80	18	26	3	0	1		73	17	22	5	1	0		46	16	17	3	0	0		41
Coding	51	13	24	1	0	0	61	18	31	0	0	0		102	21	32	8	2	0		99	27	47	6	2	2		17	17	28	7	1	0		117	39	37	12	1	0		86	24	37	6	1	0		80
Intron	16	5	13	0	0	0	26	3	9	1	0	0		34	5	12	1	0	0		25	13	16	1	0	0		97	9	8	1	0	0		13	8	12	1	0	0		18	5	10	0	0	1		10
Length of SSRs of eight species in the protein-coding regions, intergenic spacers and introns regions in the eight chloroplast genomes
	Intergenic	Coding	Intron
Catha edulis	1500	831	317
Euonymus japonicus	1300	1032	418
Hevea brasiliensis	1375	1603	607
Manihot esculenta	1303	1681	583
Populus euphratica	615	702	202
Ricinus communis	806	1965	347
Salix purpurea	755	878	291
Viola seoulensis	1846	2209	105
Frequency of SSRs in the LSC, IR and SSC regions
	C. edulis	E. japonicus	H. brasiliensis	M. esculenta	P. euphratica	R. communis	S. purpurea	V.seoulensis
LSC	195	188	260	246	187	259	152	162
IR	37	40	32	35	75	40	88	33
SSC	36	38	86	74	30	56	30	44
[truncated: 53 more columns]

## Sheet: Catha edulis SSRs
Catha edulis-SSRs
No.	Motif	repeats	start position	end position	location	region
1	A	12	275	286	trnH-GUG-psbA	Intergenic
2	A	10	4083	4092	matK-trnK-UUU	Intergenic
3	A	9	4567	4575	trnK-UUU-rps16	Intergenic
4	A	8	4946	4953	trnK-UUU-rps16	Intergenic
5	A	8	6390	6397	rps16-trnQ-UUG	Intergenic
6	A	10	6827	6836	trnQ-UUG-psbK	Intergenic
7	A	9	7111	7119	psbK-psbI	Intergenic
8	A	8	7501	7508	psbK-psbI	Intergenic
9	A	10	7637	7646	psbI-trnS-GCU	Intergenic
10	A	8	7774	7781	psbI-trnS-GCU	Intergenic
11	A	13	8289	8301	trnS-GCU-trnG-UCC	Intergenic
12	A	8	13017	13024	atpF	coding
13	A	10	13781	13790	atpH-atpI	Intergenic
14	A	9	14612	14620	atpH-atpI	Intergenic
15	A	9	16364	16372	rps2-rpoC2	Intergenic
16	A	10	16397	16406	rps2-rpoC2	Intergenic
17	A	8	18744	18751	rpoC2	coding
18	A	9	21210	21218	rpoC1	coding
19	A	8	22429	22436	rpoC1	coding
20	A	8	23095	23102	rpoC1	coding
21	A	8	27445	27452	rpoB-trnC-GCA	Intergenic
22	A	8	28542	28549	trnC-GCA-petN	Intergenic
23	A	10	29327	29336	petN-psbM	Intergenic
24	A	16	30314	30329	psbM-trnD-GUC	Intergenic
25	A	11	32630	32640	trnT-GGU-psbD	Intergenic
26	A	10	33287	33296	trnT-GGU-psbD	Intergenic
27	A	8	36404	36411	psbC-trnS-UGA	Intergenic
28	A	15	37220	37234	psbZ-trnG-UCC	Intergenic
29	A	10	43860	43869	psaA-ycf3	Intergenic
30	A	8	45694	45701	ycf3	coding
31	A	8	45955	45962	ycf3-trnS-GGA	Intergenic
32	A	8	46593	46600	ycf3-trnS-GGA	Intergenic
33	A	8	48555	48562	trnT-UGU-trnL-UAA	Intergenic
34	A	11	48591	48601	trnT-UGU-trnL-UAA	Intergenic
35	A	12	49247	49258	trnT-UGU-trnL-UAA	Intergenic
36	A	8	50292	50299	trnL-UAA-trnF-GAA	Intergenic
37	A	9	50637	50645	trnF-GAA-ndhJ	Intergenic
38	A	10	57077	57086	atpB-rbcL	Intergenic
39	A	10	59094	59103	rbcL-accD	Intergenic
40	A	8	64087	64094	petA	coding
41	A	10	64855	64864	petA-psbJ	Intergenic
42	A	10	65374	65383	petA-psbJ	Intergenic
43	A	10	66954	66963	psbE-petL	Intergenic
44	A	11	69897	69907	rpl33-rps18	Intergenic
45	A	8	71093	71100	rpl20-rps12	Intergenic
46	A	11	72288	72298	clpP	coding
47	A	9	72475	72483	clpP	coding
48	A	9	72636	72644	clpP	coding
49	A	13	72856	72868	clpP	coding
50	A	10	79862	79871	petD-rpoA	Intergenic
51	A	8	83307	83314	rpl14-rpl16	Intergenic
52	A	11	83331	83341	rpl14-rpl16	Intergenic
53	A	10	92057	92066	ycf2	coding
54	A	8	98203	98210	ndhB	coding
55	A	9	100653	100661	rps12_3end-rps12	Intergenic
56	A	11	110653	110663	rrn5-trnR-ACG	Intergenic
57	A	11	111916	111926	trnN-GUU-ycf1	Intergenic
58	A	15	112877	112891	ycf1	coding
59	A	8	115218	115225	ndhF-rpl32	Intergenic
60	A	8	115999	116006	ndhF-rpl32	Intergenic
61	A	12	116579	116590	rpl32-trnL-UAG	Intergenic
62	A	15	116595	116609	rpl32-trnL-UAG	Intergenic
63	A	10	123990	123999	ndhA	Intron
64	A	10	128103	128112	ycf1	coding
65	A	10	131113	131122	ycf1	coding
66	T	11	1873	1883	psbA-trnK-UUU	Intergenic
67	T	9	2488	2496	matK	coding
68	T	9	4207	4215	matK-trnK-UUU	Intergenic
69	T	8	6059	6066	rps16-trnQ-UUG	Intergenic
70	T	8	6131	6138	rps16-trnQ-UUG	Intergenic
71	T	8	6719	6726	trnQ-UUG-psbK	Intergenic
72	T	11	7647	7657	psbI-trnS-GCU	Intergenic
73	T	8	8240	8247	trnS-GCU-trnG-UCC	Intergenic
74	T	9	8462	8470	trnS-GCU-trnG-UCC	Intergenic
75	T	9	9123	9131	trnG-UCC	Intron
76	T	9	9195	9203	trnG-UCC	Intron
77	T	9	9450	9458	trnG-UCC	Intron
78	T	9	9783	9791	trnG-UCC-trnR-UCU	Intergenic
79	T	11	13225	13235	atpF-atpH	Intergenic
80	T	12	14457	14468	atpH-atpI	Intergenic
81	T	9	18205	18213	rpoC2	coding
82	T	9	18495	18503	rpoC2	coding
83	T	12	18602	18613	rpoC2	coding
84	T	9	21223	21231	rpoC1	coding
85	T	9	25647	25655	rpoB	coding
86	T	8	26294	26301	rpoB	coding
87	T	10	26398	26407	rpoB	coding
88	T	8	27790	27797	rpoB-trnC-GCA	Intergenic
89	T	10	31080	31089	psbM-trnD-GUC	Intergenic
90	T	10	31407	31416	trnD-GUC-trnY-GUA	Intergenic
91	T	8	32948	32955	trnT-GGU-psbD	Intergenic
92	T	10	32985	32994	trnT-GGU-psbD	Intergenic
93	T	18	37387	37404	psbZ-trnG-UCC	Intergenic
94	T	8	44189	44196	ycf3	Intron
95	T	11	50233	50243	trnL-UAA-trnF-GAA	Intergenic
96	T	9	50587	50595	trnF-GAA-ndhJ	Intergenic
97	T	8	50984	50991	trnF-GAA-ndhJ	Intergenic
98	T	9	51692	51700	ndhJ-ndhK	Intergenic
99	T	9	52508	52516	ndhK-ndhC	Intergenic
100	T	15	53236	53250	ndhC-trnV-UAC	Intergenic
101	T	9	53290	53298	ndhC-trnV-UAC	Intergenic
102	T	11	53519	53529	trnV-UAC	Intron
103	T	8	54478	54485	trnM-CAU-atpE	Intergenic
104	T	10	56513	56522	atpB	coding
105	T	8	56558	56565	atpB	coding
106	T	10	56588	56597	atpB-rbcL	Intergenic
107	T	11	59068	59078	rbcL-accD	Intergenic
108	T	8	61777	61784	ycf4	coding
109	T	12	62376	62387	ycf4-cemA	Intergenic
110	T	10	66966	66975	psbE-petL	Intergenic
111	T	9	68468	68476	trnP-UGG-psaJ	Intergenic
112	T	8	68651	68658	trnP-UGG-psaJ	Intergenic
113	T	8	68945	68952	psaJ	coding
114	T	8	71063	71070	rpl20-rps12	Intergenic
115	T	9	71552	71560	rpl20-rps12	Intergenic
116	T	9	72459	72467	clpP	Intron
117	T	14	72561	72574	clpP	Intron
118	T	11	73593	73603	clpP	Intron
119	T	10	73755	73764	clpP	Intron
120	T	9	77212	77220	petB	Intron
121	T	8	77572	77579	petB	Intron
122	T	11	80098	80108	rpoA	coding
123	T	8	81637	81644	rps11-rpl36	Intergenic
124	T	13	82255	82267	rpl36-rps8	Intergenic
125	T	11	82776	82786	rps8-rpl14	Intergenic
126	T	9	83261	83269	rpl14-rpl16	Intergenic
127	T	8	84463	84470	rpl16	coding
128	T	10	84532	84541	rpl16	coding
129	T	8	84615	84622	rpl16	coding
130	T	10	84700	84709	rpl16	coding
131	T	10	84877	84886	rpl16	coding
132	T	8	85025	85032	rpl16-rps3	Intergenic
133	T	10	86271	86280	rpl22	coding
134	T	10	86337	86346	rpl22-rps19	Intergenic
135	T	9	86352	86360	rpl22-rps19	Intergenic
136	T	9	86618	86626	rpl22-rps19	Intergenic
137	T	9	86656	86664	rps19-rpl2	Intergenic
138	T	8	99556	99563	ndhB-rps7	Intergenic
139	T	9	101558	101566	rps12-trnV-GAC	Intergenic
140	T	11	105609	105619	trnI-GAU	Intron
141	T	9	110803	110811	rrn5-trnR-ACG	Intergenic
142	T	11	113681	113691	ndhF	coding
143	T	8	115046	115053	ndhF	coding
144	T	8	115155	115162	ndhF-rpl32	Intergenic
145	T	8	115381	115388	ndhF-rpl32	Intergenic
146	T	9	118123	118131	ccsA-ndhD	Intergenic
147	T	8	118747	118754	ndhD	coding
148	T	8	123366	123373	ndhA	Intron
149	T	9	123413	123421	ndhA	Intron
150	T	9	123854	123862	ndhA	Intron
151	T	16	126777	126792	ycf1	coding
152	T	9	127412	127420	ycf1	coding
153	T	9	127546	127554	ycf1	coding
154	T	11	127604	127614	ycf1	coding
155	T	10	128265	128274	ycf1	coding
156	T	10	129007	129016	ycf1	coding
157	T	16	129038	129053	ycf1	coding
158	T	8	129343	129350	ycf1	coding
159	T	11	129508	129518	ycf1	coding
160	T	8	129908	129915	ycf1	coding
161	T	13	130426	130438	ycf1	coding
162	C	8	64013	64020	petA	coding
163	G	8	5717	5724	rps16-trnQ-UUG	Intergenic
164	G	10	27994	28003	rpoB-trnC-GCA	Intergenic
165	G	11	35462	35472	psbC	coding
166	TA	4	4798		trnK-UUU-rps16	Intergenic
167	CA	4	4855		trnK-UUU-rps16	Intergenic
168	TA	4	5118		trnK-UUU-rps16	Intergenic
169	AT	8	7762		psbI-trnS-GCU	Intergenic
170	AT	4	29280		petN-psbM	Intergenic
171	GA	4	31067		psbM-trnD-GUC	Intergenic
172	AT	5	31284		trnD-GUC-trnY-GUA	Intergenic
173	TG	4	31597		trnD-GUC-trnY-GUA	Intergenic
174	AT	4	32264		trnE-UUC-trnT-GGU	Intergenic
175	TA	4	36442		psbC-trnS-UGA	Intergenic
176	GA	4	36555		trnS-UGA	coding
177	TA	4	37341		psbZ-trnG-UCC	Intergenic
178	AT	4	37366		psbZ-trnG-UCC	Intergenic
179	AT	4	37623		psbZ-trnG-UCC	Intergenic
180	AT	4	48499		trnT-UGU-trnL-UAA	Intergenic
181	AT	4	49620		trnL-UAA	Intron
182	TA	4	50533		trnF-GAA-ndhJ	Intergenic
183	AT	5	51059		trnF-GAA-ndhJ	Intergenic
184	GA	4	57812		rbcL	coding
185	AT	4	61303		psaI-ycf4	Intergenic
186	AT	4	61399		psaI-ycf4	Intergenic
187	TC	5	62817		cemA	coding
188	AT	4	65418		petA-psbJ	Intergenic
189	AT	9	68587		trnP-UGG-psaJ	Intergenic
190	TA	5	76530		psbN-psbH	Intergenic
191	TA	4	84073		rpl16	Intron
192	TA	4	85546		rps3	coding
193	AT	5	85844		rps3-rpl22	Intergenic
194	TA	5	86266		rpl22	coding
195	TA	4	87250		rpl2	Intron
196	TA	4	87268		rpl2	Intron
197	GA	4	88875		ycf2	coding
198	GA	4	88887		ycf2	coding
199	GA	4	89874		ycf2	coding
200	AG	4	95012		ycf2	coding
201	TA	4	95412		ycf2	coding
202	AT	4	96968		trnL-CAA-ndhB	Intergenic
203	AG	4	97630		ndhB	coding
204	CT	4	108942		rrn23	rRNA
205	AG	4	110756		rrn5-trnR-ACG	Intergenic
206	AT	4	115142		ndhF	coding
207	CT	4	124954		ndhH	coding
208	AT	4	126297		rps15-ycf1	Intergenic
209	TTC	3	960		psbA	coding
210	AAT	3	5005		trnK-UUU-rps16	Intergenic
211	GAA	3	6289		rps16-trnQ-UUG	Intergenic
212	GAA	3	8940		trnG-UCC	Intron
213	TTA	3	9848		trnG-UCC-trnR-UCU	Intergenic
214	TTA	3	9860		trnG-UCC-trnR-UCU	Intergenic
215	ATT	4	11849		atpA-atpF	Intergenic
216	TAG	3	12765		atpF	Intron
217	ATA	3	13917		atpH-atpI	Intergenic
218	ATT	3	14173		atpH-atpI	Intergenic
219	AAC	3	14762		atpI	coding
220	TTA	3	15593		atpI-rps2	Intergenic
221	TTA	3	15616		atpI-rps2	Intergenic
222	TTA	4	21250		rpoC1	Intron
223	AAT	3	28954		trnC-GCA-petN	Intergenic
224	ATT	3	29184		petN-psbM	Intergenic
225	ATT	3	32697		trnT-GGU-psbD	Intergenic
226	TTG	3	41664		psaA	coding
227	TAA	3	44201		ycf3	Intron
228	GTT	3	46305		ycf3-trnS-GGA	Intergenic
229	CTT	3	51752		ndhJ-ndhK	Intergenic
230	TAG	3	55118		atpB	coding
231	TTG	3	57295		atpB	coding
232	GCT	3	58706		rbcL-accD	Intergenic
233	TTA	4	59196		rbcL-accD	Intergenic
234	GTG	3	59864		accD	coding
235	TAT	3	60615		accD	coding
236	CTC	3	62945		cemA	coding
237	AAT	3	65106		petA-psbJ	Intergenic
238	TAA	3	68561		trnP-UGG-psaJ	Intergenic
239	TTA	4	69109		psaJ-rpl33	Intergenic
240	TTA	3	69378		psaJ-rpl33	Intergenic
241	AAC	3	70162		rps18	coding
242	TTA	3	74389		clpP-psbB	Intergenic
243	TTA	3	74403		clpP-psbB	Intergenic
244	TTG	3	75290		psbB	coding
245	TCT	3	75923		psbB	coding
246	TTA	3	77224		petB	Intron
247	ATT	3	78857		petD	Intron
248	TTC	3	80382		rpoA	coding
249	TCT	3	82886		rps8-rpl14	Intergenic
250	ATT	4	84848		rpl16	Intron
251	TGC	3	86090		rpl22	coding
252	CTT	3	86758		rpl2	Intron
253	GAT	3	87223		rpl2	Intron
254	CTT	3	92872		ycf2	coding
255	GGT	3	93127		ycf2	coding
256	GAA	3	94575		ycf2	coding
257	AGA	3	97925		ndhB	coding
258	AGA	3	99369		ndhB	coding
259	AAG	3	102672		rps12-trnV-GAC	Intergenic
260	GGT	3	107038		trnA-UGC	tRNA
261	AGT	3	111197		ycf1	coding
262	CAA	3	112423		ycf1	coding
263	TAA	3	114584		ndhF	coding
264	ATT	4	115270		rpl32-trnL-UAG	Intergenic
265	AAT	3	116748		rpl32-trnL-UAG	Intergenic
266	ATT	3	118409		ndhD	coding
267	TAT	3	118813		ndhD	coding
268	GTT	3	122556		ndhA	Intron
269	TTC	3	122753		ndhA	Intron
270	ATT	3	123588		ndhA	Intron
271	TAA	3	125919		ndhH-rps15	Intergenic
272	TAA	3	126318		rps15-ycf1	Intergenic
273	TTC	3	127519		ycf1	coding
274	AACA	4	447		trnH-GUG-psbA	Intergenic
275	CAAA	3	14375		atpH-atpI	Intergenic
276	TTCT	3	65472		petA	coding
277	TCCGG	3	97121		trnL-CAA-ndhB	Intergenic
278	CAAAAA	3	113620		ycf1-ndhF	Intergenic

## Sheet: Euonymus japonicus-SSRs
Euonymus japonicus-SSRs
No.	Motif	repeats	start position	end position	location	region
1	A	13	192	204	trnH-GUG-psbA	Intergenic
2	A	10	3940	3949	matK-trnK-UUU	Intergenic
3	A	9	4741	4749	trnK-UUU-rps16	Intergenic
4	A	8	4780	4787	trnK-UUU-rps16	Intergenic
5	A	13	6656	6668	trnQ-UUG-psbK	Intergenic
6	A	16	6943	6958	psbK	coding
7	A	10	7201	7210	psbK-psbI	Intergenic
8	A	13	7356	7368	psbK-psbI	Intergenic
9	A	12	7498	7509	psbK-psbI	Intergenic
10	A	11	7579	7589	psbI	coding
11	A	13	7912	7924	trnS-GCU	Intergenic
12	A	12	7935	7946	trnS-GCU	Intergenic
13	A	11	7957	7967	trnS-GCU-trnG-UCC	Intergenic
14	A	8	8198	8205	trnS-GCU-trnG-UCC	Intergenic
15	A	15	8256	8270	trnS-GCU-trnG-UCC	Intergenic
16	A	11	10015	10025	trnR-UCU	coding
17	A	13	11933	11945	atpF	coding
18	A	18	12534	12551	atpF	Intron
19	A	8	13090	13097	atpF	Intron
20	A	15	13819	13833	atpH-atpI	Intergenic
21	A	12	14748	14759	atpI	coding
22	A	8	14984	14991	atpI	coding
23	A	8	16726	16733	rpoC2	coding
24	A	9	16758	16766	rpoC2	coding
25	A	8	19085	19092	rpoC2	coding
26	A	9	21551	21559	rpoC1	coding
27	A	8	22764	22771	rpoC1	Intron
28	A	20	23415	23434	rpoC1	Intron
29	A	8	27073	27080	rpoB-trnC-GCA	Intergenic
30	A	8	28914	28921	trnC-GCA-petN	Intergenic
31	A	8	29026	29033	petN-psbM	Intergenic
32	A	17	30754	30770	psbM-trnD-GUC	Intergenic
33	A	13	33128	33140	trnT-GGU-psbD	Intergenic
34	A	14	36282	36295	psbC	coding
35	A	9	36404	36412	psbC-trnS-UGA	Intergenic
36	A	13	36701	36713	trnS-UGA-psbZ	Intergenic
37	A	8	43755	43762	psaA-ycf3	Intergenic
38	A	9	43815	43823	psaA-ycf3	Intergenic
39	A	10	43844	43853	psaA-ycf3	Intergenic
40	A	8	45729	45736	ycf3	coding
41	A	18	45990	46007	ycf3-trnS-GGA	Intergenic
42	A	9	46623	46631	ycf3-trnS-GGA	Intergenic
43	A	8	48596	48603	trnT-UGU-trnL-UAA	Intergenic
44	A	14	48615	48628	trnT-UGU-trnL-UAA	Intergenic
45	A	9	49278	49286	trnT-UGU-trnL-UAA	Intergenic
46	A	11	50348	50358	trnF-GAA	coding
47	A	10	50697	50706	trnF-GAA-ndhJ	Intergenic
48	A	13	59174	59186	rbcL-accD	Intergenic
49	A	10	62505	62514	ycf4-cemA	Intergenic
50	A	11	66984	66994	psbE-petL	Intergenic
51	A	8	67192	67199	psbE-petL	Intergenic
52	A	15	69516	69530	psaJ-rpl33	Intergenic
53	A	9	70722	70730	rpl20	coding
54	A	11	71902	71912	rps12-clpP	Intergenic
55	A	11	72235	72245	clpP	Intron
56	A	11	72354	72364	clpP	Intron
57	A	14	72452	72465	clpP	Intron
58	A	8	82874	82881	rps8	coding
59	A	14	82897	82910	rpl14-rpl16	Intergenic
60	A	9	83484	83492	rpl16	coding
61	A	11	84481	84491	rpl16	Intron
62	A	9	91652	91660	ycf2	coding
63	A	9	97826	97834	ndhB	coding
64	A	9	100277	100285	rps7	coding
65	A	13	110302	110314	rrn4.5-rrn5	Intergenic
66	A	10	111582	111591	trnN-GUU	Intergenic
67	A	12	112597	112608	ycf1	coding
68	A	11	116350	116360	rpl32-trnL-UAG	Intergenic
69	A	8	118372	118379	ndhD	coding
70	A	10	120428	120437	ndhE	coding
71	A	12	128991	129002	ycf1	coding
72	T	14	173	186	trnH-GUG-psbA	Intergenic
73	T	14	1701	1714	psbA-trnK-UUU	Intergenic
74	T	9	2332	2340	matK-trnK-UUU	Intergenic
75	T	9	4067	4075	matK-trnK-UUU	Intergenic
76	T	10	5867	5876	rps16-trnQ-UUG	Intergenic
77	T	10	5930	5939	rps16-trnQ-UUG	Intergenic
78	T	16	6541	6556	trnQ-UUG-psbK	Intergenic
79	T	9	8174	8182	trnS-GCU-trnG-UCC	Intergenic
80	T	15	8435	8449	trnS-GCU-trnG-UCC	Intergenic
81	T	10	9103	9112	trnG-UCC	Intron
82	T	17	9176	9192	trnG-UCC	Intron
83	T	13	9451	9463	trnG-UCC	Intron
84	T	8	9763	9770	trnG-UCC-trnR-UCU	Intergenic
85	T	8	10211	10218	trnR-UCU-atpA	Intergenic
86	T	10	10295	10304	trnR-UCU-atpA	Intergenic
87	T	12	12637	12648	atpF 12292-12990	Intron
88	T	9	12817	12825	atpF 12292-12990	Intron
89	T	13	13281	13293	atpF-atpH	Intergenic
90	T	9	13521	13529	atpH	coding
91	T	15	14824	14838	atpI	coding
92	T	9	18546	18554	rpoC2	coding
93	T	9	18836	18844	rpoC2	coding
94	T	12	18943	18954	rpoC2	coding
95	T	9	21564	21572	rpoC1	coding
96	T	9	25979	25987	rpoB	coding
97	T	8	26626	26633	rpoB	coding
98	T	10	26730	26739	rpoB	coding
99	T	14	28140	28153	trnC-GCA-petN	Intergenic
100	T	13	30869	30881	psbM-trnD-GUC	Intergenic
101	T	12	31208	31219	trnD-GUC-trnY-GUA	Intergenic
102	T	11	31341	31351	trnD-GUC-trnY-GUA	Intergenic
103	T	8	32814	32821	trnT-GGU-psbD	Intergenic
104	T	12	32841	32852	trnT-GGU-psbD	Intergenic
105	T	14	37348	37361	psbZ-trnG-UCC	Intergenic
106	T	8	44167	44174	ycf3	Intron
107	T	17	50280	50296	trnL-UAA	Intron
108	T	8	50841	50848	trnF-GAA-ndhJ	Intergenic
109	T	9	51054	51062	trnF-GAA-ndhJ	Intergenic
110	T	8	52613	52620	ndhC	coding
111	T	11	53333	53343	ndhC-trnV-UAC	Intergenic
112	T	10	53563	53572	trnV-UAC	Intron
113	T	12	54511	54522	trnM-CAU-atpE	Intergenic
114	T	10	56548	56557	atpB	coding
115	T	8	56593	56600	atpB-rbcL	Intergenic
116	T	13	56623	56635	atpB-rbcL	Intergenic
117	T	11	59136	59146	rbcL-accD	Intergenic
118	T	13	61316	61328	psaI-ycf4	Intergenic
119	T	8	61931	61938	ycf4	coding
120	T	12	62522	62533	ycf4-cemA	Intergenic
121	T	14	67231	67244	psbE-petL	Intergenic
122	T	8	67445	67452	psbE-petL	Intergenic
123	T	12	68700	68711	trnP-UGG-psaJ	Intergenic
124	T	8	68998	69005	psaJ-rpl33	Intergenic
125	T	8	70691	70698	rpl20	coding
126	T	10	72069	72078	clpP	Intron
127	T	14	72125	72138	clpP	Intron
128	T	13	73203	73215	clpP	Intron
129	T	11	73756	73766	clpP	Intron
130	T	16	76816	76831	psbH	coding
131	T	9	77175	77183	petB	Intergenic
132	T	16	79496	79511	petD	coding
133	T	11	79637	79647	petD	coding
134	T	8	81170	81177	rps11	coding
135	T	13	82327	82339	rps8	coding
136	T	15	82825	82839	rps8-rpl14	Intergenic
137	T	8	84112	84119	rpl16	Intron
138	T	14	84276	84289	rpl16	Intron
139	T	9	84607	84615	rpl16	Intron
140	T	12	85877	85888	rps3-rpl22	Intergenic
141	T	9	85944	85952	rpl22	coding
142	T	9	86210	86218	rpl22	coding
143	T	12	86252	86263	rpl22	coding
144	T	8	99180	99187	ndhB	coding
145	T	10	101182	101191	rps12-clpP	Intergenic
146	T	12	101199	101210	rps12-clpP	Intergenic
147	T	11	105245	105255	trnI-GAU	Intron
148	T	12	110454	110465	rrn4.5-rrn5	Intergenic
149	T	11	113448	113458	ycf1-ndhF	Intergenic
150	T	8	114813	114820	ndhF	coding
151	T	10	114922	114931	ndhF	coding
152	T	13	115114	115126	ndhF	coding
153	T	8	115209	115216	ndhF-rpl32	Intergenic
154	T	11	116067	116077	ndhF-rpl32	Intergenic
155	T	10	117832	117841	ccsA	coding
156	T	15	117869	117883	ccsA	coding
157	T	8	118503	118510	ndhD	coding
158	T	12	123171	123182	ndhA	Intron
159	T	8	123590	123597	ndhA	Intron
160	T	10	126032	126041	rps15	coding
161	T	15	126507	126521	rps15-ycf1	Intergenic
162	T	9	127155	127163	ycf1	coding
163	T	9	127289	127297	ycf1	coding
164	T	8	127519	127526	ycf1	coding
165	T	10	127993	128002	ycf1	coding
166	T	12	128629	128640	ycf1	coding
167	T	8	128740	128747	ycf1	coding
168	T	13	128769	128781	ycf1	coding
169	T	8	129071	129078	ycf1	coding
170	T	8	129238	129245	ycf1	coding
171	G	9	35341	35349	psbC	Intergenic
172	C	8	37108	37115	psbZ-trnG-UCC	Intergenic
173	C	8	64174	64181	petA	Intergenic
174	CA	4	4688		trnK-UUU-rps16	Intergenic
175	TA	4	4952		trnK-UUU-rps16	Intergenic
176	AT	8	7630		psbI	coding
177	CT	4	16265		rps2	coding
178	AT	4	29640		petN-psbM	Intergenic
179	GA	4	30856		psbM-trnD-GUC	Intergenic
180	AT	4	31083		psbM-trnD-GUC	Intergenic
181	TG	4	31404		trnD-GUC-trnY-GUA	Intergenic
182	AT	5	36417		psbC	coding
183	GA	4	36441		psbC	coding
184	TA	4	50592		trnF-GAA-ndhJ	Intergenic
185	GA	4	57844		rbcL	coding
186	AT	4	61553		psaI-ycf4	Intergenic
187	TC	5	62978		cemA	Intergenic
188	AT	4	65406		petA-psbJ	coding
189	TA	7	83591		rpl16	Intron
190	TA	4	85129		rps3	coding
191	TA	5	86849		rpl2	Intron
192	TA	4	86869		rpl2	Intron
193	GA	4	88470		rpl23	coding
194	GA	4	88482		rpl23	coding
195	GA	4	89469		ycf2	coding
196	GA	4	91678		ycf2	coding
197	AG	4	94607		ycf2	coding
198	TA	4	95007		ycf2	coding
199	AT	4	96573		ycf2-trnL-CAA	Intergenic
200	AG	4	97253		trnL-CAA-ndhB	Intergenic
201	CT	4	108591		rrn23	coding
202	AG	4	110407		rrn4.5-rrn5	Intergenic
203	AT	4	114909		ndhF	coding
204	AT	4	120442		ndhE	coding
205	CT	4	124682		ndhH	coding
206	AT	7	126024		rps15	coding
207	TTC	3	796		psbA	coding
208	AAT	3	4839		trnK-UUU-rps16	Intergenic
209	GAA	3	6104		rps16-trnQ-UUG	Intergenic
210	AAT	4	8240		trnS-GCU-trnG-UCC	Intergenic
211	GAA	3	8920		trnG-UCC	Intron
212	ACC	3	11663		atpA	coding
213	TAG	3	12838		atpF	Intron
214	ATA	3	13953		atpH-atpI	Intergenic
215	TTA	4	14424		atpH-atpI	Intergenic
216	ATT	3	14615		atpH-atpI	Intergenic
217	ATT	3	14692		atpI	coding
218	AAC	3	15133		atpI	coding
219	TTA	3	15976		rps2	coding
220	AAT	3	29324		petN-psbM	Intergenic
221	TTA	3	29552		petN-psbM	Intergenic
222	ATT	3	32563		trnT-GGU-psbD	Intergenic
223	TTG	3	41680		psaA-ycf3	Intergenic
224	ACC	3	45931		ycf3	Intron
225	GTT	3	46346		ycf3	Intron
226	TTA	3	51300		ndhJ	coding
227	CTT	3	51857		ndhK	coding
228	TAG	3	55153		atpB	coding
229	TTG	3	57327		atpB-rbcL	Intergenic
230	GCT	3	58738		rbcL	coding
231	TTC	4	59058		rbcL-accD	Intergenic
232	TTA	3	59281		accD	coding
233	TTC	3	64694		petA-psbJ	Intergenic
234	AAT	3	65100		petA-psbJ	Intergenic
235	TAA	3	68626		trnP-UGG-psaJ	Intergenic
236	AAC	3	69785		rpl33-rps18	Intergenic
237	TTA	3	73991		clpP	Intron
238	TTG	3	74880		psbB	coding
239	TCT	3	75513		psbB	coding
240	TTA	3	76835		psbH	coding
241	TTC	3	79921		petD-rpoA	Intergenic
242	TCT	3	82439		rps8	coding
243	ATT	4	84435		rpl16	Intron
244	TGC	3	85698		rps3	coding
245	CTT	3	86357		rpl22-rps19	Intergenic
246	GAT	3	86822		rpl2	coding
247	CTT	3	92467		ycf2	coding
248	GGT	3	92722		ycf2	coding
249	GAA	3	94170		ycf2	coding
250	AGA	3	97548		ndhB	coding
251	AGA	3	98993		ndhB	Intron
252	AAG	3	102302		rps12-clpP	Intergenic
253	GGT	3	106694		trnA-UGC	Intron
254	AGT	3	110859		trnR-ACG	coding
255	CAA	3	112097		ycf1	coding
256	CTT	3	112477		ycf1	coding
257	TTA	3	113417		ycf1-ndhF	Intergenic
258	TAA	3	114351		ndhF	coding
259	GAA	3	114743		ndhF	coding
260	ATT	4	114990		ndhF	coding
261	AAT	3	116506		rpl32-trnL-UAG	Intergenic
262	TAT	3	118569		ndhD	coding
263	GTT	3	122315		ndhI-ndhA	Intergenic
264	TTC	3	122512		ndhA	coding
265	ATT	3	123347		ndhA	Intron
266	TAA	4	125647		ndhH	coding
267	TAA	3	126052		rps15	coding
268	TTC	3	127262		ycf1	coding
269	ATCT	3	8144		trnS-GCU	Intergenic
270	ATTT	3	12978		atpF	Intron
271	TCAA	3	28820		trnC-GCA-petN	Intergenic
272	TTTA	3	101164		rps12-clpP	Intergenic
273	TCCGG	3	96718		trnL-CAA-ndhB	Intergenic

## Sheet: Hevea brasiliensis-SSRs
Hevea brasiliensis-SSRs
No.	Motif	repeats	start position	end position	location	region
1	A	10	29	39	trnH-GUG	coding
2	A	14	451	465	trnH-GUG-psbA	Intergenic
3	A	12	2154	2166	trnK-UUU-matK	Intergenic
4	A	8	4704	4712	trnK-UUU-matK	Intergenic
5	A	7	4840	4847	trnK-UUU-matK	Intergenic
6	A	7	5090	5097	trnK-UUU-matK	Intergenic
7	A	10	5257	5267	rps16	coding
8	A	7	5280	5287	rps16	coding
9	A	8	5634	5642	rps16-trnQ-UUG	Intergenic
10	A	9	7026	7035	psbK	coding
11	A	11	7483	7494	psbK-psbI	Intergenic
12	A	9	8113	8122	trnS-GCU-trnG-UCC	Intergenic
13	A	11	8357	8368	trnS-GCU-trnG-UCC	Intergenic
14	A	7	8530	8537	trnS-GCU-trnG-UCC	Intergenic
15	A	8	8851	8859	trnG-UCC	Intron
16	A	7	8969	8976	trnG-UCC	Intron
17	A	7	9488	9495	trnG-UCC	Intron
18	A	8	9530	9538	trnG-UCC	Intron
19	A	9	9802	9811	trnG-UCC-trnR-UCU	Intergenic
20	A	8	11171	11179	atpA	coding
21	A	10	12766	12776	atpF	Intron
22	A	9	13357	13366	atpF-atpH	Intergenic
23	A	7	14687	14694	atpI	coding
24	A	11	15753	15764	rps2	coding
25	A	10	19355	19365	rpoC2	Intergenic
26	A	8	23497	23505	rpoC1	Intron
27	A	8	26690	26698	rpoB	coding
28	A	7	27648	27655	rpoB-trnC-GCA	Intergenic
29	A	8	27678	27686	rpoB-trnC-GCA	Intergenic
30	A	9	28955	28964	trnC-GCA-petN	Intergenic
31	A	9	29293	29302	petN-psbM	Intergenic
32	A	7	29361	29368	petN-psbM	Intergenic
33	A	10	29492	29502	petN-psbM	Intergenic
34	A	9	30143	30152	psbM-trnD-GUC	Intergenic
35	A	8	31948	31956	trnE-UUC-trnT-GGU	Intergenic
36	A	9	39865	39874	psaB	coding
37	A	8	39927	39935	psaB	coding
38	A	7	40803	40810	psaB	coding
39	A	8	45786	45794	ycf3	coding
40	A	8	46035	46043	ycf3-trnS-GGA	Intergenic
41	A	12	48088	48100	rps4-trnT-UGU	Intergenic
42	A	8	49513	49521	trnL-UAA	Intron
43	A	7	49899	49906	trnL-UAA	Intron
44	A	9	49947	49956	trnL-UAA-trnF-GAA	Intergenic
45	A	8	50381	50389	trnF-GAA	coding
46	A	10	51506	51516	ndhJ	coding
47	A	17	63022	63039	cemA	coding
48	A	8	63219	63227	cemA	coding
49	A	9	64769	64778	cemA-petA	Intergenic
50	A	7	66113	66120	psbF	coding
51	A	7	66714	66721	psbE-petL	Intergenic
52	A	7	67239	67246	psbE-petL	Intergenic
53	A	9	67266	67275	psbE-petL	Intergenic
54	A	10	67598	67608	petL	coding
55	A	7	69779	69786	rpl33-rps18	Intergenic
56	A	8	69896	69904	rpl33-rps18	Intergenic
57	A	13	71437	71450	rpl20-rps12	Intergenic
58	A	15	72681	72696	clpP	Intron
59	A	8	72762	72770	clpP	Intron
60	A	10	72775	72785	clpP	Intron
61	A	8	72806	72814	clpP	Intron
62	A	9	72856	72865	clpP	Intron
63	A	12	75044	75056	psbB	coding
64	A	7	75243	75250	psbB	coding
65	A	10	76887	76897	psbH-petB	Intergenic
66	A	7	76904	76911	psbH-petB	Intergenic
67	A	9	82603	82612	rps8	coding
68	A	9	84504	84513	rpl16	Intron
69	A	11	84765	84776	rpl16	Intron
70	A	11	85958	85969	rpl22	coding
71	A	7	86518	86525	rps19	coding
72	A	9	86546	86555	rps19	coding
73	A	12	86933	86945	rpl2	coding
74	A	16	87722	87738	rpl2	Intron
75	A	8	94738	94746	ycf2	coding
76	A	8	108335	108343	rrn23	coding
77	A	7	115684	115691	ndhF	coding
78	A	17	118387	118404	ndhD	coding
79	A	9	118406	118415	ndhD	coding
80	A	8	118508	118516	ndhD	coding
81	A	11	118542	118553	ndhD	coding
82	A	7	118681	118688	ndhD	coding
83	A	7	119000	119007	ndhD	coding
84	A	7	122777	122784	ndhA	Intron
85	A	8	124915	124923	ndhH	coding
86	A	7	126323	126330	rps15-ycf1	Intergenic
87	A	11	126925	126936	ycf1	coding
88	A	9	131226	131235	ycf1	coding
89	A	7	131283	131290	ycf1	coding
90	A	7	132759	132766	trnN-GUU-trnR-ACG	Intergenic
91	A	11	132970	132981	trnN-GUU-trnR-ACG	Intergenic
92	A	7	133212	133219	trnN-GUU-trnR-ACG	Intergenic
93	A	8	133511	133519	trnR-ACG-rrn5	coding
94	A	9	134228	134237	trnR-ACG-rrn5	coding
95	T	7	146	153	trnH-GUG-psbA	Intergenic
96	T	8	2647	2655	matK	coding
97	T	7	6099	6106	rps16-trnQ-UUG	Intergenic
98	T	7	7042	7049	psbK	coding
99	T	7	7250	7257	psbK-psbI	Intergenic
100	T	7	8484	8491	trnS-GCU-trnG-UCC	Intergenic
101	T	11	8698	8709	trnS-GCU-trnG-UCC	Intergenic
102	T	7	9557	9564	trnG-UCC	Intron
103	T	12	10389	10401	atpA	coding
104	T	7	10513	10520	atpA	coding
105	T	13	10955	10968	atpA	coding
106	T	14	12341	12355	atpF	Intron
107	T	8	13973	13981	atpH-atpI	Intergenic
108	T	7	14063	14070	atpH-atpI	Intergenic
109	T	8	14641	14649	atpI	coding
110	T	10	15089	15099	atpI	coding
111	T	8	19051	19059	rpoC2	coding
112	T	7	19672	19679	rpoC2	coding
113	T	7	23352	23359	rpoC1	Intron
114	T	7	29156	29163	petN-psbM	Intergenic
115	T	7	29333	29340	petN-psbM	Intergenic
116	T	7	29672	29679	petN-psbM	Intergenic
117	T	18	30123	30141	psbM-trnD-GUC	Intergenic
118	T	9	31983	31992	trnE-UUC-trnT-GGU	Intergenic
119	T	9	32225	32234	trnE-UUC-trnT-GGU	Intergenic
120	T	11	32545	32556	trnT-GGU-psbD	Intergenic
121	T	7	33548	33555	trnT-GGU-psbD	Intergenic
122	T	10	33918	33928	psbD	coding
123	T	7	38710	38717	psaB	coding
124	T	9	38928	38937	psaB	coding
125	T	7	39174	39181	psaB	coding
126	T	11	46325	46336	ycf3	coding
127	T	14	46860	46874	trnS-GGA-rps4	Intergenic
128	T	7	50581	50588	trnF-GAA-ndhJ	Intergenic
129	T	7	50947	50954	trnF-GAA-ndhJ	Intergenic
130	T	10	51082	51092	trnF-GAA-ndhJ	Intergenic
131	T	7	51161	51168	trnF-GAA-ndhJ	Intergenic
132	T	7	51171	51178	trnF-GAA-ndhJ	Intergenic
133	T	7	53358	53365	ndhC-trnV-UAC	Intergenic
134	T	7	53876	53883	trnV-UAC	Intron
135	T	7	53959	53966	trnV-UAC	Intron
136	T	8	54150	54158	trnV-UAC-trnM-CAU	Intergenic
137	T	14	57578	57592	rbcL	coding
138	T	10	59782	59792	accD	coding
139	T	7	62020	62027	ycf4	coding
140	T	9	62042	62051	ycf4	coding
141	T	11	62132	62143	ycf4	coding
142	T	7	62200	62207	ycf4-cemA	Intergenic
143	T	14	62864	62878	cemA	coding
144	T	7	64256	64263	petA	coding
145	T	9	64419	64428	petA	coding
146	T	7	64556	64563	petA	coding
147	T	7	64593	64600	petA	coding
148	T	7	66740	66747	psbE-petL	Intergenic
149	T	7	66751	66758	psbE-petL	Intergenic
150	T	8	66855	66863	psbE-petL	Intergenic
151	T	9	67170	67179	psbE-petL	Intergenic
152	T	8	68927	68935	psaJ	coding
153	T	8	69122	69130	psaJ-rpl33	Intergenic
154	T	7	69252	69259	psaJ-rpl33	Intergenic
155	T	7	71322	71329	rpl20-rps12	Intergenic
156	T	8	73514	73522	clpP	Intron
157	T	8	74053	74061	clpP	Intron
158	T	11	75031	75042	psbB	coding
159	T	7	75766	75773	psbB	coding
160	T	8	75795	75803	psbB	coding
161	T	9	76074	76083	psbB-psbT	Intergenic
162	T	10	79441	79451	petD	coding
163	T	8	83718	83726	rpl16	Intron
164	T	8	84208	84216	rpl16	Intron
165	T	7	84417	84424	rpl16	Intron
166	T	7	84839	84846	rpl16	Intron
167	T	14	85344	85358	rps3	coding
168	T	7	85368	85375	rps3	coding
169	T	8	85903	85911	rpl22	coding
170	T	8	85981	85989	rpl22	coding
171	T	10	86723	86733	rpl2	Intron
172	T	10	86771	86781	rpl2	Intron
173	T	11	86816	86827	rpl2	Intron
174	T	15	87693	87708	rpl2	Intron
175	T	8	88319	88327	rpl23	coding
176	T	7	88521	88528	rpl23-trnI-CAU	Intergenic
177	T	8	89000	89008	ycf2	coding
178	T	7	89252	89259	ycf2	coding
179	T	8	89284	89292	ycf2	coding
180	T	17	89322	89339	ycf2	coding
181	T	9	102407	102416	rps12-trnV-GAC	Intergenic
182	T	7	108435	108442	rrn23-	coding
183	T	7	115821	115828	ndhF-rpl32	Intergenic
184	T	7	116871	116878	trnL-UAG-ccsA	Intergenic
185	T	12	118554	118566	ndhD	coding
186	T	8	119209	119217	ndhD	coding
187	T	8	119949	119957	psaC	coding
188	T	7	120429	120436	ndhE	coding
189	T	7	121251	121258	ndhG	coding
190	T	9	121562	121571	ndhG-ndhI	Intergenic
191	T	8	121655	121663	ndhG-ndhI	Intergenic
192	T	7	122281	122288	ndhI	coding
193	T	12	123244	123256	ndhA	Intron
194	T	9	123258	123267	ndhA	Intron
195	T	9	125074	125083	ndhH	coding
196	T	2	125312	125314	ndhH	coding
197	T	7	126091	126098	rps15	coding
198	T	8	126867	126875	ycf1	coding
199	T	11	126893	126904	ycf1	coding
200	T	9	129830	129839	ycf1	coding
201	T	8	130991	130999	ycf1	coding
202	T	7	131347	131354	ycf1	coding
203	T	7	131528	131535	ycf1	coding
204	T	10	131707	131717	ycf1	coding
205	T	7	132248	132255	ycf1	coding
206	T	8	132485	132493	ycf1-trnN-GUU	Intergenic
207	T	8	132560	132568	ycf1-trnN-GUU	Intergenic
208	T	9	132784	132793	trnN-GUU-trnR-ACG	Intergenic
209	T	8	132875	132883	trnN-GUU-trnR-ACG	Intergenic
210	T	8	132996	133004	trnN-GUU-trnR-ACG	Intergenic
211	T	7	133726	133733	rrn5	coding
212	T	7	134296	134303	rrn23	coding
213	C	7	4692	4699	trnK-UUU-matK	Intergenic
214	C	7	120421	120428	ndhE	coding
215	G	8	37725	37733	psbZ	coding
216	G	8	71350	71358	rpl20-rps12	Intergenic
217	G	7	93292	93299	ycf2	coding
218	G	7	109619	109626	rrn23	coding
219	AT	7	534		trnH-GUG-psbA	Intergenic
220	AT	4	549		trnH-GUG-psbA	Intergenic
221	CA	4	773		psbA	coding
222	AT	4	4959		trnK-UUU-matK	Intergenic
223	AT	4	7522		psbK-psbI	coding
224	TA	4	9686		trnG-UCC-trnR-UCU	Intergenic
225	TA	4	9707		trnG-UCC-trnR-UCU	Intergenic
226	TA	4	9722		trnG-UCC-trnR-UCU	Intergenic
227	TA	4	10951		atpA	coding
228	AT	5	22124		rpoC1	Intron
229	AG	5	25792		rpoB	coding
230	AT	5	28131		trnC-GCA-petN	Intergenic
231	AT	4	31808		trnE-UUC-trnT-GGU	Intergenic
232	TA	5	32514		trnT-GGU-psbD	Intergenic
233	TA	5	32525		trnT-GGU-psbD	Intergenic
234	TA	5	33542		trnT-GGU-psbD	Intergenic
235	TA	4	34387		psbD	coding
236	AT	7	35298		psbC	coding
237	TA	4	35326		psbC	coding
238	AT	5	35343		psbC	coding
239	GA	4	38816		psaB	coding
240	TA	4	46489		ycf3-trnS-GGA	Intergenic
241	AT	4	48200		trnT-UGU	coding
242	TA	4	49493		trnL-UAA	Intron
243	TA	4	49994		trnL-UAA-trnF-GAA	Intergenic
244	TG	4	51569		ndhJ	coding
245	TC	4	52556		ndhK-ndhC	Intergenic
246	AT	4	58095		rbcL	coding
247	GA	4	58767		rbcL-accD	Intergenic
248	TA	10	62298		ycf4-cemA	Intergenic
249	AT	4	62507		ycf4-cemA	Intergenic
250	TA	4	62576		ycf4-cemA	Intergenic
251	TA	4	65527		petA-psbJ	Intergenic
252	AT	4	65757		psbJ	coding
253	AT	4	67416		psbE-petL	Intergenic
254	AT	4	74900		psbB	coding
255	AT	5	86703		rpl2	Intron
256	AT	7	86850		rpl2	Intron
257	AT	4	88239		rpl23	coding
258	GA	4	91549		ycf2	coding
259	GA	4	91561		ycf2	coding
260	GA	4	94763		ycf2	coding
261	TA	4	98173		ndhB	Intron
262	AT	5	99816		rps7	coding
263	AG	4	100483		rps12_3end-rps12	Intergenic
264	CT	4	111744		trnN-GUU-trnR-ACG	Intergenic
265	AG	4	113448		ycf1-trnN-GUU	Intergenic
266	AT	4	118067		ccsA-ndhD	Intergenic
267	AT	4	118269		ndhD	coding
268	AT	6	130102		ycf1	coding
269	AAT	3	48		trnH-GUG	coding
270	AAT	3	60		trnH-GUG	coding
271	AAT	3	72		trnH-GUG-psbA	Intergenic
272	AAT	3	3322		matK	coding
273	TAT	3	9248		trnG-UCC	Intron
274	ATA	3	9318		trnG-UCC	Intron
275	TAA	3	9608		trnG-UCC	Intron
276	TAA	3	9625		trnG-UCC-trnR-UCU	Intergenic
277	ATT	4	10911		atpA	coding
278	GAA	3	19859		rpoC2	coding
279	GTT	3	27363		rpoB-trnC-GCA	Intergenic
280	AAC	3	29946		psbM	coding
281	TTA	3	32043		trnE-UUC-trnT-GGU	Intergenic
282	TTA	3	32058		trnE-UUC-trnT-GGU	Intergenic
283	TTA	6	32134		trnE-UUC-trnT-GGU	Intergenic
284	TTA	3	33663		trnT-GGU-psbD	Intergenic
285	TTA	3	33689		trnT-GGU-psbD	Intergenic
286	ATT	3	33703		trnT-GGU-psbD	Intergenic
287	ATT	3	33749		trnT-GGU-psbD	Intergenic
288	ATT	3	33795		trnT-GGU-psbD	Intergenic
289	ATT	3	33841		trnT-GGU-psbD	Intergenic
290	TTA	3	36418		psbC-trnS-UGA	Intergenic
291	ATT	3	39770		psaB	coding
292	TCT	3	40691		psaB	coding
293	GCA	3	44118		ycf3	Intron
294	AAT	3	49445		trnL-UAA	Intron
295	ATA	3	50184		trnL-UAA	Intron
296	TAT	6	51934		ndhJ	coding
297	ATA	3	51967		ndhK	coding
298	TTA	3	54169		trnV-UAC-trnM-CAU	Intergenic
299	ATT	3	54285		trnV-UAC-trnM-CAU	Intergenic
300	TAT	3	54346		trnM-CAU	coding
301	TTA	3	54424		trnM-CAU-atpE	Intergenic
302	ATA	3	57539		rbcL	coding
303	ATA	3	57821		rbcL	coding
304	TTA	3	57930		rbcL	coding
305	TTG	3	58250		rbcL	coding
306	GCT	3	59661		accD	coding
307	AAT	3	67125		psbE-petL	Intergenic
308	AAT	3	68846		psaJ	coding
309	CCT	3	70338		rps18-rpl20	Intergenic
310	TTA	3	71666		rpl20-rps12	Intergenic
311	AAC	3	72557		clpP	Intron
312	GAA	3	72828		clpP	Intron
313	AAT	3	73471		clpP	Intron
314	ATT	4	76871		psbH-petB	Intergenic
315	TTG	3	77777		petB	coding
316	ATC	3	80094		rpoA	coding
317	TTC	3	82960		rpl14	coding
318	ATA	3	83669		rpl16	Intergenic
319	ATT	3	85308		rps3	Intergenic
320	TGC	3	88751		trnI-CAU-ycf2	Intergenic
321	CTT	3	89432		ycf2	coding
322	GAT	3	89897		ycf2	coding
323	TCT	3	95446		ycf2	coding
324	CTT	3	95552		ycf2	coding
325	GGT	3	95816		ycf2-trnL-CAA	Intergenic
326	GAA	3	97336		ndhB	Intron
327	AGA	3	100778		rps12_3end-rps12	Intergenic
328	AGA	3	102219		rps12-trnV-GAC	Intergenic
329	AAG	3	105509		trnI-GAU	Intron
330	TCT	3	105624		trnI-GAU	Intron
331	CTG	3	110186		rrn4.5	coding
332	CAA	3	115114		ndhF	coding
333	CTT	3	115485		ndhF-rpl32	Intergenic
334	TAA	3	117711		ccsA	coding
335	AAT	3	118382		ndhD	coding
336	TTA	3	119742		ndhD-psaC	Intergenic
337	ATT	3	119778		ndhD-psaC	Intergenic
338	AAT	3	120231		psaC-ndhE	Intergenic
339	TTA	3	120240		psaC-ndhE	Intergenic
340	TTC	3	126267		rps15-ycf1	Intergenic
341	AGC	3	127593		ycf1	coding
342	TAA	3	129711		ycf1	coding
343	AAC	3	132124		ycf1	coding
344	TTA	3	133245		trnN-GUU-trnR-ACG	Intergenic
345	TAT	3	133710		rrn5	coding
346	TAAA	3	9748		trnG-UCC-trnR-UCU	Intergenic
347	TTGA	3	13582		atpH	coding
348	TTTC	3	26735		rpoB	coding
349	ATAA	3	29456		petN-psbM	Intergenic
350	TAAT	3	40112		psaB	coding
351	TTTA	5	69525		rpl33	coding
352	TTTA	3	81389		rps11	coding
353	TTTC	3	87348		rpl2	Intron
354	AAAT	3	118732		ndhD	coding
355	AATA	3	121894		ndhI	coding
356	TCAA	3	125162		ndhH	coding
357	TAAAG	3	11454		atpA	coding
358	AAATC	3	34172		psbD	coding
359	ATTTTA	3	54193		trnV-UAC-trnM-CAU	Intergenic
360	ATTTTA	3	54237		trnV-UAC-trnM-CAU	Intergenic
					-

## Sheet: Manihot_esculenta-SSRs
Manihot_esculenta-SSRs
No.	Motifs	repeats	start position	end position	location	region
1	A	8	4376	4383	matK-trnK-UUU	Intergenic
2	A	8	4518	4525	trnK-UUU-rps16	Intergenic
3	A	10	5010	5019	trnK-UUU-rps16	Intergenic
4	A	8	5032	5039	trnK-UUU-rps16	Intergenic
5	A	9	5430	5438	rps16-trnQ-UUG	Intergenic
6	A	8	7080	7087	psbK-psbI	coding
7	A	11	7939	7949	trnS-GCU	Intergenic
8	A	9	8183	8191	trnS-GCU-trnG-UCC	Intergenic
9	A	8	8353	8360	trnS-GCU-trnG-UCC	Intergenic
10	A	10	8781	8790	trnS-GCU-trnG-UCC	Intergenic
11	A	9	10864	10872	atpA	coding
12	A	9	10932	10940	atpA	coding
13	A	15	12803	12817	atpF	Intron
14	A	8	13261	13268	atpF-atpH	Intergenic
15	A	8	13581	13588	atpH	coding
16	A	8	13721	13728	atpH	coding
17	A	9	15414	15422	atpI-rps2	Intergenic
18	A	8	19597	19604	rpoC2	coding
19	A	8	23277	23284	rpoC1	Intron
20	A	8	24592	24599	rpoB	coding
21	A	9	27846	27854	rpoB-trnC-GCA	Intergenic
22	A	8	28108	28115	trnC-GCA-petN	Intergenic
23	A	11	28585	28595	trnC-GCA-petN	Intergenic
24	A	13	30237	30249	psbM-trnD-GUC	Intergenic
25	A	9	31475	31483	trnD-GUC-trnY-GUA	Intergenic
26	A	8	31664	31671	trnY-GUA	Intergenic
27	A	11	31961	31971	trnE-UUC-trnT-GGU	Intergenic
28	A	9	32516	32524	trnT-GGU-psbD	Intergenic
29	A	13	38750	38762	trnT-GGU-psbD	Intergenic
30	A	12	40029	40040	psaB	coding
31	A	8	45265	45272	ycf3	Intron
32	A	10	47303	47312	rps4	coding
33	A	11	49711	49721	trnL-UAA	Intron
34	A	11	49728	49738	trnL-UAA	Intron
35	A	10	49952	49961	trnL-UAA	Intron
36	A	8	50842	50849	trnF-GAA-ndhJ	Intergenic
37	A	8	55335	55342	atpB	coding
38	A	9	60134	60142	accD	coding
39	A	8	62521	62528	ycf4-cemA	Intergenic
40	A	11	63123	63133	cemA	coding
41	A	9	63316	63324	cemA	coding
42	A	10	64866	64875	petA-psbJ	Intergenic
43	A	8	66217	66224	psbF-psbE	Intergenic
44	A	8	66824	66831	psbE-petL	Intergenic
45	A	8	67387	67394	psbE-petL	Intergenic
46	A	9	67731	67739	psbE-petL	Intergenic
47	A	14	70053	70066	rps18	coding
48	A	8	71570	71577	rpl20-rps12	Intergenic
49	A	9	72876	72884	clpP	Intron
50	A	12	72888	72899	clpP	Intron
51	A	13	72975	72987	clpP	Intron
52	A	8	73054	73061	clpP	Intron
53	A	8	74920	74927	psbB	coding
54	A	8	74988	74995	psbB	coding
55	A	9	75011	75019	psbB	coding
56	A	9	75253	75261	psbB	coding
57	A	9	75475	75483	psbB	coding
58	A	8	76123	76130	psbB-psbT	Intergenic
59	A	9	76930	76938	psbH-petB	Intergenic
60	A	9	77137	77145	petB	Intron
61	A	8	77152	77159	petB	Intron
62	A	9	82825	82833	rps8-rpl14	Intergenic
63	A	9	85016	85024	rpl16-rps3	Intergenic
64	A	10	86217	86226	rpl22	coding
65	A	12	86801	86812	rpl2	Intron
66	A	8	87085	87092	rpl2	Intron
67	A	9	87868	87876	rpl2	coding
68	A	9	94885	94893	ycf2	coding
69	A	12	113550	113561	ndhF	coding
70	A	8	115889	115896	ndhF-rpl32	Intergenic
71	A	8	116938	116945	trnL-UAG-ccsA	Intergenic
72	A	8	118569	118576	ndhD	coding
73	A	8	118686	118693	ndhD	coding
74	A	9	118708	118716	ndhD	coding
75	A	8	119279	119286	ndhD	coding
76	A	13	120272	120284	psaC-ndhE	Intergenic
77	A	8	122933	122940	ndhA	Intron
78	A	10	125098	125107	ndhH	coding
79	A	8	126532	126539	rps15-ycf1	Intergenic
80	A	11	126846	126856	ycf1	coding
81	A	9	126882	126890	ycf1	coding
82	A	9	127162	127170	ycf1	coding
83	A	8	130120	130127	ycf1	coding
84	A	8	132901	132908	trnN-GUU-trnR-ACG	Intergenic
85	A	9	133112	133120	trnN-GUU-trnR-ACG	Intergenic
86	A	14	133759	133772	rrn5	coding
87	T	9	2313	2321	matK	coding
88	T	9	3583	3591	matK	coding
89	T	8	6849	6856	trnQ-UUG-psbK	Intergenic
90	T	9	7035	7043	psbK	coding
91	T	8	8307	8314	trnS-GCU-trnG-UCC	Intergenic
92	T	8	8517	8524	trnS-GCU-trnG-UCC	Intergenic
93	T	11	9335	9345	trnG-UCC	Intergenic
94	T	8	10074	10081	trnR-UCU-atpA	Intergenic
95	T	11	10901	10911	atpA	coding
96	T	18	12784	12801	atpF	Intron
97	T	9	13445	13453	atpF	Intron
98	T	15	13544	13558	atpH	coding
99	T	9	13949	13957	atpH-atpI	Intergenic
100	T	8	14606	14613	atpH-atpI	Intergenic
101	T	9	14854	14862	atpI-rps2	Intergenic
102	T	13	15239	15251	atpI-rps2	Intergenic
103	T	8	15274	15281	atpI-rps2	Intergenic
104	T	8	16231	16238	rps2	coding
105	T	11	17178	17188	rpoC2	coding
106	T	14	19451	19464	rpoC2	coding
107	T	12	27183	27194	rpoB-trnC-GCA	Intergenic
108	T	8	27828	27835	rpoB-trnC-GCA	Intergenic
109	T	8	28433	28440	trnC-GCA-petN	Intergenic
110	T	8	29115	29122	petN-psbM	Intergenic
111	T	9	29278	29286	petN-psbM	Intergenic
112	T	8	29858	29865	psbM	coding
113	T	8	30755	30762	psbM-trnD-GUC	Intergenic
114	T	8	31453	31460	trnD-GUC-trnY-GUA	Intergenic
115	T	10	32981	32990	trnT-GGU-psbD	Intergenic
116	T	9	33047	33055	trnT-GGU-psbD	Intergenic
117	T	9	33068	33076	trnT-GGU-psbD	Intergenic
118	T	8	37849	37856	trnG-UCC	Intergenic
119	T	8	37884	37891	trnG-UCC-trnfM-CAU	Intergenic
120	T	8	38290	38297	rps14	coding
121	T	8	45597	45604	ycf3	Intron
122	T	11	46077	46087	ycf3-trnS-GGA	Intergenic
123	T	8	48620	48627	trnT-UGU-trnL-UAA	Intergenic
124	T	8	50496	50503	trnF-GAA-ndhJ	Intergenic
125	T	9	51337	51345	ndhJ	coding
126	T	12	52771	52782	ndhK-ndhC	Intergenic
127	T	9	53385	53393	ndhC-trnV-UAC	Intergenic
128	T	8	53602	53609	trnV-UAC	Intron
129	T	8	53629	53636	trnV-UAC	Intron
130	T	8	54213	54220	trnV-UAC-trnM-CAU	Intergenic
131	T	9	57352	57360	rbcL	coding
132	T	9	59559	59567	accD	coding
133	T	8	59905	59912	accD	coding
134	T	8	60157	60164	accD	coding
135	T	9	62081	62089	ycf4	coding
136	T	9	62104	62112	ycf4	coding
137	T	9	62260	62268	ycf4-cemA	Intergenic
138	T	9	62964	62972	cemA	coding
139	T	9	63229	63237	cemA	coding
140	T	8	64346	64353	petA	coding
141	T	9	64511	64519	petA	coding
142	T	8	64683	64690	petA-psbJ	Intergenic
143	T	8	66860	66867	psbE-petL	Intergenic
144	T	9	66968	66976	psbE-petL	Intergenic
145	T	8	69265	69272	psaJ	coding
146	T	8	71448	71455	rpl20-rps12	Intergenic
147	T	15	73701	73715	clpP	Intron
148	T	9	74248	74256	clpP-psbB	Intergenic
149	T	8	75240	75247	psbB	coding
150	T	8	75272	75279	psbB	coding
151	T	10	76012	76021	psbB	coding
152	T	8	76055	76062	psbB	coding
153	T	9	76336	76344	psbT-psbN	Intergenic
154	T	9	83945	83953	rpl16-rps3	Intergenic
155	T	9	84441	84449	rpl16-rps3	Intergenic
156	T	8	84651	84658	rpl16-rps3	Intergenic
157	T	10	85087	85096	rpl16-rps3	Intergenic
158	T	12	85601	85612	rps3	coding
159	T	10	86160	86169	rpl22	coding
160	T	-22	86268	86245	rpl22	coding
161	T	9	87846	87854	rpl2	coding
162	T	9	88455	88463	rpl23	coding
163	T	8	88657	88664	rpl23-trnI-CAU	Intergenic
164	T	8	89084	89091	ycf2	coding
165	T	8	89151	89158	ycf2	coding
166	T	8	89408	89415	ycf2	coding
167	T	9	89440	89448	ycf2	coding
168	T	14	89477	89490	ycf2	coding
169	T	9	102609	102617	rps12-trnV-GAC	Intergenic
170	T	8	108503	108510	rrn23	coding
171	T	9	113950	113958	ndhF	coding
172	T	8	116026	116033	ndhF-rpl32	Intergenic
173	T	8	117054	117061	ccsA	coding
174	T	9	119371	119379	ndhD	coding
175	T	8	120102	120109	psaC-ndhE	Intergenic
176	T	8	120582	120589	ndhE-ndhG	Intergenic
177	T	8	120747	120754	ndhE-ndhG	Intergenic
178	T	11	121723	121733	ndhG-ndhI	Intergenic
179	T	10	121810	121819	ndhI	coding
180	T	8	122437	122444	ndhA	Intron
181	T	8	123414	123421	ndhA	Intron
182	T	8	125265	125272	ndhH	coding
183	T	8	125521	125528	ndhH	coding
184	T	8	126300	126307	rps15-ycf1	Intergenic
185	T	11	127131	127141	ycf1	coding
186	T	9	131211	131219	ycf1	coding
187	T	8	131258	131265	ycf1	coding
188	T	11	131458	131468	ycf1	coding
189	T	8	131516	131523	ycf1	coding
190	T	8	131573	131580	ycf1	coding
191	T	11	131825	131835	ycf1	coding
192	T	8	132369	132376	ycf1-trnN-GUU	Intergenic
193	T	8	132525	132532	ycf1-trnN-GUU	Intergenic
194	T	9	132627	132635	ycf1-trnN-GUU	Intergenic
195	T	9	132702	132710	trnN-GUU	Intergenic
196	T	10	132926	132935	trnN-GUU-trnR-ACG	Intergenic
197	T	8	132957	132964	trnN-GUU-trnR-ACG	Intergenic
198	T	9	133018	133026	trnN-GUU-trnR-ACG	Intergenic
199	T	9	133138	133146	trnN-GUU-trnR-ACG	Intergenic
200	T	9	133639	133647	trnR-ACG-rrn5	Intergenic
201	T	8	133734	133741	rrn5	coding
202	T	10	134013	134022	rrn5-rrn4.5	Intergenic
203	C	12	4360	4371	matK-trnK-UUU	Intergenic
204	C	8	5441	5448	rps16-trnQ-UUG	Intergenic
205	C	8	27361	27368	rpoB-trnC-GCA	Intergenic
206	C	10	53498	53507	trnV-UAC-trnM-CAU	Intergenic
207	C	18	63211	63228	cemA	coding
208	C	8	131162	131169	ycf1	coding
209	G	9	36898	36906	trnS-UGA-psbZ	Intergenic
210	G	10	49739	49748	trnL-UAA	Intron
211	G	8	93433	93440	ycf2	coding
212	G	13	109702	109714	rrn23	coding
213	TA	5	4696		trnK-UUU-rps16	Intergenic
214	TA	4	9301		trnG-UCC	Intron
215	TA	4	10304		trnR-UCU-atpA	Intergenic
216	TA	5	10320		atpA	coding
217	TA	4	10428		atpA	coding
218	TA	6	10637		atpA	coding
219	TA	4	10658		atpA	coding
220	TA	6	14767		atpI	coding
221	CT	5	17171		rpoC2	coding
222	AT	5	34458		psbD	coding
223	TA	4	34482		psbD	coding
224	TA	4	34494		psbD	coding
225	GA	4	37994		trnG-UCC-trnfM-CAU	Intergenic
226	TA	4	45712		ycf3	Intron
227	AT	4	47418		rps4	coding
228	TA	4	48816		trnT-UGU-trnL-UAA	Intergenic
229	TC	4	51979		ndhK	coding
230	TA	7	53698		trnV-UAC	Intron
231	AT	5	53713		trnV-UAC	Intron
232	TA	5	53787		trnV-UAC	Intron
233	TA	5	53799		trnV-UAC	Intron
234	TA	5	53822		trnV-UAC	Intron
235	AT	4	57870		rbcL	coding
236	GA	4	58542		rbcL	coding
237	TA	4	62375		ycf4	coding
238	AT	4	62573		ycf4	coding
239	TA	4	62637		ycf4	coding
240	TA	5	64068		petA	coding
241	TA	4	65634		petA-psbJ	Intergenic
242	AT	4	65865		psbJ-psbL	Intergenic
243	AT	6	72431		clpP	Intron
244	TA	5	86919		rpl2	Intron
245	AT	6	86990		rpl2	Intron
246	AT	6	87003		rpl2	Intron
247	AT	4	88379		rpl23	coding
248	AT	7	88711		rpl23-trnI-CAU	Intergenic
249	GA	4	91724		ycf2	coding
250	GA	4	91736		ycf2	coding
251	GA	4	92684		ycf2	coding
252	GA	4	94914		ycf2	coding
253	TA	4	98375		ndhB	Intron
254	AT	5	100031		rps7	coding
255	AG	4	100689		rps12_3end-rps12	Intergenic
256	CT	4	111849		trnN-GUU-trnR-ACG	Intergenic
257	AG	4	113650		ycf1-trnN-GUU	Intergenic
258	AT	4	118254		ndhD	coding
259	AT	4	118456		ndhD	coding
260	AT	4	123404		ndhA	Intron
261	AT	4	130295		ycf1	coding
262	AT	6	130338		ycf1	coding
263	CTA	3	87		trnH-GUG-psbA	Intergenic
264	TAT	3	9067		trnG-UCC	Intron
265	TAA	4	10789		atpA	coding
266	ATA	3	10803		atpA	coding
267	ATA	3	10818		atpA	coding
268	CAT	3	10849		atpA	coding
269	ATT	3	11146		atpA	coding
270	GTT	3	12998		atpF	coding
271	AAC	3	15570		atpI-rps2	coding
272	TTA	3	16435		rps2-rpoC2	coding
273	TTC	3	23101		rpoC1	Intron
274	TTA	3	35595		psbC	coding
275	AAT	3	38950		psaB	coding
276	TAA	4	38969		psaB	coding
277	TAA	3	39009		psaB	coding
278	TAA	3	39019		psaB	coding
279	TCT	3	39921		psaB	coding
280	GCA	3	43352		psaA-ycf3	coding
281	AGT	3	44431		ycf3	Intron
282	TAA	3	49499		trnL-UAA	Intron
283	TAT	4	51324		ndhJ	coding
284	TTA	3	51336		ndhJ	coding
285	AAT	3	51369		ndhJ	coding
286	ATA	3	53861		trnV-UAC	Intron
287	TAT	3	53920		trnV-UAC	Intron
288	TTA	3	54014		trnV-UAC	Intron
289	ATA	3	57318		atpB-rbcL	Intergenic
290	TTA	3	57704		rbcL	coding
291	TTG	3	58025		rbcL	coding
292	GCT	3	59436		accD	coding
293	ATG	4	61069		psaI	coding
294	ATG	4	61147		psaI-ycf4	Intergenic
295	AAT	3	62770		cemA	coding
296	CAG	3	66421		psbE	coding
297	AAT	3	67248		psbE-petL	Intergenic
298	AAT	3	68970		psaJ-rpl33	Intergenic
299	CCT	3	70633		rpl20	coding
300	TTA	3	71804		rps12-trnV-GAC	Intergenic
301	TTA	3	71819		rps12-trnV-GAC	Intergenic
302	AAC	3	72756		clpP	Intron
303	GAA	3	73030		clpP	Intron
304	AAT	3	73668		clpP	Intron
305	ATT	3	77130		petB	Intron
306	TTG	3	78025		petB	Intron
307	TTC	3	83191		rpl14	coding
308	ATA	3	83900		rpl16	Intron
309	ATT	3	85562		rps3	coding
310	TGC	3	88910		ycf2	coding
311	TTA	3	89397		ycf2	coding
312	CTT	3	89587		ycf2	coding
313	GAT	3	90052		ycf2	coding
314	TCT	3	95597		ycf2	coding
315	CTT	3	95703		ycf2-trnL-CAA	Intergenic
316	GGT	3	95967		ycf2-trnL-CAA	Intergenic
317	GAA	3	97502		ndhB	Intron
318	AGA	3	100984		rps12	coding
319	AGA	3	102425		rps12-trnV-GAC	Intergenic
320	AAG	3	105571		trnI-GAU	Intron
321	TCT	3	105686		trnI-GAU	Intron
322	CTG	3	110279		rrn4.5-rrn5	Intergenic
323	CAA	3	115323		ndhF-rpl32	Intergenic
324	CTT	3	115694		ndhF-rpl32	Intergenic
325	TAA	3	117898		ccsA	coding
326	TTA	3	118791		ndhD	coding
327	TTA	3	118823		ndhD	coding
328	TTA	3	118835		ndhD	coding
329	TTA	3	118847		ndhD	coding
330	TTA	3	119899		psaC	coding
331	ATT	3	119935		psaC	coding
332	AAT	3	120392		ndhE	coding
333	TTA	3	120401		ndhE	coding
334	TTC	3	126480		rps15-ycf1	Intergenic
335	AGC	3	127822		ycf1	coding
336	TAA	3	129948		ycf1	coding
337	TTG	3	132241		ycf1	coding
338	AAC	3	132258		ycf1	coding
339	ATT	3	133390		trnR-ACG	coding
340	TCT	6	133576		trnR-ACG-rrn5	Intergenic
341	TCT	6	133603		trnR-ACG-rrn5	Intergenic
342	TAT	3	133991		rrn5-rrn4.5	Intergenic
343	TTA	3	134035		rrn5-rrn4.5	Intergenic
344	TAAA	3	15088		atpI	coding
345	GAAA	3	16195		rps2	coding
346	TAAT	3	39343		psaB	coding
347	TTTC	3	87489		rpl2	Intron
348	TTTG	3	119844		psaC	coding
349	AATA	3	122054		ndhI	coding
350	ATCA	3	125386		ndhH	coding
351	TAAAA	3	17400		rpoC2	coding
352	CTTTA	3	31175		trnD-GUC	Intergenic
353	AAATC	3	33321		trnT-GGU-psbD	Intergenic
354	TATTT	3	69737		rpl33-rps18	Intergenic
355	ATTAA	3	118728		ndhD	coding
356	TTTATA	3	10414		atpA	coding
357	AGTAAT	3	60468		accD	coding

## Sheet: Populus euphratica SSRs
Populus euphratica SSRs
No.	Motif	location	region
1	A	trnH-GUG-psbA	Intergenic
2	A	matK-trnK-UUU	Intergenic
3	A	trnK-UUU-rps16	Intergenic
4	A	trnQ-UUG-psbK	Intergenic
5	A	trnQ-UUG-psbK	Intergenic
6	A	trnQ-UUG-psbK	Intergenic
7	A	psbK	coding
8	A	trnS-GCU-trnG-UCC	Intergenic
9	A	atpA	coding
10	A	atpA	coding
11	A	atpA	coding
12	A	atpF	Intron
13	A	atpF	Intron
14	A	atpI	coding
15	A	rpoC2	coding
16	A	rpoC1	Intron
17	A	rpoC1	Intron
18	A	rpoC1	Intron
19	A	rpoB	coding
20	A	rpoB	coding
21	A	rpoB	coding
22	A	rpoB	coding
23	A	petN	coding
24	A	petN	coding
25	A	psbM-trnD-GUC	Intergenic
26	A	psbM-trnD-GUC	Intergenic
27	A	trnY-GUA-trnE-UUC	Intergenic
28	A	trnE-UUC-trnT-GGU	Intergenic
29	A	psbC	coding
30	A	trnS-UGA	coding
31	A	trnS-UGA-psbZ	Intergenic
32	A	ycf3-trnS-GGA	Intergenic
33	A	ycf3-trnS-GGA	Intergenic
34	A	ycf3	Intron
35	A	rps4	coding
36	A	trnT-UGU	coding
37	A	trnF-GAA-ndhJ	Intergenic
38	A	trnF-GAA-ndhJ	Intergenic
39	A	atpE	coding
40	A	psaI-ycf4	Intergenic
41	A	ycf4	coding
42	A	cemA	coding
43	A	petA	coding
44	A	petA-psbJ	Intergenic
45	A	psbJ	coding
46	A	psbF	coding
47	A	psbE	coding
48	A	psbE-petL	Intergenic
49	A	trnP-UGG-psaJ	Intergenic
50	A	psaJ	coding
51	A	rpl20	coding
52	A	rpl20-rps12	Intergenic
53	A	rpl20-rps12	Intergenic
54	A	rpl20-rps12	Intergenic
55	A	rps12-clpP	Intergenic
56	A	rps12-clpP	Intergenic
57	A	clpP	Intron
58	A	clpP	Intron
59	A	clpP	Intron
60	A	psbB-psbT	Intergenic
61	A	petB	Intron
62	A	petB	Intron
63	A	petD	Intron
64	A	rps11	coding
65	A	rpl36-rps8	Intergenic
66	A	rpl36-rps8	Intergenic
67	A	rpl16	coding
68	A	ycf2	coding
69	A	rrn23	coding
70	A	rrn23	coding
71	A	ycf1-ndhF	Intergenic
72	A	ycf1-ndhF	Intergenic
73	A	ndhF	coding
74	A	ndhF	coding
75	A	ndhF-rpl32	Intergenic
76	A	rpl32	coding
77	A	trnL-UAG-ccsA	Intergenic
78	A	ndhD	coding
79	A	ndhD	coding
80	A	ndhD	coding
81	A	ndhE	coding
82	A	ndhI	coding
83	A	ndhA	coding
84	A	ndhH	coding
85	A	ycf1	coding
86	T	trnH-GUG-psbA	Intergenic
87	T	trnK-UUU-rps16	Intergenic
88	T	rps16-trnQ-UUG	Intergenic
89	T	psbK	coding
90	T	psbK-psbI	Intergenic
91	T	psbI	coding
92	T	psbI-trnS-GCU	Intergenic
93	T	trnS-GCU-trnG-UCC	Intergenic
94	T	trnS-GCU-trnG-UCC	Intergenic
95	T	atpA	coding
96	T	atpA	coding
97	T	atpA	coding
98	T	atpA-atpF	Intergenic
99	T	atpF-atpH	Intergenic
100	T	atpI	coding
101	T	rpoC2	coding
102	T	rpoC2	coding
103	T	rpoC2	coding
104	T	rpoC1	Intron
105	T	rpoB	coding
106	T	rpoB	coding
107	T	rpoB	coding
108	T	rpoB	coding
109	T	rpoB	coding
110	T	rpoB-trnC-GCA	Intergenic
111	T	trnC-GCA-petN	Intergenic
112	T	petN-psbM	Intergenic
113	T	psbM-trnD-GUC	Intergenic
114	T	psbM-trnD-GUC	Intergenic
115	T	psbM-trnD-GUC	Intergenic
116	T	psbC	coding
117	T	trnS-UGA-psbZ	Intergenic
118	T	psaA	coding
119	T	psaA-ycf3	Intergenic
120	T	psaA-ycf3	Intergenic
121	T	rps4-trnT-UGU	Intergenic
122	T	rps4-trnT-UGU	Intergenic
123	T	trnT-UGU-trnL-UAA	Intergenic
124	T	trnT-UGU-trnL-UAA	Intergenic
125	T	trnT-UGU-trnL-UAA	Intergenic
126	T	trnL-UAA-trnF-GAA	Intergenic
127	T	ndhJ	coding
128	T	ndhJ	coding
129	T	ndhJ-ndhK	Intergenic
130	T	atpE	coding
131	T	atpB	coding
132	T	accD	coding
133	T	accD	coding
134	T	accD	coding
135	T	accD	coding
136	T	accD-psaI	Intergenic
137	T	psaI	coding
138	T	ycf4	coding
139	T	cemA	coding
140	T	petA-psbJ	Intergenic
141	T	psbL	coding
142	T	psbE	coding
143	T	psbE-petL	Intergenic
144	T	psbE-petL	Intergenic
145	T	psbE-petL	Intergenic
146	T	psbE-petL	Intergenic
147	T	psbE-petL	Intergenic
148	T	rpl33	coding
149	T	rps18	coding
150	T	rpl20-rps12	Intergenic
151	T	rpl20-rps12	Intergenic
152	T	clpP	Intron
153	T	psbB	coding
154	T	petD	Intron
155	T	rpoA	coding
156	T	rpoA	coding
157	T	rps11	coding
158	T	rps11	coding
159	T	rpl16	coding
160	T	rpl16	coding
161	T	rpl16	coding
162	T	rps3	coding
163	T	rps3	coding
164	T	ndhB	Intron
165	T	rps12_3end-rps12_3end	Intergenic
166	T	rrn16	coding
167	T	rrn23	coding
168	T	rrn23	coding
169	T	ycf1	coding
170	T	ycf1	coding
171	T	ycf1-ndhF	Intergenic
172	T	ycf1-ndhF	Intergenic
173	T	ndhF-rpl32	Intergenic
174	T	ndhF-rpl32	Intergenic
175	T	trnL-UAG-ccsA	Intergenic
176	T	ccsA	coding
177	T	ndhD	coding
178	T	psaC-ndhE	Intergenic
179	T	ndhI	coding
180	T	ndhI	coding
181	T	ndhA	Intron
182	T	ndhH	coding
183	T	ndhH	coding
184	T	rps15-ycf1	Intergenic
185	T	ycf1	coding
186	T	ycf1	coding
187	T	ycf1	coding
188	C	petA-psbJ	Intergenic
189	G	rpoB	coding
190	G	psbD	coding
191	G	ycf2	coding
192	G	rrn16	coding
193	G	trnI-GAU	Intron
194	G	rrn23	coding
195	AT	rps16-trnQ-UUG	Intergenic
196	AT	psbI-trnS-GCU	Intergenic
197	AT	trnS-GCU-trnG-UCC	Intergenic
198	TA	atpF	Intron
199	AT	rpoC2	coding
200	TA	rpoB	coding
201	CT	petN-psbM	Intergenic
202	AT	psbM-trnD-GUC	Intergenic
203	AT	psbM-trnD-GUC	Intergenic
204	TA	trnE-UUC-trnT-GGU	Intergenic
205	GA	psbC	coding
206	TA	psbC	coding
207	AT	psbC	coding
208	AT	psaA	coding
209	AT	ycf3	Intron
210	AT	ycf3	Intron
211	AT	trnF-GAA-ndhJ	Intergenic
212	AT	trnF-GAA-ndhJ	Intergenic
213	TA	trnF-GAA-ndhJ	Intergenic
214	AT	ndhK	coding
215	AT	rbcL	coding
216	TA	accD	coding
217	TA	psaI	coding
218	AT	ycf4-cemA	Intergenic
219	TA	psbE-petL	Intergenic
220	AT	trnP-UGG	Intergenic
221	TA	rpl16	Intron
222	GA	rpl2	Intron
223	GA	rpl2	Intron
224	GA	rpl23-trnI-CAU	Intergenic
225	TG	rpl23-trnI-CAU	Intergenic
226	GA	ycf2	coding
227	CT	ycf2	coding
228	TA	ycf2	coding
229	AG	ycf2-trnL-CAA	Intergenic
230	TC	rrn16	coding
231	CT	rrn23	coding
232	TA	rrn5-trnR-ACG	Intergenic
233	AT	rpl32-trnL-UAG	Intergenic
234	AT	ndhA	Intron
235	AT	ndhA	Intron
236	AT	ndhA	Intron
237	AT	ndhH	coding
238	TA	ycf1	coding
239	TAT	psbK-psbI	Intergenic
240	ATT	psbK-psbI	Intergenic
241	CTA	psbI-trnS-GCU	Intergenic
242	TAA	trnS-GCU-trnG-UCC	Intergenic
243	TTA	trnS-GCU-trnG-UCC	Intergenic
244	TTA	trnS-GCU-trnG-UCC	Intergenic
245	AAC	atpH	coding
246	TTA	atpH-atpI	Intergenic
247	TTC	rpoC1	Intron
248	GCT	rpoB-trnC-GCA	Intergenic
249	TAT	rpoB-trnC-GCA	Intergenic
250	TAT	rpoB-trnC-GCA	Intergenic
251	AAT	psbM-trnD-GUC	Intergenic
252	TTA	trnT-GGU-psbD	Intergenic
253	TCT	psbZ	coding
254	ATG	psaB	coding
255	GCA	psaB	coding
256	TAA	psaA	coding
257	TAA	psaA	coding
258	TAA	psaA	coding
259	TAA	psaA	coding
260	TAA	psaA	coding
261	ATA	trnS-GGA-rps4	Intergenic
262	ATT	trnL-UAA-trnF-GAA	Intergenic
263	ATA	atpE	coding
264	GCT	atpB-rbcL	Intergenic
265	AAT	cemA-petA	Intergenic
266	TAA	petA-psbJ	Intergenic
267	CCT	psbE-petL	Intergenic
268	AAT	psbE-petL	Intergenic
269	TAA	psbE-petL	Intergenic
270	TTC	petG	coding
271	AAC	trnP-UGG-psaJ	Intergenic
272	AAT	rpl33	coding
273	CTG	rpl20	coding
274	ATA	rpl20-rps12	Intergenic
275	TTG	clpP	Intron
276	TCT	clpP	Intron
277	AAT	psbB	coding
278	ATC	psbT	coding
279	TTC	petD	Intron
280	ATA	petD	Intron
281	CTT	rps3	coding
282	GAT	rpl22	coding
283	TCT	ycf2	coding
284	CTT	ycf2	coding
285	GGT	ycf2	coding
286	GAA	ycf2	coding
287	AGA	trnL-CAA-ndhB	Intergenic
288	AGA	ndhB	Intron
289	AAG	rps12-clpP	Intergenic
290	CAA	trnR-ACG-trnN-GUU	Intergenic
291	CTT	trnN-GUU-ycf1	Intergenic
292	ATT	ycf1-ndhF	Intergenic
293	TAA	ndhF	coding
294	AAT	ndhD	coding
295	TTC	ndhG-ndhI	Intergenic
296	TGT	ndhA	Intron
297	ATA	ndhA	Intron
298	TAA	ndhH	coding
299	TTA	ndhH	coding
300	TCT	ycf1	coding
301	TGAA	trnH-GUG-psbA	Intergenic
302	GAAA	atpH-atpI	Intergenic
303	AAAC	petN-psbM	Intergenic
304	AATA	accD	coding
305	AAAT	psbJ	coding
306	TTTC	psbB	coding
307	ATTA	rps11	coding
308	TTCT	rpl16	coding
309	ATTT	rps12_3end	Intron
310	AATA	ccsA	coding
311	CATT	ycf1	coding
312	AAAGA	rrn16	coding
313	TTTCTA	rrn5-trnR-ACG	Intergenic

## Sheet: Ricinus_communis_SSRs
Ricinus_communis_SSRs
No.	Motif	repeats	start position	end position	location	region
1	A	8	295	303	trnH-GUG-psbA	Intergenic
2	A	9	313	322	trnH-GUG-psbA	Intergenic
3	A	7	1764	1771	psbA-trnK-UUU	Intergenic
4	A	7	2142	2149	trnK-UUU-matK	Intergenic
5	A	8	4116	4124	matK-trnK-UUU	Intergenic
6	A	12	4709	4721	trnK-UUU-matK	Intergenic
7	A	8	4850	4858	trnK-UUU-matK	Intergenic
8	A	9	5073	5082	trnK-UUU-matK	Intergenic
9	A	9	5138	5147	rps16	coding
10	A	7	5501	5508	rps16-trnQ-UUG	Intergenic
11	A	7	6998	7005	psbK	coding
12	A	8	7166	7174	psbK-psbI	Intergenic
13	A	7	8287	8294	trnS-GCU-trnG-UCC	Intergenic
14	A	9	8816	8825	trnG-UCC	Intron
15	A	8	9099	9107	trnG-UCC	Intron
16	A	9	10180	10189	atpA	coding
17	A	7	10838	10845	atpA	coding
18	A	12	12888	12900	atpF	Intron
19	A	7	14125	14132	atpH-atpI	Intergenic
20	A	9	15360	15369	atpI-rps2	Intergenic
21	A	9	16001	16010	rps2	coding
22	A	7	17966	17973	rpoC2	coding
23	A	7	20188	20195	rpoC2	coding
24	A	7	23880	23887	rpoB	coding
25	A	8	29578	29586	petN-psbM	Intergenic
26	A	8	29589	29597	petN-psbM	Intergenic
27	A	8	31177	31185	trnD-GUC-trnY-GUA	Intergenic
28	A	8	31901	31909	trnE-UUC-trnT-GGU	Intergenic
29	A	13	33515	33528	trnT-GGU-psbD	Intergenic
30	A	7	40449	40456	psaB	coding
31	A	7	40471	40478	psaB	coding
32	A	10	40776	40786	psaB	coding
33	A	10	41011	41021	psaA	coding
34	A	8	48681	48689	trnT-UGU-trnL-UAA	Intergenic
35	A	8	49052	49060	trnT-UGU-trnL-UAA	Intergenic
36	A	7	50983	50990	trnF-GAA-ndhJ	Intergenic
37	A	9	51287	51296	ndhJ	coding
38	A	10	51503	51513	ndhJ	coding
39	A	8	52390	52398	ndhK	coding
40	A	8	55658	55666	atpB	coding
41	A	10	56164	56174	atpB	coding
42	A	7	58171	58178	rbcL	coding
43	A	12	58729	58741	rbcL	coding
44	A	8	60577	60585	accD	coding
45	A	8	63121	63129	cemA	coding
46	A	8	63291	63299	cemA	coding
47	A	9	63589	63598	cemA	coding
48	A	12	63625	63637	cemA	coding
49	A	12	63760	63772	cemA	coding
50	A	9	64332	64341	cemA	coding
51	A	9	65799	65808	psbJ	coding
52	A	8	67173	67181	psbE-petL	Intergenic
53	A	7	67770	67777	petL-petG	Intergenic
54	A	9	68883	68892	psaJ	coding
55	A	10	69953	69963	rps18	coding
56	A	11	70110	70121	rps18	coding
57	A	7	73592	73599	clpP	Intron
58	A	7	75269	75276	psbB	coding
59	A	8	75620	75628	psbB	coding
60	A	8	76742	76750	psbH	coding
61	A	9	77660	77669	petB	Intron
62	A	7	80939	80946	rpoA	coding
63	A	10	85365	85375	rps3	coding
64	A	9	86849	86858	rpl2	Intron
65	A	10	88450	88460	rpl23	coding
66	A	7	89750	89757	ycf2	coding
67	A	8	95861	95869	ycf2-trnL-CAA	Intergenic
68	A	9	114525	114534	ndhF	coding
69	A	9	116882	116891	trnL-UAG-ccsA	Intergenic
70	A	7	118047	118054	ccsA-	coding
71	A	8	118373	118381	ndhD	coding
72	A	7	119655	119662	ndhD	coding
73	A	9	119796	119805	psaC	coding
74	A	9	120454	120463	ndhE	coding
75	A	7	120656	120663	ndhE-ndhG	Intergenic
76	A	8	121052	121060	ndhG	coding
77	A	8	121596	121604	ndhG-ndhI	Intergenic
78	A	7	124284	124291	ndhA	coding
79	A	9	126734	126743	ycf1	coding
80	A	7	127851	127858	ycf1	coding
81	A	9	128481	128490	ycf1	coding
82	A	7	128707	128714	ycf1	coding
83	A	7	132489	132496	ycf1-trnN-GUU	Intergenic
84	A	8	134723	134731	rrn23	coding
85	A	9	135434	135443	rrn23	coding
86	A	7	135785	135792	rrn23	coding
87	T	8	403	411	trnH-GUG-psbA	Intergenic
88	T	7	484	491	trnH-GUG-psbA	Intergenic
89	T	7	2638	2645	matK	coding
90	T	8	3951	3959	matK-trnK-UUU	Intergenic
91	T	8	4315	4323	matK-trnK-UUU	Intergenic
92	T	11	5657	5668	rps16-trnQ-UUG	Intergenic
93	T	8	7126	7134	psbK	coding
94	T	7	7983	7990	trnS-GCU-trnG-UCC	Intergenic
95	T	7	8412	8419	trnS-GCU-trnG-UCC	Intergenic
96	T	8	8638	8646	trnS-GCU-trnG-UCC	Intergenic
97	T	7	9168	9175	trnG-UCC	Intron
98	T	8	9953	9961	trnG-UCC-trnR-UCU	Intergenic
99	T	7	11018	11025	atpA	coding
100	T	7	11151	11158	atpA	coding
101	T	7	12879	12886	atpF	Intron
102	T	9	13625	13634	atpH	coding
103	T	8	14316	14324	atpH-atpI	Intergenic
104	T	10	15825	15835	rps2	coding
105	T	8	15859	15867	rps2	coding
106	T	9	16833	16842	rpoC2	coding
107	T	11	17767	17778	rpoC2	coding
108	T	8	19649	19657	rpoC2	coding
109	T	13	20042	20055	rpoC2	coding
110	T	7	20421	20428	rpoC2	coding
111	T	10	24206	24216	rpoB	coding
112	T	11	27778	27789	rpoB	coding
113	T	9	28872	28881	trnC-GCA-petN	Intergenic
114	T	7	28955	28962	trnC-GCA-petN	Intergenic
115	T	8	29275	29283	petN-psbM	Intergenic
116	T	7	29932	29939	psbM	coding
117	T	8	29962	29970	psbM	coding
118	T	7	30566	30573	psbM-trnD-GUC	Intergenic
119	T	7	31302	31309	trnD-GUC-trnY-GUA	Intergenic
120	T	8	31723	31731	trnY-GUA-trnE-UUC	Intergenic
121	T	9	31743	31752	trnY-GUA-trnE-UUC	Intergenic
122	T	10	32734	32744	trnT-GGU-psbD	Intergenic
123	T	8	34998	35006	psbC	coding
124	T	9	36326	36335	psbC-trnS-UGA	Intergenic
125	T	8	39908	39916	psaB	coding
126	T	8	39921	39929	psaB	coding
127	T	7	40339	40346	psaB	coding
128	T	15	46501	46516	ycf3-trnS-GGA	Intergenic
129	T	7	47168	47175	rps4	coding
130	T	8	52064	52072	ndhK	coding
131	T	7	52809	52816	ndhC	coding
132	T	12	54259	54271	trnV-UAC-trnM-CAU	Intergenic
133	T	11	58189	58200	rbcL	coding
134	T	10	60823	60833	accD-psaI	Intergenic
135	T	7	61018	61025	psaI	coding
136	T	7	62825	62832	cemA	coding
137	T	8	62917	62925	cemA	coding
138	T	8	63109	63117	cemA	coding
139	T	10	63189	63199	cemA	coding
140	T	9	63963	63972	petA-psbJ	Intergenic
141	T	7	64247	64254	petA-psbJ	Intergenic
142	T	7	64573	64580	petA-psbJ	Intergenic
143	T	10	65543	65553	petA-psbJ	Intergenic
144	T	7	65636	65643	petA-psbJ	Intergenic
145	T	14	68112	68126	trnW-CCA	coding
146	T	10	69652	69662	rpl33	coding
147	T	8	70273	70281	rps18	coding
148	T	10	71077	71087	rpl20-rps12	Intergenic
149	T	7	73619	73626	clpP	Intron
150	T	10	74870	74880	psbB	coding
151	T	11	75861	75872	psbB	coding
152	T	8	76631	76639	psbN-psbH	Intergenic
153	T	9	76953	76962	psbH-petB	Intergenic
154	T	7	79379	79386	petD	Intron
155	T	8	82034	82042	rpl36-rps8	Intergenic
156	T	7	82803	82810	rps8-rpl14	Intergenic
157	T	7	85063	85070	rpl16-rps3	Intergenic
158	T	12	85685	85697	rps3	coding
159	T	10	86193	86203	rpl22	coding
160	T	12	86205	86217	rpl22	coding
161	T	12	86786	86798	rpl2	Intron
162	T	7	88311	88318	rpl23	coding
163	T	10	88433	88443	rpl23	coding
164	T	7	89240	89247	ycf2	coding
165	T	9	89695	89704	ycf2	coding
166	T	7	90370	90377	ycf2	coding
167	T	8	90402	90410	ycf2	coding
168	T	15	90440	90455	ycf2	coding
169	T	9	103438	103447	rrn16	coding
170	T	7	105434	105441	trnI-GAU-trnI-GAU	Intergenic
171	T	7	109482	109489	rrn23	coding
172	T	9	114918	114927	ndhF	coding
173	T	9	117314	117323	ccsA	coding
174	T	7	118163	118170	ndhD	coding
175	T	7	120027	120034	psaC	coding
176	T	10	120114	120124	psaC-ndhE	Intergenic
177	T	7	120314	120321	ndhE	coding
178	T	9	121547	121556	ndhG-ndhI	Intergenic
179	T	9	123069	123078	ndhA	Intron
180	T	7	123788	123795	ndhA	Intron
181	T	8	128452	128460	ycf1	coding
182	T	9	131453	131462	ycf1	coding
183	T	7	131815	131822	ycf1	coding
184	T	7	132441	132448	ycf1-trnN-GUU	Intergenic
185	T	7	132499	132506	ycf1-trnN-GUU	Intergenic
186	T	7	132547	132554	ycf1-trnN-GUU	Intergenic
187	T	9	132907	132916	trnN-GUU-trnR-ACG	Intergenic
188	T	9	133403	133412	trnR-ACG	coding
189	T	7	133448	133455	trnR-ACG	coding
190	T	8	133685	133693	rrn5	coding
191	T	8	133760	133768	rrn5	coding
192	T	7	134065	134072	rrn4.5	coding
193	T	8	134084	134092	rrn4.5	coding
194	C	11	4697	4708	trnK-UUU-matK	Intergenic
195	C	7	27956	27963	rpoB-trnC-GCA	Intergenic
196	C	7	30558	30565	psbM-trnD-GUC	Intergenic
197	C	12	40216	40228	psaB	coding
198	C	9	45777	45786	ycf3	coding
199	C	11	69640	69651	rpl33	coding
200	C	8	71068	71076	rpl20-rps12	Intergenic
201	G	8	14605	14613	atpH-atpI	Intergenic
202	G	8	38492	38500	rps14	coding
203	G	7	94421	94428	ycf2	coding
204	TA	5	371		trnH-GUG-psbA	Intergenic
205	AT	5	516		trnH-GUG-psbA	Intergenic
206	TA	6	5226		rps16	coding
207	TA	4	6370		rps16-trnQ-UUG	Intergenic
208	TA	5	6438		rps16-trnQ-UUG	Intergenic
209	TA	5	6449		rps16-trnQ-UUG	Intergenic
210	AT	4	9247		trnG-UCC	Intron
211	TA	4	11195		atpA	coding
212	AT	5	15585		atpI-rps2	Intergenic
213	CT	5	17763		rpoC2	coding
214	AT	5	21435		rpoC1	coding
215	AT	4	26006		rpoB	coding
216	AT	4	28182		trnC-GCA-petN	Intergenic
217	TA	4	29080		petN	coding
218	GT	4	29496		petN-psbM	Intergenic
219	AT	4	32447		trnT-GGU-psbD	Intergenic
220	TA	5	33463		trnT-GGU-psbD	Intergenic
221	TC	5	33652		trnT-GGU-psbD	Intergenic
222	TA	4	34291		psbD	coding
223	TA	4	34320		psbD	coding
224	TA	4	34560		psbD	coding
225	TA	4	34592		psbD	coding
226	TA	4	34665		psbD	coding
227	TA	5	34675		psbD	coding
228	TA	6	34698		psbD	coding
229	AT	4	34791		psbD	coding
230	TA	4	36042		psbC	coding
231	GA	4	39531		psaB	coding
232	TA	4	40533		psaB	coding
233	TA	4	40543		psaB	coding
234	AT	4	46656		ycf3-trnS-GGA	Intergenic
235	TA	4	50381		trnF-GAA	coding
236	TA	4	50869		trnF-GAA-ndhJ	Intergenic
237	TA	4	50887		trnF-GAA-ndhJ	Intergenic
238	GA	4	59437		accD	coding
239	TA	4	63406		cemA	coding
240	AT	4	63684		cemA-petA	coding
241	AT	4	63705		cemA-petA	coding
242	AT	6	66589		psbE-petL	coding
243	AT	4	66819		psbE-petL	coding
244	AT	4	73036		clpP	Intron
245	TA	4	73060		clpP	Intron
246	TA	6	73071		clpP	Intron
247	AT	4	77205		petB	Intron
248	AT	5	77650		petB	Intron
249	TA	4	87410		rpl2	Intron
250	TA	12	87558		rpl2	Intron
251	AT	4	88959		ycf2	coding
252	GA	4	92670		ycf2	coding
253	GA	4	92682		ycf2	coding
254	GA	4	93669		ycf2	coding
255	GA	4	95887		ycf2-trnL-CAA	Intergenic
256	TA	4	99243		ndhB	coding
257	AG	4	101515		rps12-trnV-GAC	Intergenic
258	CT	4	112821		ycf1	coding
259	AG	5	114620		ndhF	coding
260	TA	5	115750		ndhF-rpl32	Intergenic
261	AT	4	117111		ccsA	coding
262	AT	4	119360		ndhD	coding
263	AT	4	119562		ndhD	coding
264	AT	4	120868		ndhG	coding
265	TA	4	121360		ndhG	coding
266	AT	6	124753		ndhH	coding
267	AT	4	127654		ycf1	coding
268	TAT	3	10406		atpA	coding
269	TAT	3	10435		atpA	coding
270	TAT	4	10456		atpA	coding
271	TAA	3	10869		atpA	coding
272	TAG	3	13855		atpH	coding
273	AAC	3	16169		rps2	coding
274	TTA	3	17011		rpoC2	coding
275	TTA	3	17027		rpoC2	coding
276	TTC	3	23701		rpoC1	coding
277	TAA	3	33279		trnT-GGU-psbD	Intergenic
278	AAT	3	34091		psbD	coding
279	TTA	3	34349		psbD	coding
280	TTA	3	34386		psbD	coding
281	TAT	3	34869		psbD	coding
282	TAT	3	34897		psbD	coding
283	ATA	3	40708		psaB	coding
284	TCT	3	41539		psaA	coding
285	GCA	3	44964		ycf3	Intron
286	TAA	3	51090		trnF-GAA-ndhJ	Intergenic
287	ATA	3	52842		ndhC	coding
288	TAT	3	58589		rbcL	coding
289	GCT	3	60331		accD	coding
290	AGA	3	60839		accD-psaI	Intergenic
291	ATA	3	61438		psaI-ycf4	Intergenic
292	AAT	3	63578		cemA-petA	Intergenic
293	TAA	3	63587		cemA-petA	Intergenic
294	ATA	4	63609		cemA-petA	Intergenic
295	AAT	3	63621		cemA-petA	Intergenic
296	CAG	3	67375		psbE-petL	Intergenic
297	TTC	4	68694		trnP-UGG-psaJ	Intergenic
298	AAT	3	69524		rpl33	coding
299	TAA	3	71846		rps12-trnV-GAC	Intergenic
300	TAA	3	71875		rps12-trnV-GAC	Intergenic
301	TTA	3	72599		clpP	Intron
302	TTC	3	72677		clpP	Intron
303	AAC	3	73354		clpP	Intron
304	AAT	3	74257		clpP-psbB	Intergenic
305	TAT	4	75182		psbB	coding
306	CTG	3	75363		psbB	coding
307	TAA	4	77546		petB	Intron
308	TTG	3	78749		petD	Intron
309	ATC	3	81094		rpoA-rps11	Intergenic
310	TTC	3	83814		rpl16	Intron
311	ATA	3	84517		rpl16	Intron
312	TAA	3	88448		rpl23	coding
313	TGC	3	89480		ycf2	coding
314	CTT	3	90558		ycf2	coding
315	GAT	3	91023		ycf2	coding
316	TCT	3	96570		ycf2-trnL-CAA	Intergenic
317	CTT	3	96676		trnL-CAA	Intergenic
318	GGT	3	96940		trnL-CAA-ndhB	Intergenic
319	GAA	3	98406		ndhB	Intron
320	AGA	3	101810		rps12-trnV-GAC	Intergenic
321	AGA	3	103251		trnV-GAC-rrn16	Intergenic
322	TTA	3	105445		trnI-GAU	Intron
323	TTA	4	105456		trnI-GAU	Intron
324	AAG	3	106555		trnA-UGC	Intron
325	CTG	3	111263		ycf1	coding
326	CAA	3	116315		rpl32-trnL-UAG	Intergenic
327	CTT	3	116686		rpl32-trnL-UAG	Intergenic
328	TTA	3	119860		psaC	coding
329	TTA	3	119874		psaC	coding
330	ATT	3	121130		ndhG	coding
331	TTA	3	121560		ndhG-ndhI	Intergenic
332	TTA	4	121865		ndhI	coding
333	TTC	3	127796		ycf1	coding
334	AGC	3	129179		ycf1	coding
335	TAA	3	131281		ycf1	coding
336	AAT	3	131312		ycf1	coding
337	TAT	3	134923		rrn23	coding
338	TGT	4	135680		rrn23	coding
339	CAAT	3	15082		atpI	coding
340	AAAG	3	24524		rpoB	coding
341	TACA	4	31976		trnE-UUC-trnT-GGU	Intergenic
342	AATA	3	33226		trnT-GGU-psbD	Intergenic
343	TATT	3	34186		psbD	coding
344	TTTA	3	34197		psbD	coding
345	TATT	3	34210		psbD	coding
346	TATT	3	34238		psbD	coding
347	TATT	3	34258		psbD	coding
348	TTTA	3	34987		psbC	coding
349	TAAA	3	70221		rps18	coding
350	TTTA	3	70398		rps18-rpl20	Intergenic
351	TTAA	5	71216		rpl20-rps12	Intergenic
352	ATAA	3	74407		clpP-psbB	Intergenic
353	TTTC	3	80441		rpoA	coding
354	TTTA	3	105423		trnI-GAU	Intron
355	AGGT	3	112783		ycf1	coding
356	AATA	3	123402		ndhA	Intron
357	CAAAA	3	14537		atpH-atpI	Intergenic
358	TTATA	3	34455		psbD	coding

## Sheet: Salix_purpurea-SSRs
Salix_purpurea-SSRs
No.	motif	repeats	start position	end position	location	region
1	A	8	5911	5919	rps16-trnQ-UUG	Intergenic
2	A	8	23988	23996	rpoB	coding
3	A	9	24299	24308	rpoB	coding
4	A	10	28498	28508	trnC-GCA-petN	Intergenic
5	A	7	28520	28527	trnC-GCA-petN	Intergenic
6	A	8	28800	28808	trnC-GCA-petN	Intergenic
7	A	9	30006	30015	psbM-trnD-GUC	Intergenic
8	A	8	30751	30759	psbM-trnD-GUC	Intergenic
9	A	9	31389	31398	trnD-GUC-trnY-GUA	Intergenic
10	A	7	33859	33866	trnT-GGU-psbD	Intergenic
11	A	7	34291	34298	psbD	coding
12	A	7	34322	34329	psbD	coding
13	A	7	36303	36310	psbC	coding
14	A	9	37635	37644	psbZ-trnG-UCC	Intergenic
15	A	7	38943	38950	psaB	coding
16	A	11	39574	39585	psaB	coding
17	A	8	40707	40715	psaB	coding
18	A	7	42823	42830	psaA	coding
19	A	10	43876	43886	ycf3	Intron
20	A	7	44221	44228	ycf3	Intron
21	A	10	46262	46272	ycf3-trnS-GGA	Intergenic
22	A	10	46413	46423	ycf3-trnS-GGA	Intergenic
23	A	8	51868	51876	ndhK	coding
24	A	9	55905	55914	atpB	coding
25	A	10	57622	57632	rbcL	coding
26	A	16	70625	70641	rpl20	coding
27	A	8	70672	70680	rpl20	coding
28	A	11	72324	72335	clpP	Intron
29	A	7	72454	72461	clpP	Intron
30	A	7	74562	74569	psbB	coding
31	A	9	74618	74627	psbB	coding
32	A	8	75135	75143	psbB	coding
33	A	7	75231	75238	psbB	coding
34	A	7	76284	76291	psbT	coding
35	A	8	78202	78210	petB	Intron
36	A	7	85015	85022	rpl16-rps3	Intergenic
37	A	8	85056	85064	rpl16-rps3	Intergenic
38	A	8	85964	85972	rpl22	coding
39	A	7	86483	86490	rps19	coding
40	A	7	88510	88517	rpl23-trnI-CAU	Intergenic
41	A	8	88924	88932	ycf2	coding
42	A	13	89326	89339	ycf2	coding
43	A	7	89571	89578	ycf2	coding
44	A	11	89835	89846	ycf2	coding
45	A	11	90143	90154	ycf2	coding
46	A	9	90575	90584	ycf2	coding
47	A	7	90592	90599	ycf2	coding
48	A	8	94058	94066	ycf2	coding
49	A	7	95017	95024	ycf2	coding
50	A	9	95136	95145	ycf2	coding
51	A	7	95571	95578	ycf2	coding
52	A	10	96135	96145	ycf2-trnL-CAA	Intergenic
53	A	9	96784	96793	ndhB	Intron
54	A	8	100796	100804	rps12_3end-rps12	Intergenic
55	A	11	101053	101064	rps12_3end-rps12	Intergenic
56	A	7	101197	101204	rps12-trnV-GAC	Intergenic
57	A	8	104320	104328	rrn16	coding
58	A	8	104443	104451	rrn16	coding
59	A	9	106004	106013	trnI-GAU	Intron
60	A	8	107408	107416	rrn23	coding
61	A	7	107778	107785	rrn23	coding
62	A	10	108185	108195	rrn23	coding
63	A	7	112613	112620	ycf1	coding
64	A	8	112622	112630	ycf1	coding
65	A	8	113123	113131	ycf1-ndhF	Intergenic
66	A	8	119188	119196	ndhD	coding
67	A	8	120221	120229	psaC-ndhE	Intergenic
68	A	8	124746	124754	ndhH	coding
69	A	10	125359	125369	ndhH	coding
70	A	9	125877	125886	ndhH-rps15	Intergenic
71	A	9	127606	127615	ycf1	coding
72	A	7	127848	127855	ycf1	coding
73	T	8	459	467	trnH-GUG-psbA	Intergenic
74	T	16	498	514	trnH-GUG-psbA	Intergenic
75	T	10	13507	13517	atpF-atpH	Intergenic
76	T	9	15225	15234	atpI	coding
77	T	8	19263	19271	rpoC2	Intergenic
78	T	10	24716	24726	rpoB	coding
79	T	10	24867	24877	rpoB	coding
80	T	7	26911	26918	rpoB	coding
81	T	10	27253	27263	rpoB-trnC-GCA	Intergenic
82	T	7	27849	27856	rpoB-trnC-GCA	Intergenic
83	T	7	31331	31338	trnD-GUC-trnY-GUA	Intergenic
84	T	10	31834	31844	trnE-UUC-trnT-GGU	Intergenic
85	T	10	33713	33723	trnT-GGU-psbD	Intergenic
86	T	8	34263	34271	psbD	coding
87	T	10	35996	36006	psbC	coding
88	T	8	36987	36995	psbZ	coding
89	T	7	39528	39535	psaB	coding
90	T	8	39544	39552	psaB	coding
91	T	16	41375	41391	psaA	coding
92	T	7	42948	42955	psaA	coding
93	T	9	46831	46840	trnS-GGA	coding
94	T	8	47143	47151	rps4	coding
95	T	8	65220	65228	petA-psbJ	Intergenic
96	T	8	72312	72320	clpP	Intron
97	T	9	73999	74008	clpP	Intron
98	T	7	74030	74037	clpP	Intron
99	T	10	74852	74862	psbB	coding
100	T	9	77343	77352	petB	Intron
101	T	8	78223	78231	petB	Intron
102	T	7	79948	79955	petD-rpoA	Intergenic
103	T	8	83090	83098	rpl14	coding
104	T	9	83284	83293	rpl14-rpl16	Intergenic
105	T	9	83484	83493	rpl16	Intron
106	T	8	84194	84202	rpl16	Intron
107	T	7	84833	84840	rpl16	Intron
108	T	9	84945	84954	rpl16-rps3	Intergenic
109	T	8	85042	85050	rpl16-rps3	Intergenic
110	T	8	87214	87222	rpl2	Intron
111	T	7	88863	88870	ycf2	coding
112	T	10	89852	89862	ycf2	coding
113	T	7	90001	90008	ycf2	coding
114	T	9	90467	90476	ycf2	coding
115	T	8	90540	90548	ycf2	coding
116	T	9	92285	92294	ycf2	coding
117	T	7	92843	92850	ycf2	coding
118	T	7	94813	94820	ycf2	coding
119	T	7	96337	96344	ycf2-trnL-CAA	Intergenic
120	T	8	96556	96564	ycf2-trnL-CAA	Intergenic
121	T	7	100987	100994	rps12	coding
122	T	8	104542	104550	rrn16	coding
123	T	9	105294	105303	trnI-GAU	Intron
124	T	14	107814	107828	rrn23	coding
125	T	7	107865	107872	rrn23	coding
126	T	9	108679	108688	rrn23	coding
127	T	7	109033	109040	rrn23	coding
128	T	9	109502	109511	rrn23	coding
129	T	9	109708	109717	rrn23	coding
130	T	12	109721	109733	rrn23	coding
131	T	9	111196	111205	trnR-ACG-trnN-GUU	Intergenic
132	T	8	119178	119186	ndhD	coding
133	T	7	119449	119456	ndhD	coding
134	T	8	119870	119878	psaC	coding
135	T	9	124220	124229	ndhA	coding
136	T	10	125535	125545	ndhH	coding
137	T	10	126571	126581	rps15-ycf1	Intergenic
138	T	7	126612	126619	rps15-ycf1	Intergenic
139	C	7	33705	33712	trnT-GGU-psbD	Intergenic
140	C	7	48071	48078	rps4-trnT-UGU	Intergenic
141	C	8	50652	50660	trnF-GAA-ndhJ	Intergenic
142	C	7	52726	52733	ndhC	coding
143	C	7	66661	66668	psbE-petL	Intergenic
144	C	13	88478	88491	rpl23	coding
145	C	8	121686	121694	ndhG-ndhI	Intergenic
146	G	7	4471	4478	matK-trnK-UUU	Intergenic
147	G	7	18406	18413	rpoC2	coding
148	G	8	20479	20487	rpoC2	coding
149	G	7	23061	23068	rpoC1	Intron
150	G	7	92451	92458	ycf2	coding
151	GA	4	2718		matK	coding
152	GA	4	2730		matK	coding
153	GA	4	3717		matK	coding
154	GA	4	5935		rps16-trnQ-UUG	Intergenic
155	CT	4	6359		rps16-trnQ-UUG	Intergenic
156	TA	4	9288		trnG-UCC	Intron
157	AG	4	11582		atpA	coding
158	TA	4	25639		rpoB	coding
159	AT	4	29045		petN	coding
160	AT	4	31152		trnD-GUC	coding
161	AT	4	33769		trnT-GGU-psbD	Intergenic
162	TA	9	34012		psbD	coding
163	TA	4	39690		psaB	coding
164	AT	4	41170		psaA	coding
165	AT	4	45498		ycf3	Intron
166	AG	4	48542		trnT-UGU-trnL-UAA	Intergenic
167	CT	4	59556		accD	coding
168	AT	4	60221		accD	coding
169	TA	4	61850		ycf4	coding
170	AG	4	64779		petA-psbJ	Intergenic
171	TC	4	65203		petA-psbJ	Intergenic
172	TC	4	67421		psbE-petL	Intergenic
173	TC	4	68408		trnP-UGG	Intergenic
174	TC	4	68420		trnP-UGG	Intergenic
175	AT	4	71566		rpl20-rps12	Intergenic
176	AT	5	87741		rpl2	Intron
177	TA	5	88703		trnI-CAU	Intergenic
178	TA	5	89241		ycf2	coding
179	TA	4	89253		ycf2	coding
180	AT	6	92812		ycf2	coding
181	TA	4	93831		ycf2	coding
182	TA	4	96453		ycf2-trnL-CAA	Intergenic
183	TC	4	99960		rps7	coding
184	AT	4	103623		rrn16	coding
185	AT	4	105389		trnI-GAU	Intron
186	GA	4	106795		trnA-UGC	Intron
187	TA	4	109767		rrn23	coding
188	AT	4	111066		trnR-ACG-trnN-GUU	Intergenic
189	AT	4	111246		trnR-ACG-trnN-GUU	Intergenic
190	AT	4	113665		ndhF	coding
191	AT	4	113733		ndhF	coding
192	TA	6	120369		ndhE	coding
193	AT	5	120405		ndhE	coding
194	CT	4	120602		ndhE-ndhG	Intergenic
195	AG	4	126488		rps15-ycf1	Intergenic
196	CTT	3	603		trnH-GUG-psbA	Intergenic
197	GAT	3	1068		psbA	coding
198	AGT	3	6478		trnQ-UUG	coding
199	TCT	3	6615		trnQ-UUG-psbK	Intergenic
200	CTT	3	6721		trnQ-UUG-psbK	Intergenic
201	GGT	3	6985		psbK	coding
202	GAA	3	8451		trnS-GCU-trnG-UCC	Intergenic
203	AGA	3	11877		atpA-atpF	Intergenic
204	AGA	3	13318		atpF-atpH	Intergenic
205	AAG	3	16320		rps2	coding
206	CAA	3	26203		rpoB	coding
207	CTT	3	26574		rpoB	coding
208	AGA	3	28006		rpoB-trnC-GCA	Intergenic
209	AAT	3	30923		psbM	coding
210	TTA	3	31492		trnD-GUC-trnY-GUA	Intergenic
211	TAT	3	33093		trnT-GGU-psbD	Intergenic
212	AGA	3	34937		psbD	coding
213	TTA	3	35289		psbC	coding
214	AAT	3	37973		trnG-UCC-trnfM-CAU	Intergenic
215	AAT	3	41310		psaA	coding
216	TTA	3	41983		psaA	coding
217	AAT	3	42922		psaA	coding
218	GAA	3	44562		ycf3	Intron
219	TTG	3	44934		ycf3	Intron
220	CTT	3	54817		atpE	coding
221	TTC	3	57818		rbcL	coding
222	TCT	3	59260		accD	coding
223	TTC	3	62686		ycf4-cemA	Intergenic
224	ACC	3	64152		petA	coding
225	AAG	3	64416		petA	coding
226	AGA	3	64522		petA	coding
227	ACT	3	64659		petA-psbJ	Intergenic
228	ATC	3	70069		rps18	coding
229	GAA	3	70533		rpl20	coding
230	GCA	3	71276		rpl20-rps12	Intergenic
231	AAT	3	74594		psbB	coding
232	TAT	3	76298		psbT	coding
233	AGA	3	77000		petB	Intron
234	GAT	3	79826		petD	coding
235	ATT	3	80939		rpoA	coding
236	TTA	3	80951		rpoA	coding
237	GAA	3	81588		rps11-rpl36	Intergenic
238	CAA	3	82223		rpl36-rps8	Intergenic
239	TAT	3	85278		rps3	coding
240	CAG	3	85473		rps3	coding
241	ATT	3	86539		rps19	coding
242	GTT	3	87455		rpl2	Intron
243	GAA	3	88091		rpl2	Intron
244	TTA	3	88889		ycf2	coding
245	TAT	3	89231		ycf2	coding
246	AAT	3	90295		ycf2	coding
247	TTA	3	90679		ycf2	coding
248	TTA	3	90889		ycf2	coding
249	AGC	3	99065		ndhB	Intron
250	TTA	3	101232		rps12-trnV-GAC	Intergenic
251	TAT	4	105141		trnI-GAU	Intron
252	TTA	3	105153		trnI-GAU	Intron
253	AAT	3	105992		trnI-GAU	Intron
254	TTA	3	108690		rrn23	coding
255	TTA	3	109173		rrn23	coding
256	TGC	3	115238		ndhF-rpl32	Intergenic
257	CAT	3	117136		ccsA	coding
258	AGA	3	118665		ndhD	coding
259	TAA	3	123003		ndhA	Intron
260	TTAA	3	24750		rpoB	coding
261	AATG	3	29467		petN-psbM	Intergenic
262	TATT	3	39333		psaB	coding
263	TTAA	3	46384		ycf3-trnS-GGA	Intergenic
264	AGAA	3	80503		rpoA	coding
265	TTTA	3	90432		ycf2	coding
266	TTAA	3	91723		ycf2	coding
267	TAGA	3	113930		ndhF	coding
268	TTTG	3	126620		rps15-ycf1	Intergenic
269	TTCTA	3	109213		rrn23	coding
270	AATATC	3	73364		clpP	Intron

## Sheet: Viola seoulensis-SSRs
Viola seoulensis-SSRs
No.	motif	repeats	start position	end position	location	region
1	A	8	1783	1790	psbA-trnK-UUU	Intergenic
2	A	8	4538	4545	trnK-UUU-rps16	Intergenic
3	A	9	10210	10218	trnR-UCU-atpA	Intergenic
4	A	8	10838	10845	atpA	coding
5	A	8	11366	11373	atpA	coding
6	A	8	12290	12297	atpF	Intron
7	A	8	17587	17594	rpoC2	coding
8	A	8	20059	20066	rpoC2	coding
9	A	8	21266	21273	rpoC1	coding
10	A	9	25813	25821	rpoB	coding
11	A	12	26872	26883	rpoB	coding
12	A	9	27031	27039	rpoB	coding
13	A	8	28207	28214	trnC-GCA-petN	Intergenic
14	A	8	29294	29301	petN-psbM	Intergenic
15	A	9	33093	33101	trnT-GGU-psbD	Intergenic
16	A	8	37658	37665	psbZ-trnG-UCC	Intergenic
17	A	8	38295	38302	rps14	coding
18	A	9	45308	45316	ycf3	Intron
19	A	8	45563	45570	ycf3	Intron
20	A	8	46911	46918	trnS-GGA-rps4	Intergenic
21	A	9	57529	57537	rbcL	coding
22	A	8	59544	59551	accD	coding
23	A	13	60396	60408	accD	coding
24	A	12	60685	60696	ycf4	coding
25	A	8	63035	63042	cemA	coding
26	A	8	63780	63787	petA	coding
27	A	9	64250	64258	petA	coding
28	A	8	68945	68952	psaJ	coding
29	A	8	71492	71499	rpl20-rps12	Intergenic
30	A	8	71982	71989	rps12-clpP	Intergenic
31	A	8	79176	79183	petD	Intron
32	A	8	82362	82369	rps8	coding
33	A	8	82926	82933	rpl14	coding
34	A	8	83074	83081	rpl14	coding
35	A	9	91198	91206	ycf2	coding
36	A	8	91199	91206	ycf2	coding
37	A	8	96058	96065	ycf2-trnL-CAA	Intergenic
38	A	9	109499	109507	rrn23	coding
39	A	8	112374	112381	ycf1	coding
40	A	8	112435	112442	ycf1	coding
41	A	8	112866	112873	ycf1	coding
42	A	9	114763	114771	ndhF	coding
43	A	9	115096	115104	ndhF	coding
44	A	9	115469	115477	ndhF-rpl32	Intergenic
45	A	9	117298	117306	ccsA	coding
46	A	9	117463	117471	ccsA	coding
47	A	8	117559	117566	ccsA	coding
48	A	8	117862	117869	ccsA	coding
49	A	9	121001	121009	ndhG	coding
50	A	9	122705	122713	ndhA	coding
51	A	8	126827	126834	ycf1	coding
52	A	9	127814	127822	ycf1	coding
53	A	8	128762	128769	ycf1	coding
54	A	8	129982	129989	ycf1	coding
55	T	8	187	194	trnH-GUG-psbA	Intergenic
56	T	8	1751	1758	psbA-trnK-UUU	Intergenic
57	T	9	2417	2425	matK	coding
58	T	8	4217	4224	matK-trnK-UUU	Intergenic
59	T	9	6504	6512	trnQ-UUG	coding
60	T	9	10200	10208	trnR-UCU-atpA	Intergenic
61	T	8	11571	11578	atpA	coding
62	T	8	14361	14368	atpH-atpI	Intergenic
63	T	12	15199	15210	atpI	coding
64	T	8	16810	16817	rpoC2	coding
65	T	14	17441	17454	rpoC2	coding
66	T	8	26345	26352	rpoB	coding
67	T	8	26619	26626	rpoB	coding
68	T	8	27310	27317	rpoB-trnC-GCA	Intergenic
69	T	9	27975	27983	rpoB-trnC-GCA	Intergenic
70	T	8	29577	29584	petN-psbM	Intergenic
71	T	8	29954	29961	psbM	coding
72	T	8	30439	30446	psbM-trnD-GUC	Intergenic
73	T	9	36265	36273	psbC	coding
74	T	8	36910	36917	trnS-UGA-psbZ	Intergenic
75	T	8	43093	43100	psaA	coding
76	T	8	43121	43128	psaA	coding
77	T	9	44345	44353	ycf3	Intron
78	T	8	45222	45229	ycf3	Intron
79	T	8	46297	46304	ycf3-trnS-GGA	Intergenic
80	T	8	49273	49280	trnT-UGU-trnL-UAA	Intergenic
81	T	8	49873	49880	trnL-UAA	Intron
82	T	9	50677	50685	trnF-GAA-ndhJ	Intergenic
83	T	8	51850	51857	ndhK	coding
84	T	9	51955	51963	ndhK	coding
85	T	9	52058	52066	ndhK	coding
86	T	9	54920	54928	atpE	coding
87	T	10	57814	57823	rbcL	coding
88	T	9	59701	59709	accD	coding
89	T	8	60903	60910	accD-psaI	Intergenic
90	T	8	61465	61472	psaI-ycf4	Intergenic
91	T	9	63636	63644	cemA-petA	Intergenic
92	T	8	65851	65858	petA	coding
93	T	8	67087	67094	psbE-petL	Intergenic
94	T	9	67507	67515	psbE-petL	Intergenic
95	T	8	67871	67878	petL-petG	Intergenic
96	T	8	69163	69170	psaJ-rpl33	Intergenic
97	T	9	70344	70352	rps18-rpl20	Intergenic
98	T	10	71305	71314	rpl20-rps12	Intergenic
99	T	10	72333	72342	clpP	Intron
100	T	9	75092	75100	psbB	coding
101	T	11	79249	79259	petD	Intron
102	T	9	80249	80257	rpoA	coding
103	T	9	80929	80937	rpl36-rps8	Intergenic
104	T	8	83019	83026	rpl14	coding
105	T	9	83115	83123	rpl14	coding
106	T	8	84077	84084	rpl16	coding
107	T	8	85705	85712	rps3	coding
108	T	9	85737	85745	rps3	coding
109	T	9	85775	85783	rps3-rpl22	Intergenic
110	T	8	86273	86280	rpl22	coding
111	T	9	89421	89429	ycf2	coding
112	T	9	100659	100667	rps12_3end-rps12	Intergenic
113	T	8	114899	114906	ndhF	coding
114	T	8	115570	115577	ndhF-rpl32	Intergenic
115	T	9	115683	115691	ndhF-rpl32	Intergenic
116	T	10	116276	116285	rpl32-trnL-UAG	Intergenic
117	T	8	117531	117538	ccsA	coding
118	T	8	119104	119111	ndhD	coding
119	T	9	119113	119121	ndhD	coding
120	T	8	119444	119451	ndhD	coding
121	T	8	126512	126519	rps15-ycf1	Intergenic
122	T	12	126776	126787	ycf1	coding
123	T	8	127316	127323	ycf1	coding
124	T	13	128104	128116	ycf1	coding
125	T	9	128302	128310	ycf1	coding
126	C	13	51195	51207	ndhJ	coding
127	C	9	65735	65743	psbJ	coding
128	C	8	87155	87162	rpl2	Intron
129	C	17	116259	116275	rpl32	coding
130	C	8	118577	118584	ndhD	coding
131	G	8	89740	89747	ycf2	coding
132	AT	8	281	296	trnH-GUG-psbA	Intergenic
133	AT	4	1676	1683	psbA	coding
134	AT	6	4597	4608	trnK-UUU-rps16	Intergenic
135	TA	7	4738	4751	trnK-UUU-rps16	Intergenic
136	TA	6	4758	4769	trnK-UUU-rps16	Intergenic
137	AT	5	4820	4829	trnK-UUU-rps16	Intergenic
138	TA	4	5052	5059	trnK-UUU-rps16	Intergenic
139	AT	4	7847	7854	psbI-trnS-GCU	Intergenic
140	TA	4	7924	7931	trnS-GCU	coding
141	AT	5	8017	8026	trnS-GCU-trnG-UCC	Intergenic
142	AT	5	18820	18829	rpoC2	coding
143	TA	4	26431	26438	rpoB	coding
144	AT	4	26441	26448	rpoB	coding
145	AT	4	31616	31623	trnY-GUA	coding
146	AT	4	31630	31637	trnY-GUA	coding
147	AT	4	32638	32645	trnT-GGU-psbD	Intergenic
148	GA	4	35883	35890	psbC	coding
149	TA	4	36126	36133	psbC	coding
150	TA	4	37002	37009	psbZ	coding
151	TA	4	37019	37026	psbZ	coding
152	TA	4	46896	46903	trnS-GGA-rps4	Intergenic
153	AT	4	51331	51338	ndhJ	coding
154	TA	4	51537	51544	ndhJ	coding
155	TA	4	51612	51619	ndhJ	coding
156	TA	4	51623	51630	ndhJ	coding
157	AT	4	55392	55399	atpB	coding
158	GA	4	56177	56184	atpB	coding
159	TA	4	62679	62686	ycf4-cemA	Intergenic
160	TA	4	64716	64723	petA-psbJ	Intergenic
161	TA	4	68570	68577	trnP-UGG-psaJ	Intergenic
162	TA	5	68593	68602	trnP-UGG-psaJ	Intergenic
163	AT	4	71552	71559	rpl20-rps12	Intergenic
164	TA	4	83185	83192	rpl14	coding
165	TA	5	85247	85256	rps3	coding
166	GA	4	87993	88000	rpl2	Intron
167	GA	4	88005	88012	rpl2	Intron
168	GA	4	88992	88999	ycf2	coding
169	GA	4	91222	91229	ycf2	coding
170	TA	4	94557	94564	ycf2	coding
171	TA	7	96042	96055	ycf2-trnL-CAA	Intergenic
172	AG	4	96803	96810	trnL-CAA-ndhB	Intergenic
173	CT	4	108107	108114	rrn23	coding
174	TA	4	110930	110937	trnR-ACG-trnN-GUU	Intergenic
175	TA	4	115431	115438	ndhF-rpl32	Intergenic
176	AT	4	117339	117346	ccsA	coding
177	TA	4	127871	127878	ycf1	coding
178	TTA	3	5	13	trnH-GUG	coding
179	TTA	3	4709	4717	trnK-UUU-rps16	Intergenic
180	TTA	3	4724	4732	trnK-UUU-rps16	Intergenic
181	AAT	3	8142	8150	trnS-GCU-trnG-UCC	Intergenic
182	ATA	3	8446	8454	trnS-GCU-trnG-UCC	Intergenic
183	AAT	3	8483	8491	trnS-GCU-trnG-UCC	Intergenic
184	AAC	3	13614	13622	atpH	coding
185	TAT	3	14459	14467	atpH-atpI	Intergenic
186	TTC	3	27193	27201	rpoB-trnC-GCA	Intergenic
187	ATT	3	36926	36934	psbZ	coding
188	TAT	3	37139	37147	psbZ-trnG-UCC	Intergenic
189	GCA	3	41608	41616	psaA	coding
190	AGA	3	43287	43295	psaA-ycf3	Intergenic
191	ATT	3	50690	50698	trnF-GAA-ndhJ	Intergenic
192	ATA	3	54895	54903	atpE	coding
193	TAT	3	55323	55331	atpB	coding
194	GCT	3	57071	57079	atpB-rbcL	Intergenic
195	ATT	3	57661	57669	rbcL	coding
196	ATT	3	57703	57711	rbcL	coding
197	AGT	3	58506	58514	rbcL	coding
198	AAT	3	60097	60105	accD	coding
199	CAG	3	63234	63242	cemA	coding
200	TAA	4	63652	63663	cemA-petA	Intergenic
201	AAT	3	63827	63835	petA	coding
202	TCT	3	65466	65474	petA-psbJ	Intergenic
203	GAA	3	65702	65710	psbJ	coding
204	CCT	3	66890	66898	psbE	coding
205	ATT	3	68528	68536	trnP-UGG-psaJ	Intergenic
206	AAC	3	68876	68884	psaJ	coding
207	GAA	3	69136	69144	psaJ-rpl33	Intergenic
208	AAT	3	69771	69779	rpl33-rps18	Intergenic
209	TTG	3	74280	74288	clpP-psbB	Intergenic
210	TTC	3	79531	79539	petD	coding
211	ATA	3	80240	80248	rpoA	coding
212	TGC	3	85068	85076	rpl16-rps3	Intergenic
213	TTA	3	85440	85448	rps3	coding
214	CTT	3	85881	85889	rps3-rpl22	Intergenic
215	GAT	3	86349	86357	rpl22-rps19	Intergenic
216	TCT	3	91896	91904	ycf2	coding
217	CTT	3	92002	92010	ycf2	coding
218	GGT	3	92266	92274	ycf2	coding
219	AGA	3	97098	97106	trnL-CAA-ndhB	Intergenic
220	AGA	3	98539	98547	ndhB	Intron
221	AGA	3	111180	111188	trnR-ACG-trnN-GUU	Intergenic
222	CAA	3	111496	111504	trnR-ACG-trnN-GUU	Intergenic
223	TTC	4	111865	111876	trnN-GUU-ycf1	Intergenic
224	ATT	3	112888	112896	ycf1	coding
225	TAC	3	113533	113541	ycf1-ndhF	Intergenic
226	TAA	3	113821	113829	ndhF	coding
227	TAA	3	114250	114258	ndhF	coding
228	TTC	3	122066	122074	ndhI	coding
229	AAT	3	125187	125195	ndhH	coding
230	TAA	3	125537	125545	ndhH	coding
231	AAT	3	125560	125568	ndhH	coding
232	ATT	3	127667	127675	ndhH	coding
233	TAAA	3	6280	6291	rps16-trnQ-UUG	Intergenic
234	ATTT	3	8537	8548	trnS-GCU-trnG-UCC	Intergenic
235	GAAA	3	14233	14244	atpH-atpI	Intergenic
236	AATT	3	36782	36793	trnS-UGA-psbZ	Intergenic
237	TATT	3	49089	49100	trnT-UGU-trnL-UAA	Intergenic
238	AATT	3	57715	57726	rbcL	coding
239	AAAT	3	112172	112183	ycf1	coding
240	TTTA	3	116286	116297	rpl32-trnL-UAG	Intergenic
241	AATA	3	117750	117761	ccsA	coding
242	TTGA	3	119724	119735	ndhD-psaC	Intergenic
