# Supplementary material for: The Complete Chloroplast Genome of Catha edulis: A Comparative Analysis of Genome Features with Related Species
Source: Int J Mol Sci. 2018 Feb 9;19(2):525. doi: 10.3390/ijms19020525 (PMC5855747; doi:10.3390/ijms19020525)
Supplement: Supplementary file 1 [file ijms-19-00525-s001.zip › ijms-258961-supplementary Files/table S5.xlsx]

## Sheet: Sheet1
	Table S5 Informative sites of coding genes in eight species
	No.	Region	aLength (bp)	bAligned length (bp)	Conserved sites	cPars. Inf.	dPars. Inf.%	eCI.	fRI	gSI
	1	accD	1509	1401	242	227	16.2027	0.832	0.698	0.83
	2	atpA	1524	1524	1235	149	9.7769	0.78	0.609	0.93
	3	atpB	1497	1647	583	131	7.95386	0.943	0.629	0.7
	3	atpE	402	402	325	33	8.20896	0.853	0.717	0.92
	4	atpF	555	561	433	63	11.2299	0.799	0.639	0.9
	5	atpH	246	246	212	13	5.28455	0.878	0.714	0.95
	6	atpI	744	750	607	65	8.66667	0.862	0.745	0.91
	7	ccsA	969	987	689	160	16.2107	0.836	0.721	0.86
	8	cemA	696	705	520	81	11.4894	0.885	0.78	0.9
	9	clpP	588	594	441	79	13.2997	0.792	0.638	0.89
	10	matK	1518	1575	1028	265	16.8254	0.817	0.68	0.85
	11	ndhA	1092	1119	873	117	10.4558	0.811	0.676	0.9
	12	ndhB	1533	1533	1467	29	1.89172	0.905	0.851	0.98
	13	ndhC	363	363	294	27	7.43802	0.854	0.717	0.93
	14	ndhD	1503	1527	1116	207	13.556	0.817	0.689	0.88
	15	ndhE	306	306	240	27	8.82353	0.826	0.644	0.92
	16	ndhF	2232	2331	1606	368	15.7872	0.807	0.649	0.76
	17	ndhG	531	534	394	64	11.985	0.814	0.684	0.9
	18	ndhH	1182	1182	931	132	11.1675	0.768	0.641	0.91
	19	ndhI	504	537	425	48	8.93855	0.82	0.658	0.89
	20	ndhJ	480	480	387	38	7.91667	0.843	0.698	0.93
	21	ndhK	684	858	362	72	8.39161	0.882	0.747	0.43
	22	petA	963	963	782	79	8.20353	0.844	0.706	0.92
	23	petB	648	687	583	51	7.42358	0.783	0.612	0.92
	24	petD	486	546	475	29	5.31136	0.811	0.66	0.9
	25	petG	114	114	97	7	6.14035	0.864	0.727	0.94
	26	petL	96	96	70	14	14.5833	0.897	0.833	0.9
	27	petN	90	90	84	1	1.11111	1	1	0.98
	28	psaA	2253	2253	1954	122	5.415	0.84	0.679	0.95
	29	psaB	2135	2205	1885	139	6.30385	0.85	0.719	0.94
	30	psaC	246	246	207	19	7.72358	0.782	0.586	0.94
	31	psaI	114	114	88	9	7.89474	0.829	0.586	0.93
	32	psaJ	135	135	104	15	11.1111	0.756	0.593	0.91
	33	psbA	1062	1062	935	56	5.27307	0.821	0.659	0.96
	34	psbB	1527	1527	1281	128	8.38245	0.766	0.583	0.94
	35	psbC	1422	1464	1265	95	6.48907	0.797	0.661	0.93
	36	psbD	1062	1062	935	63	5.9322	0.822	0.699	0.95
	37	psbE	252	252	219	14	5.55556	0.791	0.7	0.95
	38	psbF	120	120	103	6	5	0.95	0.889	0.95
	39	psbH	222	225	183	18	8	0.803	0.556	0.92
	40	psbI	111	117	96	11	9.40171	0.885	0.833	0.91
	41	psbJ	123	123	103	13	10.5691	0.778	0.667	0.94
	42	psbK	186	192	142	25	13.0208	0.836	0.732	0.87
	43	psbL	117	135	84	6	4.44444	0.964	0.75	0.8
	44	psbM	105	120	100	7	5.83333	0.846	0.636	0.9
	45	psbN	132	132	119	4	3.0303	0.867	0.714	0.97
	46	psbT	108	108	93	9	8.33333	0.75	0.706	0.93
	47	psbZ	189	189	163	15	7.93651	0.769	0.625	0.94
	48	rbcL	1428	1437	1201	110	7.65484	0.794	0.596	0.94
	49	rpl2	819	876	814	26	2.96804	0.925	0.857	0.94
	50	rpl14	369	369	292	38	10.2981	0.826	0.721	0.91
	51	rpl16	411	411	322	47	11.4355	0.788	0.65	0.89
	52	rpl20	354	393	298	45	11.4504	0.857	0.729	0.86
	53	rpl22	399	551	345	82	14.882	0.827	0.632	0.71
	54	rpl23	282	282	263	6	2.12766	0.87	0.727	0.98
	55	rpl33	201	207	150	26	12.5604	0.838	0.667	0.89
	56	rpl36	114	114	91	12	10.5263	0.806	0.739	0.92
	57	rpoA	981	1048	769	125	11.9275	0.845	0.704	0.87
	58	rpoB	3213	3219	2587	272	8.44983	0.837	0.675	0.93
	59	rpoC1	1965	2119	1726	170	8.02265	0.845	0.694	0.9
	60	rpoC2	4218	4303	3149	519	12.0614	0.85	0.708	0.88
	61	rps2	711	711	575	66	9.2827	0.884	0.808	0.93
	62	rps3	648	663	467	107	16.1388	0.82	0.718	0.85
	63	rps4	606	606	487	44	7.26073	0.851	0.69	0.93
	64	rps7	468	468	444	5	1.06838	0.889	0.625	0.85
	65	rps8	405	411	294	64	15.5718	0.804	0.686	0.88
	66	rps11	417	417	318	51	12.2302	0.765	0.617	0.91
	67	rps12	354	376	341	13	3.45745	0.86	0.647	0.95
	68	rps14	303	303	242	21	6.93069	0.844	0.613	0.93
	69	rps15	273	279	193	37	13.2616	0.855	0.702	0.88
	70	rps18	303	328	245	34	10.3659	0.911	0.83	0.84
	71	rps19	279	279	216	26	9.319	0.831	0.634	0.89
	72	ycf1	5640	6327	3970	1063	16.801	0.822	0.645	0.76
	73	ycf2	6861	7047	6402	213	3.02256	0.946	0.88	0.96
	74	ycf3	507	510	434	35	6.86275	0.874	0.797	0.94
	75	ycf4	555	555	430	51	9.18919	0.867	0.741	0.92
	a: Length: refers to sequence length in Catha edulis; b: Aligned length: refers to the alignment of seven other species considered in the comparative analysis (see Materials and Methods); c: Number of parsimony informative sites; d: Percentage of parsimony informative sites; e: CI- Consistency Index; f: RI-Retention Index; g: SI- Sequence Identity.

## Sheet: order
	coding genes- informative sites
	No.	Region	aLength (bp)	bAligned length (bp)	Conserved sites	cPars. Inf.	dPars. Inf.%	eCI.	fRI	gSI
	1	accD	1509	1401	242	227	16.2027	0.832	0.698	0.83
	2	atpA	1524	1524	1235	149	9.7769	0.78	0.609	0.93
	3	atpB	1497	1647	583	131	7.95386	0.943	0.629	0.7
	3	atpE	402	402	325	33	8.20896	0.853	0.717	0.92
	4	atpF	555	561	433	63	11.2299	0.799	0.639	0.9
	5	atpH	246	246	212	13	5.28455	0.878	0.714	0.95
	6	atpI	744	750	607	65	8.66667	0.862	0.745	0.91
	7	ccsA	969	987	689	160	16.2107	0.836	0.721	0.86
	8	cemA	696	705	520	81	11.4894	0.885	0.78	0.9
	9	clpP	588	594	441	79	13.2997	0.792	0.638	0.89
	10	matK	1518	1575	1028	265	16.8254	0.817	0.68	0.85
	11	ndhA	1092	1119	873	117	10.4558	0.811	0.676	0.9
	12	ndhB	1533	1533	1467	29	1.89172	0.905	0.851	0.98
	13	ndhC	363	363	294	27	7.43802	0.854	0.717	0.93
	14	ndhD	1503	1527	1116	207	13.556	0.817	0.689	0.88
	15	ndhE	306	306	240	27	8.82353	0.826	0.644	0.92
	16	ndhF	2232	2331	1606	368	15.7872	0.807	0.649	0.76
	17	ndhG	531	534	394	64	11.985	0.814	0.684	0.9
	18	ndhH	1182	1182	931	132	11.1675	0.768	0.641	0.91
	19	ndhI	504	537	425	48	8.93855	0.82	0.658	0.89
	20	ndhJ	480	480	387	38	7.91667	0.843	0.698	0.93
	21	ndhK	684	858	362	72	8.39161	0.882	0.747	0.43
	22	petA	963	963	782	79	8.20353	0.844	0.706	0.92
	23	petB	648	687	583	51	7.42358	0.783	0.612	0.92
	24	petD	486	546	475	29	5.31136	0.811	0.66	0.9
	25	petG	114	114	97	7	6.14035	0.864	0.727	0.94
	26	petL	96	96	70	14	14.5833	0.897	0.833	0.9
	27	petN	90	90	84	1	1.11111	1	1	0.98
	28	psaA	2253	2253	1954	122	5.415	0.84	0.679	0.95
	29	psaB	2135	2205	1885	139	6.30385	0.85	0.719	0.94
	30	psaC	246	246	207	19	7.72358	0.782	0.586	0.94
	31	psaI	114	114	88	9	7.89474	0.829	0.586	0.93
	32	psaJ	135	135	104	15	11.1111	0.756	0.593	0.91
	33	psbA	1062	1062	935	56	5.27307	0.821	0.659	0.96
	34	psbB	1527	1527	1281	128	8.38245	0.766	0.583	0.94
	35	psbC	1422	1464	1265	95	6.48907	0.797	0.661	0.93
	36	psbD	1062	1062	935	63	5.9322	0.822	0.699	0.95
	37	psbE	252	252	219	14	5.55556	0.791	0.7	0.95
	38	psbF	120	120	103	6	5	0.95	0.889	0.95
	39	psbH	222	225	183	18	8	0.803	0.556	0.92
	40	psbI	111	117	96	11	9.40171	0.885	0.833	0.91
	41	psbJ	123	123	103	13	10.5691	0.778	0.667	0.94
	42	psbK	186	192	142	25	13.0208	0.836	0.732	0.87
	43	psbL	117	135	84	6	4.44444	0.964	0.75	0.8
	44	psbM	105	120	100	7	5.83333	0.846	0.636	0.9
	45	psbN	132	132	119	4	3.0303	0.867	0.714	0.97
	46	psbT	108	108	93	9	8.33333	0.75	0.706	0.93
	47	psbZ	189	189	163	15	7.93651	0.769	0.625	0.94
	48	rbcL	1428	1437	1201	110	7.65484	0.794	0.596	0.94
	49	rpl2	819	876	814	26	2.96804	0.925	0.857	0.94
	50	rpl14	369	369	292	38	10.2981	0.826	0.721	0.91
	51	rpl16	411	411	322	47	11.4355	0.788	0.65	0.89
	52	rpl20	354	393	298	45	11.4504	0.857	0.729	0.86
	53	rpl22	399	551	345	82	14.882	0.827	0.632	0.71
	54	rpl23	282	282	263	6	2.12766	0.87	0.727	0.98
	55	rpl33	201	207	150	26	12.5604	0.838	0.667	0.89
	56	rpl36	114	114	91	12	10.5263	0.806	0.739	0.92
	57	rpoA	981	1048	769	125	11.9275	0.845	0.704	0.87
	58	rpoB	3213	3219	2587	272	8.44983	0.837	0.675	0.93
	59	rpoC1	1965	2119	1726	170	8.02265	0.845	0.694	0.9
	60	rpoC2	4218	4303	3149	519	12.0614	0.85	0.708	0.88
	61	rps2	711	711	575	66	9.2827	0.884	0.808	0.93
	62	rps3	648	663	467	107	16.1388	0.82	0.718	0.85
	63	rps4	606	606	487	44	7.26073	0.851	0.69	0.93
	64	rps7	468	468	444	5	1.06838	0.889	0.625	0.85
	65	rps8	405	411	294	64	15.5718	0.804	0.686	0.88
	66	rps11	417	417	318	51	12.2302	0.765	0.617	0.91
	67	rps12	354	376	341	13	3.45745	0.86	0.647	0.95
	68	rps14	303	303	242	21	6.93069	0.844	0.613	0.93
	69	rps15	273	279	193	37	13.2616	0.855	0.702	0.88
	70	rps18	303	328	245	34	10.3659	0.911	0.83	0.84
	71	rps19	279	279	216	26	9.319	0.831	0.634	0.89
	72	ycf1	5640	6327	3970	1063	16.801	0.822	0.645	0.76
	73	ycf2	6861	7047	6402	213	3.02256	0.946	0.88	0.96
	74	ycf3	507	510	434	35	6.86275	0.874	0.797	0.94
	75	ycf4	555	555	430	51	9.18919	0.867	0.741	0.92
	a: Length: refers to sequence length in Catha edulis; b: Aligned length: refers to the alignment of seven other species considered in the comparative analysis (see Materials and Methods); c: Number of parsimony informative sites; d: Percentage of parsimony informative sites; e: CI- Consistency Index; f: RI-Retention Index; g: SI- Sequence Identity.
