# Supplementary material for: The Complete Chloroplast Genome of Catha edulis: A Comparative Analysis of Genome Features with Related Species
Source: Int J Mol Sci. 2018 Feb 9;19(2):525. doi: 10.3390/ijms19020525 (PMC5855747; doi:10.3390/ijms19020525)
Supplement: Supplementary file 1 [file ijms-19-00525-s001.zip › ijms-258961-supplementary Files/table S6.xlsx]

## Sheet: Sheet1
Table S6 Situation of genes lackness in 26 species using in reconstruction of phylogenetic tree（‘X’ means this gene is lack in species）
Gene type	73 common shared genes	Populus balsamifera	Populus trichocarpa	Populus fremontii	Populus tremula	Populus euphratica	Salix purpurea	Salix suchowensis	Salix interior	Viola seoulensis	Hevea brasiliensis	Manihot esculenta	Ricinus communis	Euonymus japonicus	Catha edulis	Prunus padus	Prunus mume	Prunus persica	Prunus maximowiczii	Prunus yedoensis	Morus indica	Morus mongolica	Morus notabilis	Glycine canescens	Glycine falcata	Trifolium aureum	Trifolium boissieri
accD		accD	accD	accD	accD	accD	accD	accD	accD	accD	accD	accD	accD	accD	accD	accD	accD	accD	accD	accD	accD	accD	accD	accD	accD	´	´
ccsA	ccsA	ccsA	ccsA	ccsA	ccsA	ccsA	ccsA	ccsA	ccsA	ccsA	ccsA	ccsA	ccsA	ccsA	ccsA	ccsA	ccsA	ccsA	ccsA	ccsA	ccsA	ccsA	ccsA	ccsA	ccsA	ccsA	ccsA
cemA	cemA	cemA	cemA	cemA	cemA	cemA	cemA	cemA	cemA	cemA	cemA	cemA	cemA	cemA	cemA	cemA	cemA	cemA	cemA	cemA	cemA	cemA	cemA	cemA	cemA	cemA	cemA
clpP	clpP	clpP	clpP	clpP	clpP	clpP	clpP	clpP	clpP	clpP	clpP	clpP	clpP	clpP	clpP	clpP	clpP	clpP	clpP	clpP	clpP	clpP	clpP	clpP	clpP	clpP	clpP
matK	matK	matK	matK	matK	matK	matK	matK	matK	matK	matK	matK	matK	matK	matK	matK	matK	matK	matK	matK	matK	matK	matK	matK	matK	matK	matK	matK
rbcL	rbcL	rbcL	rbcL	rbcL	rbcL	rbcL	rbcL	rbcL	rbcL	rbcL	rbcL	rbcL	rbcL	rbcL	rbcL	rbcL	rbcL	rbcL	rbcL	rbcL	rbcL	rbcL	rbcL	rbcL	rbcL	rbcL	rbcL
atp	atpA	atpA	atpA	atpA	atpA	atpA	atpA	atpA	atpA	atpA	atpA	atpA	atpA	atpA	atpA	atpA	atpA	atpA	atpA	atpA	atpA	atpA	atpA	atpA	atpA	atpA	atpA
	atpB	atpB	atpB	atpB	atpB	atpB	atpB	atpB	atpB	atpB	atpB	atpB	atpB	atpB	atpB	atpB	atpB	atpB	atpB	atpB	atpB	atpB	atpB	atpB	atpB	atpB	atpB
	atpE	atpE	atpE	atpE	atpE	atpE	atpE	atpE	atpE	atpE	atpE	atpE	atpE	atpE	atpE	atpE	atpE	atpE	atpE	atpE	atpE	atpE	atpE	atpE	atpE	atpE	atpE
	atpF	atpF	atpF	atpF	atpF	atpF	atpF	atpF	atpF	atpF	atpF	atpF	atpF	atpF	atpF	atpF	atpF	atpF	atpF	atpF	atpF	atpF	atpF	atpF	atpF	atpF	atpF
	atpH	atpH	atpH	atpH	atpH	atpH	atpH	atpH	atpH	atpH	atpH	atpH	atpH	atpH	atpH	atpH	atpH	atpH	atpH	atpH	atpH	atpH	atpH	atpH	atpH	atpH	atpH
	atpI	atpI	atpI	atpI	atpI	atpI	atpI	atpI	atpI	atpI	atpI	atpI	atpI	atpI	atpI	atpI	atpI	atpI	atpI	atpI	atpI	atpI	atpI	atpI	atpI	atpI	atpI
ndh	ndhA	ndhA	ndhA	ndhA	ndhA	ndhA	ndhA	ndhA	ndhA	ndhA	ndhA	ndhA	ndhA	ndhA	ndhA	ndhA	ndhA	ndhA	ndhA	ndhA	ndhA	ndhA	ndhA	ndhA	ndhA	ndhA	ndhA
	ndhB	ndhB	ndhB	ndhB	ndhB	ndhB	ndhB	ndhB	ndhB	ndhB	ndhB	ndhB	ndhB	ndhB	ndhB	ndhB	ndhB	ndhB	ndhB	ndhB	ndhB	ndhB	ndhB	ndhB	ndhB	ndhB	ndhB
	ndhC	ndhC	ndhC	ndhC	ndhC	ndhC	ndhC	ndhC	ndhC	ndhC	ndhC	ndhC	ndhC	ndhC	ndhC	ndhC	ndhC	ndhC	ndhC	ndhC	ndhC	ndhC	ndhC	ndhC	ndhC	ndhC	ndhC
	ndhD	ndhD	ndhD	ndhD	ndhD	ndhD	ndhD	ndhD	ndhD	ndhD	ndhD	ndhD	ndhD	ndhD	ndhD	ndhD	ndhD	ndhD	ndhD	ndhD	ndhD	ndhD	ndhD	ndhD	ndhD	ndhD	ndhD
	ndhE	ndhE	ndhE	ndhE	ndhE	ndhE	ndhE	ndhE	ndhE	ndhE	ndhE	ndhE	ndhE	ndhE	ndhE	ndhE	ndhE	ndhE	ndhE	ndhE	ndhE	ndhE	ndhE	ndhE	ndhE	ndhE	ndhE
	ndhF	ndhF	ndhF	ndhF	ndhF	ndhF	ndhF	ndhF	ndhF	ndhF	ndhF	ndhF	ndhF	ndhF	ndhF	ndhF	ndhF	ndhF	ndhF	ndhF	ndhF	ndhF	ndhF	ndhF	ndhF	ndhF	ndhF
	ndhG	ndhG	ndhG	ndhG	ndhG	ndhG	ndhG	ndhG	ndhG	ndhG	ndhG	ndhG	ndhG	ndhG	ndhG	ndhG	ndhG	ndhG	ndhG	ndhG	ndhG	ndhG	ndhG	ndhG	ndhG	ndhG	ndhG
	ndhH	ndhH	ndhH	ndhH	ndhH	ndhH	ndhH	ndhH	ndhH	ndhH	ndhH	ndhH	ndhH	ndhH	ndhH	ndhH	ndhH	ndhH	ndhH	ndhH	ndhH	ndhH	ndhH	ndhH	ndhH	ndhH	ndhH
	ndhI	ndhI	ndhI	ndhI	ndhI	ndhI	ndhI	ndhI	ndhI	ndhI	ndhI	ndhI	ndhI	ndhI	ndhI	ndhI	ndhI	ndhI	ndhI	ndhI	ndhI	ndhI	ndhI	ndhI	ndhI	ndhI	ndhI
	ndhJ	ndhJ	ndhJ	ndhJ	ndhJ	ndhJ	ndhJ	ndhJ	ndhJ	ndhJ	ndhJ	ndhJ	ndhJ	ndhJ	ndhJ	ndhJ	ndhJ	ndhJ	ndhJ	ndhJ	ndhJ	ndhJ	ndhJ	ndhJ	ndhJ	ndhJ	ndhJ
	ndhK	ndhK	ndhK	ndhK	ndhK	ndhK	ndhK	ndhK	ndhK	ndhK	ndhK	ndhK	ndhK	ndhK	ndhK	ndhK	ndhK	ndhK	ndhK	ndhK	ndhK	ndhK	ndhK	ndhK	ndhK	ndhK	ndhK
pet	petA	petA	petA	petA	petA	petA	petA	petA	petA	petA	petA	petA	petA	petA	petA	petA	petA	petA	petA	petA	petA	petA	petA	petA	petA	petA	petA
	petB	petB	petB	petB	petB	petB	petB	petB	petB	petB	petB	petB	petB	petB	petB	petB	petB	petB	petB	petB	petB	petB	petB	petB	petB	petB	petB
	petD	petD	petD	petD	petD	petD	petD	petD	petD	petD	petD	petD	petD	petD	petD	petD	petD	petD	petD	petD	petD	petD	petD	petD	petD	petD	petD
	petG	petG	petG	petG	petG	petG	petG	petG	petG	petG	petG	petG	petG	petG	petG	petG	petG	petG	petG	petG	petG	petG	petG	petG	petG	petG	petG
	petL	petL	petL	petL	petL	petL	petL	petL	petL	petL	petL	petL	petL	petL	petL	petL	petL	petL	petL	petL	petL	petL	petL	petL	petL	petL	petL
	petN	petN	petN	petN	petN	petN	petN	petN	petN	petN	petN	petN	petN	petN	petN	petN	petN	petN	petN	petN	petN	petN	petN	petN	petN	petN	petN
psa	psaA	psaA	psaA	psaA	psaA	psaA	psaA	psaA	psaA	psaA	psaA	psaA	psaA	psaA	psaA	psaA	psaA	psaA	psaA	psaA	psaA	psaA	psaA	psaA	psaA	psaA	psaA
	psaB	psaB	psaB	psaB	psaB	psaB	psaB	psaB	psaB	psaB	psaB	psaB	psaB	psaB	psaB	psaB	psaB	psaB	psaB	psaB	psaB	psaB	psaB	psaB	psaB	psaB	psaB
	psaC	psaC	psaC	psaC	psaC	psaC	psaC	psaC	psaC	psaC	psaC	psaC	psaC	psaC	psaC	psaC	psaC	psaC	psaC	psaC	psaC	psaC	psaC	psaC	psaC	psaC	psaC
	psaI	psaI	psaI	psaI	psaI	psaI	psaI	psaI	psaI	psaI	psaI	psaI	psaI	psaI	psaI	psaI	psaI	psaI	psaI	psaI	psaI	psaI	psaI	psaI	psaI	psaI	psaI
	psaJ	psaJ	psaJ	psaJ	psaJ	psaJ	psaJ	psaJ	psaJ	psaJ	psaJ	psaJ	psaJ	psaJ	psaJ	psaJ	psaJ	psaJ	psaJ	psaJ	psaJ	psaJ	psaJ	psaJ	psaJ	psaJ	psaJ
psb	psbA	psbA	psbA	psbA	psbA	psbA	psbA	psbA	psbA	psbA	psbA	psbA	psbA	psbA	psbA	psbA	psbA	psbA	psbA	psbA	psbA	psbA	psbA	psbA	psbA	psbA	psbA
	psbB	psbB	psbB	psbB	psbB	psbB	psbB	psbB	psbB	psbB	psbB	psbB	psbB	psbB	psbB	psbB	psbB	psbB	psbB	psbB	psbB	psbB	psbB	psbB	psbB	psbB	psbB
	psbC	psbC	psbC	psbC	psbC	psbC	psbC	psbC	psbC	psbC	psbC	psbC	psbC	psbC	psbC	psbC	psbC	psbC	psbC	psbC	psbC	psbC	psbC	psbC	psbC	psbC	psbC
	psbD	psbD	psbD	psbD	psbD	psbD	psbD	psbD	psbD	psbD	psbD	psbD	psbD	psbD	psbD	psbD	psbD	psbD	psbD	psbD	psbD	psbD	psbD	psbD	psbD	psbD	psbD
	psbE	psbE	psbE	psbE	psbE	psbE	psbE	psbE	psbE	psbE	psbE	psbE	psbE	psbE	psbE	psbE	psbE	psbE	psbE	psbE	psbE	psbE	psbE	psbE	psbE	psbE	psbE
	psbF	psbF	psbF	psbF	psbF	psbF	psbF	psbF	psbF	psbF	psbF	psbF	psbF	psbF	psbF	psbF	psbF	psbF	psbF	psbF	psbF	psbF	psbF	psbF	psbF	psbF	psbF
	psbH	psbH	psbH	psbH	psbH	psbH	psbH	psbH	psbH	psbH	psbH	psbH	psbH	psbH	psbH	psbH	psbH	psbH	psbH	psbH	psbH	psbH	psbH	psbH	psbH	psbH	psbH
	psbI	psbI	psbI	psbI	psbI	psbI	psbI	psbI	psbI	psbI	psbI	psbI	psbI	psbI	psbI	psbI	psbI	psbI	psbI	psbI	psbI	psbI	psbI	psbI	psbI	psbI	psbI
	psbJ	psbJ	psbJ	psbJ	psbJ	psbJ	psbJ	psbJ	psbJ	psbJ	psbJ	psbJ	psbJ	psbJ	psbJ	psbJ	psbJ	psbJ	psbJ	psbJ	psbJ	psbJ	psbJ	psbJ	psbJ	psbJ	psbJ
	psbK	psbK	psbK	psbK	psbK	psbK	psbK	psbK	psbK	psbK	psbK	psbK	psbK	psbK	psbK	psbK	psbK	psbK	psbK	psbK	psbK	psbK	psbK	psbK	psbK	psbK	psbK
	psbL	psbL	psbL	psbL	psbL	psbL	psbL	psbL	psbL	psbL	psbL	psbL	psbL	psbL	psbL	psbL	psbL	psbL	psbL	psbL	psbL	psbL	psbL	psbL	psbL	psbL	psbL
	psbM	psbM	psbM	psbM	psbM	psbM	psbM	psbM	psbM	psbM	psbM	psbM	psbM	psbM	psbM	psbM	psbM	psbM	psbM	psbM	psbM	psbM	psbM	psbM	psbM	psbM	psbM
	psbN	psbN	psbN	psbN	psbN	psbN	psbN	psbN	psbN	psbN	psbN	psbN	psbN	psbN	psbN	psbN	psbN	psbN	psbN	psbN	psbN	psbN	psbN	psbN	psbN	psbN	psbN
	psbT	psbT	psbT	psbT	psbT	psbT	psbT	psbT	psbT	psbT	psbT	psbT	psbT	psbT	psbT	psbT	psbT	psbT	psbT	psbT	psbT	psbT	psbT	psbT	psbT	psbT	psbT
	psbZ	psbZ	psbZ	psbZ	psbZ	psbZ	psbZ	psbZ	psbZ	psbZ	psbZ	psbZ	psbZ	psbZ	psbZ	psbZ	psbZ	psbZ	psbZ	psbZ	psbZ	psbZ	psbZ	psbZ	psbZ	psbZ	psbZ
rpl	rpl2	rpl2	rpl2	rpl2	rpl2	rpl2	rpl2	rpl2	rpl2	rpl2	rpl2	rpl2	rpl2	rpl2	rpl2	rpl2	rpl2	rpl2	rpl2	rpl2	rpl2	rpl2	rpl2	rpl2	rpl2	rpl2	rpl2
	rpl14	rpl14	rpl14	rpl14	rpl14	rpl14	rpl14	rpl14	rpl14	rpl14	rpl14	rpl14	rpl14	rpl14	rpl14	rpl14	rpl14	rpl14	rpl14	rpl14	rpl14	rpl14	rpl14	rpl14	rpl14	rpl14	rpl14
	rpl16	rpl16	rpl16	rpl16	rpl16	rpl16	rpl16	rpl16	rpl16	rpl16	rpl16	rpl16	rpl16	rpl16	rpl16	rpl16	rpl16	rpl16	rpl16	rpl16	rpl16	rpl16	rpl16	rpl16	rpl16	rpl16	rpl16
	rpl20	rpl20	rpl20	rpl20	rpl20	rpl20	rpl20	rpl20	rpl20	rpl20	rpl20	rpl20	rpl20	rpl20	rpl20	rpl20	rpl20	rpl20	rpl20	rpl20	rpl20	rpl20	rpl20	rpl20	rpl20	rpl20	rpl20
		rpl22	rpl22	rpl22	rpl22	rpl22	rpl22	rpl22	rpl22	rpl22	rpl22	rpl22	rpl22	rpl22	rpl22	rpl22	rpl22	rpl22	rpl22	rpl22	rpl22	rpl22	rpl22	´	´	´	´
	rpl23	rpl23	rpl23	rpl23	rpl23	rpl23	rpl23	rpl23	rpl23	rpl23	rpl23	rpl23	rpl23	rpl23	rpl23	rpl23	rpl23	rpl23	rpl23	rpl23	rpl23	rpl23	rpl23	rpl23	rpl23	rpl23	rpl23
		´	´	´	´	´	´	´	´	´	rpl32	rpl32	rpl32	rpl32	rpl32	rpl32	rpl32	rpl32	rpl32	rpl32	rpl32	rpl32	rpl32	rpl32	rpl32	rpl32	rpl32
	rpl33	rpl33	rpl33	rpl33	rpl33	rpl33	rpl33	rpl33	rpl33	rpl33	rpl33	rpl33	rpl33	rpl33	rpl33	rpl33	rpl33	rpl33	rpl33	rpl33	rpl33	rpl33	rpl33	rpl33	rpl33	rpl33	rpl33
	rpl36	rpl36	rpl36	rpl36	rpl36	rpl36	rpl36	rpl36	rpl36	rpl36	rpl36	rpl36	rpl36	rpl36	rpl36	rpl36	rpl36	rpl36	rpl36	rpl36	rpl36	rpl36	rpl36	rpl36	rpl36	rpl36	rpl36
rpo	rpoA	rpoA	rpoA	rpoA	rpoA	rpoA	rpoA	rpoA	rpoA	rpoA	rpoA	rpoA	rpoA	rpoA	rpoA	rpoA	rpoA	rpoA	rpoA	rpoA	rpoA	rpoA	rpoA	rpoA	rpoA	rpoA	rpoA
	rpoB	rpoB	rpoB	rpoB	rpoB	rpoB	rpoB	rpoB	rpoB	rpoB	rpoB	rpoB	rpoB	rpoB	rpoB	rpoB	rpoB	rpoB	rpoB	rpoB	rpoB	rpoB	rpoB	rpoB	rpoB	rpoB	rpoB
	rpoC1	rpoC1	rpoC1	rpoC1	rpoC1	rpoC1	rpoC1	rpoC1	rpoC1	rpoC1	rpoC1	rpoC1	rpoC1	rpoC1	rpoC1	rpoC1	rpoC1	rpoC1	rpoC1	rpoC1	rpoC1	rpoC1	rpoC1	rpoC1	rpoC1	rpoC1	rpoC1
	rpoC2	rpoC2	rpoC2	rpoC2	rpoC2	rpoC2	rpoC2	rpoC2	rpoC2	rpoC2	rpoC2	rpoC2	rpoC2	rpoC2	rpoC2	rpoC2	rpoC2	rpoC2	rpoC2	rpoC2	rpoC2	rpoC2	rpoC2	rpoC2	rpoC2	rpoC2	rpoC2
rps	rps2	rps2	rps2	rps2	rps2	rps2	rps2	rps2	rps2	rps2	rps2	rps2	rps2	rps2	rps2	rps2	rps2	rps2	rps2	rps2	rps2	rps2	rps2	rps2	rps2	rps2	rps2
	rps3	rps3	rps3	rps3	rps3	rps3	rps3	rps3	rps3	rps3	rps3	rps3	rps3	rps3	rps3	rps3	rps3	rps3	rps3	rps3	rps3	rps3	rps3	rps3	rps3	rps3	rps3
	rps4	rps4	rps4	rps4	rps4	rps4	rps4	rps4	rps4	rps4	rps4	rps4	rps4	rps4	rps4	rps4	rps4	rps4	rps4	rps4	rps4	rps4	rps4	rps4	rps4	rps4	rps4
	rps7	rps7	rps7	rps7	rps7	rps7	rps7	rps7	rps7	rps7	rps7	rps7	rps7	rps7	rps7	rps7	rps7	rps7	rps7	rps7	rps7	rps7	rps7	rps7	rps7	rps7	rps7
	rps8	rps8	rps8	rps8	rps8	rps8	rps8	rps8	rps8	rps8	rps8	rps8	rps8	rps8	rps8	rps8	rps8	rps8	rps8	rps8	rps8	rps8	rps8	rps8	rps8	rps8	rps8
	rps11	rps11	rps11	rps11	rps11	rps11	rps11	rps11	rps11	rps11	rps11	rps11	rps11	rps11	rps11	rps11	rps11	rps11	rps11	rps11	rps11	rps11	rps11	rps11	rps11	rps11	rps11
	rps12	rps12	rps12	rps12	rps12	rps12	rps12	rps12	rps12	rps12	rps12	rps12	rps12	rps12	rps12	rps12	rps12	rps12	rps12	rps12	rps12	rps12	rps12	rps12	rps12	rps12	rps12
	rps14	rps14	rps14	rps14	rps14	rps14	rps14	rps14	rps14	rps14	rps14	rps14	rps14	rps14	rps14	rps14	rps14	rps14	rps14	rps14	rps14	rps14	rps14	rps14	rps14	rps14	rps14
	rps15	rps15	rps15	rps15	rps15	rps15	rps15	rps15	rps15	rps15	rps15	rps15	rps15	rps15	rps15	rps15	rps15	rps15	rps15	rps15	rps15	rps15	rps15	rps15	rps15	rps15	rps15
		´	´	´	´	´	´	´	´	´	rps16	rps16	rps16	rps16	rps16	rps16	rps16	rps16	rps16	rps16	rps16	rps16	rps16	rps16	rps16	´	´
	rps18	rps18	rps18	rps18	rps18	rps18	rps18	rps18	rps18	rps18	rps18	rps18	rps18	rps18	rps18	rps18	rps18	rps18	rps18	rps18	rps18	rps18	rps18	rps18	rps18	rps18	rps18
	rps19	rps19	rps19	rps19	rps19	rps19	rps19	rps19	rps19	rps19	rps19	rps19	rps19	rps19	rps19	rps19	rps19	rps19	rps19	rps19	rps19	rps19	rps19	rps19	rps19	rps19	rps19
ycf	ycf1	ycf1	ycf1	ycf1	ycf1	ycf1	ycf1	ycf1	ycf1	ycf1	ycf1	ycf1	ycf1	ycf1	ycf1	ycf1	ycf1	ycf1	ycf1	ycf1	ycf1	ycf1	ycf1	ycf1	ycf1	ycf1	ycf1
	ycf2	ycf2	ycf2	ycf2	ycf2	ycf2	ycf2	ycf2	ycf2	ycf2	ycf2	ycf2	ycf2	ycf2	ycf2	ycf2	ycf2	ycf2	ycf2	ycf2	ycf2	ycf2	ycf2	ycf2	ycf2	ycf2	ycf2
	ycf3	ycf3	ycf3	ycf3	ycf3	ycf3	ycf3	ycf3	ycf3	ycf3	ycf3	ycf3	ycf3	ycf3	ycf3	ycf3	ycf3	ycf3	ycf3	ycf3	ycf3	ycf3	ycf3	ycf3	ycf3	ycf3	ycf3
		ycf4	ycf4	ycf4	ycf4	ycf4	ycf4	ycf4	ycf4	ycf4	ycf4	ycf4	ycf4	ycf4	ycf4	ycf4	ycf4	ycf4	ycf4	ycf4	ycf4	ycf4	ycf4	´	´	ycf4	ycf4
